# Supplementary material for: Harnessing genetic, chemical, and transcriptomic analyses guided the selection of Cistus creticus subsp. creticus genotypes rich in labdane-type diterpenes
Source: Planta. 2026 Jul 15;264(2):53. doi: 10.1007/s00425-026-05072-1 (PMC13372853; doi:10.1007/s00425-026-05072-1)
Supplement: Supplementary file 1 — Supplementary file1 (XLSX 15 KB) [file 425_2026_5072_MOESM1_ESM.xlsx]

## Sheet: Sheet1
Table S1. Geographical coordinates of the collected 91 genotypes from 7 regions of Greece (populations) of C. creticus used to create the experimental collection in Aristotle University of Thessaloniki Farm.
No	Genotype	Population	Lat	Lon		No	Genotype	Population	Lat	Lon
1	C1	Chalkidiki	40.42708	23.02140		47	S10	Sises	35.39058	24.90470
2	C2	Chalkidiki	40.38488	23.44955		48	S11	Sises	35.39084	24.90542
3	C3	Chalkidiki	40.38516	23.45023		49	S12	Sises	35.39032	24.90512
4	C4	Chalkidiki	40.38534	23.45035		50	S13	Sises	35.38563	24.89097
5	C5	Chalkidiki	40.38522	23.45029		51	S14	Sises	35.38544	24.89092
6	C6	Chalkidiki	40.38512	23.45034		52	S15	Sises	35.38531	24.89067
7	C7	Chalkidiki	40.37938	23.45782		53	S16	Sises	35.38566	24.89147
8	C8	Chalkidiki	40.37948	23.45804		54	S17	Sises	35.38577	24.89179
9	C9	Chalkidiki	40.37959	23.45826		55	S18	Sises	35.38839	24.89471
10	C10	Chalkidiki	40.37934	23.45802		56	S19	Sises	35.38838	24.89464
11	C11	Chalkidiki	40.38358	23.42494		57	S20	Sises	35.38829	24.89455
12	C12	Chalkidiki	40.38330	23.42508		58	S21	Sises	35.38813	24.89443
13	C13	Chalkidiki	40.38352	23.42567		59	S22	Sises	35.39355	24.89030
14	C14	Chalkidiki	40.38357	23.42566		60	S23	Sises	35.39348	24.89052
15	C15	Chalkidiki	40.38379	23.42573		61	S24	Sises	35.39345	24.89061
16	C16	Chalkidiki	40.35760	23.43932		62	S25	Sises	35.39344	24.89098
17	C17	Chalkidiki	40.35766	23.43982		63	S26	Sises	35.39352	24.89143
18	C18	Chalkidiki	40.35744	23.43963		64	S27	Sises	35.40811	24.74207
19	C19	Chalkidiki	40.35734	23.43962		65	S28	Sises	35.40837	24.74177
20	C20	Chalkidiki	40.33938	23.45414		66	S29	Sises	35.40817	24.74136
21	C21	Chalkidiki	40.33940	23.45414		67	A1	Akrotiri	35.51750	24.08168
22	C22	Chalkidiki	40.33935	23.45411		68	A2	Akrotiri	35.51746	24.08170
23	C23	Chalkidiki	40.33931	23.45415		69	A3	Akrotiri	35.51762	24.08236
24	C24	Chalkidiki	40.33949	23.45426		70	A4	Akrotiri	35.51782	24.08225
25	C25	Chalkidiki	40.32529	23.46024		71	A5	Akrotiri	35.51786	24.08212
26	C26	Chalkidiki	40.32563	23.46062		72	A6	Akrotiri	35.51534	24.13450
27	C27	Chalkidiki	40.32540	23.46141		73	A7	Akrotiri	35.51552	24.13479
28	C28	Chalkidiki	40.32471	23.46093		74	A8	Akrotiri	35.51566	24.13471
29	F1	Floria	35.39259	23.73119		75	A9	Akrotiri	35.54984	24.15067
30	F2	Floria	35.38532	23.73206		76	A10	Akrotiri	35.54988	24.15066
31	F3	Floria	35.38522	23.73210		77	A11	Akrotiri	35.53066	24.12669
32	F4	Floria	35.38500	23.73218		78	M1	Manoliop.	35.47129	23.84976
33	F5	Floria	35.38496	23.73226		79	M2	Manoliop.	35.47130	23.84980
34	F6	Floria	35.38486	23.73222		80	M3	Manoliop.	35.46138	23.81399
35	F7	Floria	35.36729	23.74252		81	M4	Manoliop.	35.46119	23.81389
36	F8	Floria	35.36741	23.74242		82	M5	Manoliop.	35.39701	23.94067
37	F9	Floria	35.39285	23.73111		83	Ch1	Chios	38.29101	26.08516
38	S1	Sises	35.40874	24.87215		84	Ch2	Chios	38.29162	26.08571
39	S2	Sises	35.40869	24.87217		85	Ch3	Chios	38.29148	26.08546
40	S3	Sises	35.40869	24.87216		86	Ch4	Chios	38.29111	26.08538
41	S4	Sises	35.40886	24.87217		87	Ch5	Chios	38.29068	26.08524
42	S5	Sises	35.38383	24.91654		88	Ag1	Agrinio	38.67123	21.49397
43	S6	Sises	35.38406	24.91650		89	Ag2	Agrinio	38.67127	21.49394
44	S7	Sises	35.38314	24.91604		90	Ag3	Agrinio	38.63195	21.42563
45	S8	Sises	35.38289	24.91609		91	Ag4	Agrinio	38.63195	21.42562
46	S9	Sises	35.39059	24.90466
