# Supplementary material for: Harnessing genetic, chemical, and transcriptomic analyses guided the selection of Cistus creticus subsp. creticus genotypes rich in labdane-type diterpenes
Source: Planta. 2026 Jul 15;264(2):53. doi: 10.1007/s00425-026-05072-1 (PMC13372853; doi:10.1007/s00425-026-05072-1)
Supplement: Supplementary file 2 — Supplementary file2 (XLSX 11 KB) [file 425_2026_5072_MOESM2_ESM.xlsx]

## Sheet: Sheet1
Table S2. Presentation of 11 primers of the ISSRs molecular markers selected for the genetic analysis of the 91 C. creticus genotypes. The minimum and maximum size (bp) of bands, annealing temperature, amplified and polymorphic bands, percentages of polymorphism and PIC values is also given
Primer code	Primer sequence(5΄-3΄)	Min–Max (bp)	Annealing temperature	Ampli-fied Bands	Polymor-phic bands	Polymorphism (%)	PIC
UBC-808	AGA GAG AGA GAG AGA GC	300-1650	58 οC	13	13	100	0.35
UBC-809	AGA GAG AGA GAG AGA GG	250-1130	58 οC	12	12	100	0.3
UBC-810	GAG AGA GAG AGA GAG AT	340-1700	52 οC	9	9	100	0.36
UBC-811	GAG AGA GAG AGA GAG AC	260-1440	54 οC	12	12	100	0.3
UBC-812	GAG AGA GAG AGA GAG AA	300-980	50 οC	8	8	100	0.38
UBC-815	CTC TCT CTC TCT CTC TG	500-1380	50 οC	7	7	100	0.34
UBC-816	CAC ACA CAC ACA CAC AT	320-1670	54 οC	12	10	83.3	0.2
UBC-818	CAC ACA CAC ACA CAC AG	250-1870	56 οC	13	12	92.3	0.17
UBC-821	GTG TGT GTG TGT GTG TT	321-1250	56 οC	7	6	87.7	0.11
UBC-834	AGA GAG AGA GAG AGA GYT	250-1490	56 οC	11	11	100	0.26
UBC-845	CTC TCT CTC TCT CTC TRG	300-1700	50 οC	10	10	100	0.24
Mean						96.66	0.27
