# Supplementary material for: Harnessing genetic, chemical, and transcriptomic analyses guided the selection of Cistus creticus subsp. creticus genotypes rich in labdane-type diterpenes
Source: Planta. 2026 Jul 15;264(2):53. doi: 10.1007/s00425-026-05072-1 (PMC13372853; doi:10.1007/s00425-026-05072-1)
Supplement: Supplementary file 3 — Supplementary file3 (XLSX 78 KB) [file 425_2026_5072_MOESM3_ESM.xlsx]

## Sheet: Sheet1
Table S3. Qualitative determination of the chemical constituents of C. creticus leaves. RT denotes the retention time at the peak maximum (s); Actual RI and Expected RI correspond to the experimentally determined and literature Kováts retention indices obtained by GC–MS; m/z indicates the mass-to-charge ratio of the characteristic ions
	RT	Substance	Actual RI	Expected RI	m/z
1	16293	Sclareοl oxide	1917	1906	109, 81
2	17079	Manoyl oxide	2026	1989	257, 275
3	17245	13-epi-manoyl oxide	2054	2022	109, 95
4	17796	13(16),14-labdien-8-ol	2130	2120	191
5	18272	Abienol	2203	2149	134, 43
6	18555	Sclareol	2249	2225	177, 95
7	18971	Labda-7,13-dien-15-ol	2314	2291	204
8	19007	ent-3β-hydroxy-13-epi-manoyl oxide	2217	2268	255, 291
9	19560	ent-3β-acetoxy-13-epi-manoyl oxide	2409	2406	255, 43
10	19578	Labda-7,13-dien-15-yl acetate	2415	2392	204
11	19756	Labda-(13E)-8α,15-diol	2448	2420	177, 192
12	20259	Labda-(13E)-8α,15-yl acetate	2534	2505	177
