# Supplementary material for: Harnessing genetic, chemical, and transcriptomic analyses guided the selection of Cistus creticus subsp. creticus genotypes rich in labdane-type diterpenes
Source: Planta. 2026 Jul 15;264(2):53. doi: 10.1007/s00425-026-05072-1 (PMC13372853; doi:10.1007/s00425-026-05072-1)
Supplement: Supplementary file 4 — Supplementary file4 (XLSX 12 KB) [file 425_2026_5072_MOESM4_ESM.xlsx]

## Sheet: Φύλλο1
Table S4. Identification and relative quantification of labdane-type diterpenoids in C. creticus leaf extracts. Compounds were identified based on their retention times (RT), experimental retention indices (RI), and comparison with literature values. Rela
Compound name	Retention time	Retention Index Literature*	Retention Index Identified	Normalized Area with IS
				S1	S2
Manoyl oxide	25148	1995	2006	0.59	0.38
ent-13-epi-manoyl oxide	25724	2016	2019	1.26	1.06
Selina-4,11-diene	26.88			0.76	0.44
13(16),14-Labdien-8-ol	28.066	2100	2103	0.44	0.26
Neoabienol	29181	2141	2145	0.05	0.02
cis-Abienol	29.93	2170	2176	0.24	0.12
ent-3β-hydroxy-13-epi-manoyl oxide	32456	2266	2271	2.89	2.75
Labda-7,13-dien-15-ol	32763	2276	2280	0.49	0.43
ent-3β-acetoxy-13-epi-manoyl oxide	35352	2372	2379	3.37	3.3
Labda-7,13 (E)-dien-15-yl acetate	35535	2388	2392	1.88	1.06
Labda-13(E)- 8,15-diol	36071	2408	2415	1.96	1.46
Labda-13(E)-ene-8a,15-ol acetate	37421	2499	2508	1.71	1.36
* Literature: Papanikolaou et al. (2024)
