# Supplementary material for: Harnessing genetic, chemical, and transcriptomic analyses guided the selection of Cistus creticus subsp. creticus genotypes rich in labdane-type diterpenes
Source: Planta. 2026 Jul 15;264(2):53. doi: 10.1007/s00425-026-05072-1 (PMC13372853; doi:10.1007/s00425-026-05072-1)
Supplement: Supplementary file 5 — Supplementary file5 (XLSX 12 KB) [file 425_2026_5072_MOESM5_ESM.xlsx]

## Sheet: Sheet1
	Table S5. Primer sequences of the 8 genes involved in the biosynthesis of labdanate diterpenes used for qRT-PCR for the plant species C. creticus.
	Pimer	5΄- sequence - 3΄
	Actin	CcActin (F)
		TTATGTTCGAGACCTTCAACACTCC
		CcActin (R)
		ACCATCTCCAGAATCCAACACAATAC
	Εlongation factor	CcELFα (F)
		AGCCTGGTATGGTTGTCACTTTTGG
		CcELFα (R)
		ACATTGTCACCAGGGAGAGCTTCG
	copal-8-ol diphosphate hydratase	CcCLS (F)
		AACATCTACGAAAGAAGAATGGAAGC
		CcCLS (R)
		CTACCACAGACCTCCGTCAAGTG
	(13E)-labda-7,13-dien-15-ol synthase	CcLDDS2 (F)
		GTTATTGGCTCTCTCTTTCACGATG
		CcLDDS2 (R)
		TCTTCCATGTATGTGGCCTTCTCC
	ent-kaurene synthase	CcKS (F)
		TGGCGTGCTTACTACTGTGGTGG
		CcKS (R)
		CACCACCAATTCCATTGTACGTCTC
	labdane diterpene acetyltransferase	CcLAT (F)
		AAGAAGCCGAGCAGAGTGGAAGC
		CcLAT (R)
		TTCACTACTTGGACTATTACTGATGG
	Putative CYP CL5068.4	Cc putative CYP (F)
		CCGTTTCTCCCTCCCACTAATTTC
		Cc putative CYP (R)
		GCCGTAGGCGATGGCTTTTGCC
	Putative CYP CL17411.6	Cc putative CYP (F)
		GTTGAAGAAGCATATTACGTCCTCG
		Cc putative CYP (R)
		CATCCCTCGATCCGTCCCAATG
	putative diTPSII CL282.13	Cc CL282.13 (F)
		CCCGTCTTGTCTCCGTTGG
		Cc CL282.13 (R)
		GTAACAAATATCGATGTCTAAACGGC
	Putative diTPSII Unigene9455	Cc Unigene9455 (F)
		TATTATTCCCCACTCCATAAGAAAACC
		Cc Unigene9455 (R)
		CATCTGAGCCGGGTATCAAAC
