# Supplementary material for: Harnessing genetic, chemical, and transcriptomic analyses guided the selection of Cistus creticus subsp. creticus genotypes rich in labdane-type diterpenes
Source: Planta. 2026 Jul 15;264(2):53. doi: 10.1007/s00425-026-05072-1 (PMC13372853; doi:10.1007/s00425-026-05072-1)
Supplement: Supplementary file 6 — Supplementary file6 (XLSX 32 KB) [file 425_2026_5072_MOESM6_ESM.xlsx]

## Sheet: Sheet1
Table S6. Mean of concentrations (n=3, ± standard error) of the labdane type diterpenes in μg/g fresh young leaves of C. creticus growing in outdoor plant collection
	Sclareοl oxide (μg/g)			Manoyl oxide (μg/g)			13-epi-manoyl oxide (μg/g)			13(16),14-labdien-8-ol (μg/g)			Abienol (μg/g)			Sclareol (μg/g)			Labda-7,13-dien-15-ol (μg/g)			ent-3β-hydroxy-13-epi-manoyl oxide (μg/g)			ent-3β-acetoxy-13-epi-manoyl oxide (μg/g)			Labda-7,13-dien-15-yl acetate (μg/g)			Labda-(13E)-8α,15-diol (μg/g)			Labda-(13E)-8α,15-yl acetate (μg/g)
C1	1.67	±	0.11	2.87	±	0.38	5.73	±	0.51	1.5	±	0.22	0.88	±	0.1	0.06	±	0.01	2.19	±	0.14	2.04	±	0.13	1.56	±	0.11	1.07	±	0.15	1.62	±	0.18	1.09	±	0.11
C2	11.32	±	1.01	13.31	±	0.51	99.96	±	4.71	9.05	±	1.46	4.83	±	0.35	5.47	±	0.23	24.1	±	2.87	64.05	±	2.31	107.06	±	6.89	24.37	±	1.02	10.69	±	0.37	4.8	±	0.54
C3	14.62	±	1.18	19.48	±	1.76	56.96	±	4.1	12.68	±	1.14	6.38	±	0.76	9.47	±	1.12	21.98	±	2.07	59.91	±	6.15	140.79	±	13.31	19.44	±	1.45	23.28	±	2.85	9.43	±	0.73
C4	21.44	±	2.8	26.81	±	6.07	47.88	±	3.79	15.03	±	1.6	7.5	±	0.83	13.12	±	1.01	19.13	±	1.54	54.54	±	5.49	95	±	3.15	17.29	±	0.97	23.86	±	0.95	11.11	±	1.4
C5	11.27	±	0.59	13.03	±	1.16	58.77	±	3.58	8.33	±	0.75	3.47	±	0.34	4.47	±	0.52	14.43	±	0.62	88.89	±	7.24	94.76	±	5.5	14.37	±	0.62	14.92	±	0.21	5.32	±	0.56
C6	22.3	±	1.49	30.27	±	4.45	323.89	±	19.18	15.75	±	1.64	7.62	±	0.53	8.83	±	0.73	19.86	±	1.17	117.62	±	14.83	84.32	±	4.3	28.23	±	2.83	38.47	±	3.61	16.23	±	1.08
C7	13	±	0.76	16.38	±	1.74	65.53	±	5.42	10.81	±	0.75	6.61	±	1	6.92	±	1.05	18.89	±	1.91	63.47	±	6.05	112.03	±	6.72	14.37	±	1.16	17.62	±	1.01	5.64	±	0.33
C8	21.52	±	0.98	28.75	±	0.88	91.02	±	1.28	22.77	±	2	9.65	±	0.45	8.99	±	0.59	30.07	±	3.54	98.03	±	1.8	160.82	±	4.04	23.56	±	1.24	35.83	±	2.05	17.9	±	1.89
C9	10.76	±	1.67	10.51	±	1.58	31.08	±	4.36	7.2	±	1.3	4.94	±	0.4	3.93	±	0.38	13.22	±	1.62	33.6	±	2.81	71.73	±	5.47	8.75	±	0.65	10.32	±	1.29	4.43	±	0.46
C10	17.81	±	0.21	27.67	±	3.68	57.98	±	14.5	30.47	±	4.02	9.89	±	1.11	10.28	±	2.49	25.76	±	1.9	50.61	±	7.14	93.81	±	10.63	24.74	±	3.86	25.24	±	1.85	14.14	±	2.18
C11	28.03	±	3.83	35.49	±	2.62	146.7	±	27.1	23.06	±	1.92	10.18	±	1.32	19.67	±	2.34	17.7	±	1.31	122.78	±	14.94	110.53	±	6.43	14.52	±	1.44	39.83	±	1.43	14.34	±	2.33
C12	42.99	±	3.38	42.85	±	1.05	79.88	±	5.73	28.49	±	1.26	13.97	±	1.98	22.45	±	3.69	15.6	±	0.25	91.38	±	4.34	156.83	±	8.37	13.49	±	0.96	65.07	±	4.05	26.72	±	3.18
C13	47.51	±	0.37	58.37	±	7.44	120.83	±	6.64	34.05	±	4.72	16.2	±	3.03	21.63	±	1.26	32.58	±	4.44	103.93	±	9.62	198.5	±	16.76	32.69	±	2	64.43	±	4.5	32.45	±	3.8
C14	25.35	±	2.06	52.69	±	3.52	95.16	±	6.28	35.7	±	4.88	10.24	±	1.56	13.98	±	0.69	27.48	±	1.52	143.4	±	6.93	203.36	±	15.44	31.52	±	2.9	47.3	±	2.34	23.82	±	1.96
C15	33.33	±	2.76	48.49	±	4.88	90.19	±	6.74	26.17	±	4.31	14.56	±	1.3	15.89	±	3	43.39	±	3.99	115.17	±	21.29	102.94	±	13.74	35.49	±	3.25	51.26	±	5.24	22.3	±	2.34
C16	33.37	±	1.67	50.25	±	3.96	110.44	±	7.78	30.31	±	2.61	15.93	±	1.88	14.06	±	0.58	41.36	±	4.17	97.74	±	12.39	183.03	±	24	41.85	±	3.05	47.81	±	2.91	30.09	±	4.33
C17	34.09	±	6.1	37.74	±	3.17	61.69	±	7.13	22.18	±	1.27	11.94	±	1.02	11.38	±	1.49	22.91	±	2.42	41.26	±	5.19	106.26	±	11.14	21.1	±	2.41	49.43	±	5.05	26.4	±	2.31
C18	29.43	±	2.83	36.14	±	2.56	78.34	±	5.65	19.13	±	2.99	8.38	±	1.18	19.74	±	1.64	28.12	±	3.67	120.41	±	10.38	231.01	±	9.75	91.01	±	4.11	41.14	±	1.9	16.58	±	1.38
C19	26.37	±	2.19	25.54	±	1.49	71.27	±	11.2	18.04	±	3.65	7.77	±	1.05	13.34	±	2.12	18.77	±	2.17	67.95	±	12.61	110.44	±	19.64	13.3	±	1.6	27.7	±	2.52	10.51	±	1.31
C20	26.57	±	2.32	29.03	±	4.16	76.45	±	7.28	18.61	±	3.91	8.5	±	1.17	12.39	±	2.1	17.62	±	3.6	86.46	±	20.29	123.06	±	20.63	16.44	±	4.69	29.28	±	4.51	12.2	±	2.19
C21	30.34	±	0.81	29.21	±	2.01	105.1	±	7.35	15.99	±	1.48	6.95	±	0.41	15.6	±	0.62	28.14	±	4.12	96.57	±	2.61	156.39	±	6.07	24.12	±	7.2	36.76	±	3.6	14.68	±	2.25
C22	35.6	±	6.05	49.96	±	6.04	80.78	±	3.59	28.38	±	1.87	13.97	±	1.3	13.34	±	1.34	39.89	±	4.46	94.82	±	15.66	81.95	±	9.49	42.71	±	2.87	44.55	±	3.03	29.2	±	2.61
C23	33.97	±	1.69	46.04	±	4.41	104.41	±	5.09	33.55	±	6.12	13.62	±	2.64	18.67	±	2.01	82.75	±	2.04	108.3	±	8.32	98.09	±	9.29	108.09	±	6	50.19	±	3.79	45.62	±	1
C24	27.29	±	4.64	29.14	±	0.67	53.35	±	4.36	19.11	±	1.53	10.14	±	1.39	17.51	±	1.2	35.39	±	2.32	48.86	±	2.85	61.79	±	4.95	37.89	±	3.42	32.04	±	2.79	19.46	±	1.6
C25	32.67	±	3.57	34.42	±	0.67	129.77	±	23.72	22.67	±	2	11.3	±	1.02	15.63	±	2.64	24.06	±	0.26	118.87	±	11.98	181.11	±	11.78	22.28	±	1.13	37.94	±	0.91	23.92	±	2.52
C26	33.6	±	3.11	40.5	±	2.32	140.47	±	1.52	23.2	±	1.38	9.48	±	1.45	14.54	±	2.28	15.17	±	0.88	134.44	±	10.6	218.67	±	13.97	21.25	±	0.8	33.8	±	1.52	25.24	±	1.81
C27	19.79	±	0.96	26.42	±	3.88	61.7	±	8.7	14.38	±	2.2	4.4	±	0.32	11.21	±	1.25	55.06	±	9.46	65.17	±	11.84	93.72	±	2.72	48.52	±	6.92	27.88	±	3.5	22.23	±	2.35
C28	20.4	±	2.74	30.02	±	2.12	54.85	±	4.86	14.12	±	1.75	8.8	±	0.51	11.7	±	0.6	33.63	±	2.51	57.47	±	7.24	5.2	±	1.1	45.77	±	5.51	31.79	±	1.39	17.14	±	3.28
F1	14.51	±	2.55	16.86	±	1.26	74.96	±	13.52	10.08	±	0.36	4.07	±	0.57	6.24	±	1.03	5.72	±	0.66	111.94	±	19.84	12.01	±	2.09	4.9	±	1.09	25.53	±	2.94	11.03	±	1.68
F2	9.49	±	1.13	26.41	±	3.91	13.27	±	1.41	4.18	±	0.96	3.6	±	0.38	4.55	±	0.58	5.57	±	0.77	6.55	±	1.18	6.38	±	0.6	1.79	±	0.16	20.35	±	1.9	5.98	±	0.23
F3	10.69	±	1.2	12.94	±	1.54	35.07	±	2.39	8.64	±	0.22	4.27	±	0.51	6.28	±	0.84	57.96	±	2.47	50.2	±	4.52	5.54	±	0.94	61.31	±	0.06	22.45	±	1.77	14.76	±	0.56
F4	13.59	±	1.19	14.4	±	1.82	36.35	±	3.51	10.44	±	0.44	5.54	±	0.45	4.7	±	0.38	5.61	±	0.58	17.89	±	2.75	22.3	±	2.26	4.63	±	0.64	20.07	±	1.69	12.59	±	1.41
F5	11.89	±	0.48	12.21	±	1.45	13.56	±	1.38	7.87	±	1.59	3.71	±	1.15	3.07	±	0.74	8.69	±	0.96	7.24	±	1.04	25.4	±	4.37	2.63	±	0.3	22.89	±	3.17	6.18	±	0.83
F6	13.46	±	0.7	27.18	±	5.98	40.31	±	9.72	14.65	±	3.48	8.24	±	1.16	9.68	±	0.74	89.36	±	6.36	4.07	±	0.19	8.82	±	1.23	145.64	±	9.49	40.11	±	4.32	30.5	±	2.76
F7	5.15	±	0.88	21.72	±	1.19	4.98	±	0.29	1.22	±	0.11	3.66	±	0.08	1.4	±	0.11	2.85	±	0.49	2.1	±	0.33	6.29	±	0.2	0.86	±	0.13	7.05	±	0.88	0.96	±	0.17
F8	7.72	±	0.39	6.67	±	0.77	8.76	±	0.37	5.06	±	0.13	0.27	±	0.08	3.63	±	0.22	3.71	±	0.16	1.27	±	0.03	5.17	±	0.32	2.48	±	0.21	14.99	±	1.03	4.47	±	0.36
F9	7.12	±	0.93	8.4	±	1.3	10.14	±	0.96	6.52	±	0.6	2.06	±	0.21	3.99	±	0.17	5.14	±	0.75	0.75	±	0.09	5.54	±	0.72	2.54	±	0.07	10.87	±	0.78	3.83	±	0.58
S1	16.38	±	1.22	20.96	±	4.15	63.98	±	3.04	10.56	±	1.32	7.44	±	1.6	10.06	±	0.81	33.54	±	5.42	53.73	±	3.19	51.49	±	7.93	39.8	±	2.22	15.93	±	1.19	9.09	±	0.35
S2	16.99	±	2.24	26.55	±	5.23	30.74	±	2.76	13.21	±	0.91	9.79	±	1.77	14.75	±	1.64	35.65	±	4.11	6.34	±	0.3	12.05	±	0.9	58.17	±	5.76	23.82	±	2.41	10.23	±	0.41
S3	19.13	±	1.7	27.96	±	1.33	59.16	±	6.61	18.64	±	2.61	8.97	±	1.22	13.4	±	1.96	52.63	±	9.63	59.89	±	8.59	40.34	±	4.73	70.48	±	6.95	32.21	±	3.13	16.83	±	1.28
S4	28.48	±	2.76	44.71	±	6.8	170.53	±	7.04	27.09	±	4.5	13.18	±	1.08	19.99	±	0.88	55.19	±	2.62	75.37	±	13.08	149.01	±	9.17	64.77	±	17.53	36.32	±	0.99	25.72	±	2.89
S5	19.03	±	2	30.72	±	2.38	65.47	±	3.97	17.66	±	1.95	15.08	±	3.42	14.43	±	1.47	38.57	±	2.63	90.72	±	9.06	141.22	±	1.8	49.6	±	1.32	31.73	±	0.83	19.66	±	2.47
S6	21.4	±	1.46	36.39	±	6.16	76.46	±	5.33	23.24	±	3.36	10.66	±	1.22	15.11	±	1.93	43.46	±	7.21	56.03	±	4.1	94.46	±	4.68	47.25	±	2.19	36.02	±	3.07	19.63	±	1.05
S7	18.72	±	1.64	35.12	±	7.63	244	±	20.33	18.57	±	0.31	8.04	±	1.28	13.39	±	1.54	35.23	±	2.27	3	±	0.08	4.55	±	0.47	65.43	±	3.3	25.5	±	1.79	14.52	±	1.18
S8	16.67	±	1.47	36.58	±	6.44	58.05	±	3.12	24.67	±	4.51	12	±	2.04	22.13	±	1.34	42.05	±	2.85	56.92	±	3.45	64.76	±	5.52	54.8	±	6.85	37.34	±	3.72	24.65	±	2.57
S9	23.19	±	1	33.6	±	1.44	84.48	±	3.87	19.12	±	0.64	10.08	±	0.45	16.6	±	0.54	54.93	±	4.42	129.19	±	15.64	42.25	±	1.4	78.85	±	5.32	31.71	±	1.11	15.19	±	0.78
S10	19.44	±	1.66	32.06	±	3.62	159.95	±	20.59	17.72	±	1.4	8.11	±	0.83	12.63	±	2.16	27.41	±	5.85	5.86	±	1.41	2.35	±	0.76	47.13	±	4.42	23.86	±	2.08	16.7	±	0.63
S11	13.12	±	1.18	17.86	±	2.47	34.67	±	3.27	10.85	±	2.17	5.66	±	1.07	9.63	±	0.71	41.21	±	3.91	9.99	±	0.63	21.63	±	2.47	62.48	±	1.83	18.67	±	1.48	11.54	±	0.08
S12	16.04	±	0.5	26.11	±	3	202.45	±	18.72	12.14	±	1.25	7.19	±	0.54	13.39	±	2.36	23.11	±	1.75	1.6	±	0.14	1.32	±	0.09	38.11	±	4.12	20.19	±	1.77	10.1	±	1.35
S13	29.14	±	1.21	32.58	±	3.83	97.19	±	10.68	23.43	±	2.55	11.05	±	0.26	17.2	±	0.67	32.17	±	3.27	63.9	±	4.33	76.31	±	12.01	35.98	±	3.57	42.9	±	3.15	20.79	±	3.05
S14	20.14	±	2.6	28.19	±	8.51	67.32	±	9.58	18.6	±	5.97	9.22	±	2.76	11.04	±	1.84	32.56	±	6.34	45.6	±	2.46	98.96	±	9.21	37.29	±	8.7	23.21	±	3.96	23.84	±	2.92
S15	21.92	±	1.74	30.97	±	3.51	96.63	±	8.55	19.56	±	1.78	9.25	±	0.6	14.19	±	1.86	30.96	±	1.52	51.27	±	4.81	78.46	±	6.82	30.56	±	1.18	30.27	±	1.84	18.59	±	1.03
S16	13.53	±	0.7	16.13	±	1.97	36.58	±	4.59	8.56	±	0.51	4.51	±	1.25	8.06	±	0.71	21.54	±	1.74	26.62	±	2.61	44.64	±	5.2	22.41	±	1.21	15.97	±	1.04	8.16	±	0.72
S17	13.24	±	1.38	14.91	±	2.47	67.23	±	9.05	8.67	±	1.54	4.71	±	1.05	7.02	±	1.15	25.72	±	2.11	88.99	±	7.37	68.71	±	7.56	31.29	±	1.98	20.53	±	3.63	7.2	±	0.79
S18	18.21	±	1.82	25.41	±	4.03	58.22	±	7.02	15.87	±	2.28	7.27	±	0.69	10.68	±	1.77	27.49	±	2.24	39.29	±	8.14	83.57	±	8.29	24.9	±	3.24	16.71	±	1.98	10.58	±	1.11
S19	31.28	±	0.11	41.03	±	2.79	233.47	±	12.16	22.11	±	3.07	11.19	±	1.27	17.08	±	1.29	36.81	±	1.49	5.97	±	0.12	8.59	±	1.12	60.8	±	4.52	41.23	±	2.07	21.32	±	0.59
S20	28.01	±	0.47	43.14	±	1.29	67.4	±	3.82	29.45	±	2.31	14.69	±	0.88	20.48	±	2.03	49.45	±	0.66	57.34	±	5.31	41.45	±	4.28	68.14	±	5.71	40.88	±	1.96	27.33	±	0.5
S21	17.51	±	0.84	28.24	±	2.15	129.53	±	0.41	27.19	±	4.1	7.62	±	0.66	6.74	±	1.34	33.81	±	2	149.12	±	4.48	159.57	±	0.95	55.08	±	4.2	21.07	±	0.64	20.39	±	1.84
S22	17.43	±	0.89	25.57	±	2.02	165.77	±	9.38	12.48	±	0.42	7.2	±	0.48	12.47	±	0.82	39.04	±	2.24	8.05	±	0.81	8.16	±	0.88	68.62	±	2.22	27.79	±	1.23	15.86	±	0.64
S23	16.12	±	0.84	19.83	±	2.53	49.87	±	3.21	11.66	±	1.56	5.23	±	1.05	11.36	±	1.92	25.43	±	1.62	45.93	±	3.81	70.45	±	3.85	28	±	0.81	18.12	±	0.46	9.35	±	1.1
S24	19.79	±	1.49	31.55	±	2.99	73.27	±	6.52	21.2	±	2.1	9.51	±	0.81	16.64	±	1.15	42.86	±	1.76	12.44	±	1.7	18.79	±	2.71	46.96	±	2.99	27.58	±	3.39	13.67	±	1.17
S25	12.96	±	0.61	18.31	±	1.51	118.11	±	9.46	12.82	±	1.19	6.13	±	0.54	7.23	±	0.78	33.33	±	3.96	2.65	±	0.61	3.34	±	0.8	43.7	±	2.05	15.85	±	0.56	8.11	±	0.68
S26	13.83	±	0.82	23.21	±	1.16	36.3	±	3.6	11.67	±	2.08	5.85	±	0.79	11.05	±	3.07	40.91	±	3.13	25.76	±	1.46	44.89	±	3.19	46.1	±	2.95	19.66	±	0.41	10.32	±	1.01
S27	21.11	±	1.34	33.94	±	4.83	68.04	±	4.68	22.04	±	3.04	9.66	±	1.85	11.22	±	0.81	38.77	±	4.26	84.66	±	4.11	92.74	±	3.54	49.07	±	7.63	27.84	±	3.51	17.47	±	0.77
S28	37.31	±	1.2	44	±	4.76	72.57	±	3.75	21.56	±	1.31	13.98	±	1.75	30.71	±	3.03	39.63	±	3.02	33.68	±	1.43	84.44	±	3.5	33	±	2.71	61.2	±	2.04	29.32	±	1.24
S29	25.45	±	0.62	36.31	±	2.14	57.2	±	3.98	20	±	1.63	11.33	±	0.84	14.46	±	2.41	45.19	±	1.64	58	±	5.75	84.49	±	8.36	50.32	±	7.99	34.07	±	2.57	23.76	±	5.65
A1	14.59	±	0.94	15.15	±	2.02	19.82	±	1.45	7.63	±	0.63	3.2	±	0.72	8.25	±	0.3	34.24	±	3.06	3.35	±	0.64	3.97	±	0.8	49.92	±	2.75	18.97	±	0.86	11.21	±	0.77
A2	12.79	±	1.14	16.28	±	0.6	21.6	±	1.07	10.44	±	0.8	5.4	±	0.41	6.9	±	0.29	27.66	±	2.62	9.51	±	1.08	3.63	±	1.01	41.4	±	1.18	17.29	±	0.99	9.54	±	1.79
A3	19.92	±	2.9	24.48	±	4.83	92.02	±	4.62	17.4	±	2.63	8.33	±	0.31	13.73	±	1.26	30.08	±	3.13	3.47	±	0.37	3.67	±	0.28	33.59	±	2.35	29.6	±	1.67	11.09	±	0.78
A4	19.97	±	1.49	25.6	±	4.22	52.76	±	4.21	8.72	±	0.87	7.57	±	1.51	10.71	±	1.25	29.81	±	4.4	33.58	±	2.71	66.92	±	6.71	24.57	±	0.89	22.33	±	2.54	11.9	±	1.54
A5	14.81	±	0.64	19.58	±	2.29	57.26	±	1.25	9.84	±	1.18	4.58	±	1.14	10.22	±	0.58	29.29	±	3.04	1.88	±	0.32	2.3	±	0.73	48.78	±	4.25	24.91	±	2.81	10.97	±	1.7
A6	12.16	±	0.86	12.15	±	1.22	22.94	±	2.06	7.44	±	1.06	4.36	±	0.69	8.01	±	0.81	36.06	±	3.49	15.93	±	1.53	12.62	±	1.63	47.31	±	3.26	15.49	±	0.68	8.51	±	1.01
A7	14.53	±	0.9	17.47	±	1.24	25.69	±	2.26	10.92	±	1.4	4.38	±	0.68	8.77	±	0.95	36.68	±	6.13	14.12	±	1.21	1.82	±	0.1	50.09	±	1.9	24.6	±	1.67	9.88	±	0.58
A8	11.19	±	1.14	14.94	±	1.52	22.85	±	2.5	9.53	±	2.39	5.13	±	0.52	10.47	±	1.39	44.15	±	4.86	0.54	±	0.15	0.9	±	0.35	62.88	±	3.97	25.48	±	2.06	11.57	±	1.34
A9	19.87	±	0.98	26.63	±	2.95	36.05	±	3.96	16.22	±	2.53	7.66	±	1.45	12.14	±	0.46	46.88	±	1.78	19.59	±	2.22	22.45	±	2.75	70.67	±	6.84	34.47	±	0.48	19.68	±	0.6
A10	12.02	±	1.65	14.28	±	0.97	79.75	±	5.1	9.55	±	0.38	6.11	±	0.31	9.25	±	1.25	36.68	±	5.21	2.46	±	0.64	1.26	±	0.29	64.44	±	6.46	22.37	±	2.86	11.06	±	1.26
A11	21.42	±	0.49	28.4	±	1.8	39.14	±	2.16	17.62	±	1.54	8.51	±	0.96	13.29	±	0.37	50.05	±	1.03	19.9	±	1.07	22.5	±	1.24	74.76	±	6.14	37.17	±	0.5	21.04	±	0.7
M1	4.49	±	0.54	7.25	±	1.59	20.54	±	3.12	4.56	±	0.75	2.37	±	0.68	3.9	±	1.74	30.62	±	3.24	5.42	±	0.88	1.02	±	0.31	52.88	±	2.09	12.91	±	2.83	5.29	±	1.36
M2	1.61	±	0.1	6.8	±	0.5	6.18	±	0.66	0.71	±	0.11	0.56	±	0.2	2.67	±	0.05	21.42	±	1.51	2.39	±	0.17	1.33	±	0.21	41.64	±	3.78	6.39	±	0.67	2.83	±	0.14
M3	1.71	±	0.17	1.67	±	0.15	12.2	±	0.78	0.82	±	0.09	0.6	±	0.05	1.43	±	0.09	21.88	±	1.4	1.01	±	0.44	1.18	±	0.42	32.85	±	3.16	5.84	±	0.5	2.69	±	0.25
M4	4.1	±	0.25	4.99	±	0.48	12.72	±	0.28	2.53	±	0.18	1.36	±	0.09	1.76	±	0.05	21.42	±	0.52	0.71	±	0.13	1.64	±	0.05	38.54	±	0.82	7.71	±	0.19	3.23	±	0.1
M5	3.28	±	0.12	3.33	±	0.29	6.58	±	0.31	0.58	±	0.16	0.71	±	0.09	1.64	±	0.07	22.83	±	0.36	0.61	±	0.04	1.49	±	0.12	35.61	±	1.27	6.51	±	0.99	3.03	±	0.05
Ch1	68.29	±	5.8	18.14	±	0.65	20.26	±	2.34	11.23	±	0.88	6.17	±	1.07	8.08	±	1.34	34.3	±	5.57	9.85	±	1.07	12.95	±	0.42	25.14	±	3.36	5	±	0.88	15.26	±	2.87
Ch2	1.38	±	0.09	0.24	±	0.05	2.91	±	0.22	2.1	±	0.14	1.46	±	0.11	0.86	±	0.06	2.69	±	0.2	2.62	±	0.17	2.29	±	0.17	2.23	±	0.25	3.21	±	0.29	0.39	±	0.03
Ch3	0.97	±	0.08	0.41	±	0.08	2.1	±	0.42	0.78	±	0.2	0.96	±	0.33	0.23	±	0.05	1.65	±	0.52	1.64	±	0.11	3.22	±	0.59	2.03	±	0.74	0.44	±	0.14	0.43	±	0.03
Ch4	1.17	±	0.09	0.74	±	0.05	2.32	±	0.28	0.51	±	0.04	1.02	±	0.17	0.18	±	0.01	1.53	±	0.21	0.71	±	0.16	0.99	±	0.26	1.53	±	0.09	0.11	±	0.02	0.45	±	0.03
Ch5	0.89	±	0.05	1.54	±	0.19	2.27	±	0.14	0.8	±	0.15	1.15	±	0.12	0.32	±	0.11	1.58	±	0.23	1.26	±	0.1	1.67	±	0.22	1.4	±	0.08	0.19	±	0.03	0.38	±	0.05
Ag1	3.24	±	0.18	2.54	±	0.09	9.66	±	0.57	2.15	±	0.17	1.16	±	0.16	2.07	±	0.12	24.69	±	1.89	2.25	±	0.07	1.19	±	0.15	42.26	±	1.32	5.42	±	0.2	3.39	±	0.25
Ag2	7.5	±	0.76	7.14	±	0.38	46.77	±	1.48	4.65	±	0.44	2.18	±	0.32	5.28	±	0.36	8.9	±	1.02	34.67	±	5.67	44.58	±	1.99	10.33	±	1.19	6.72	±	1.41	3.88	±	0.63
Ag3	8.72	±	0.71	9.52	±	0.72	18.97	±	1.37	5.06	±	0.3	1.42	±	0.15	8.65	±	0.69	39.58	±	1.29	0.7	±	0.25	1.08	±	0.39	62.28	±	4.78	15	±	1.52	10.4	±	1.48
Ag4	5.14	±	0.13	5.09	±	0.41	10.91	±	0.66	3.72	±	0.04	0.85	±	0.06	4.46	±	0.16	24.96	±	0.42	1.97	±	0.27	1.66	±	0.17	41.25	±	0.97	7.07	±	0.84	4.93	±	0.54
