# Supplementary material for: Harnessing genetic, chemical, and transcriptomic analyses guided the selection of Cistus creticus subsp. creticus genotypes rich in labdane-type diterpenes
Source: Planta. 2026 Jul 15;264(2):53. doi: 10.1007/s00425-026-05072-1 (PMC13372853; doi:10.1007/s00425-026-05072-1)
Supplement: Supplementary file 7 — Supplementary file7 (XLSX 11 KB) [file 425_2026_5072_MOESM7_ESM.xlsx]

## Sheet: Sheet1
Table S7. Statistical data of the reads of the two C. creticus genotypes from RNA sequencing, after processing to remove low-quality reads and adapters.
Samples	Total raw reads (Mb)	Total clean reads (Mb)	Total clean bases (Gb)	Clean reads Q20 (%)	Clean reads Q30 (%)	Clean reads ratio (%)
C1.1	125,77	125,77	12,58	97,67	91,56	100
C1.2	92,96	92,96	9,3	95,62	87,09	100
C1.3	101,76	101,76	10,18	95,59	86,91	100
C18.1	280,08	280,08	28,01	97,63	91,44	100
C18.2	323,39	323,39	32,34	96,17	88,16	100
C18.3	282,34	282,34	28,23	97,58	91,31	100
Sample:
Total raw reads (Mb): total number of reads before filtering
Total clean reads (Mb): total number of reads after filtering
Total clean bases (Gb): total number of bases after filtering
Clean reads Q20 (%): percentage of clean bases for which the Qscore corresponds to a read accuracy of 99%
Clean reads Q30 (%): percentage of clean bases for which the Qscore corresponds to a read accuracy of 99.9%
Clean reads ratio (%): percentage of the number of clean reads
