# Supplementary material for: Harnessing genetic, chemical, and transcriptomic analyses guided the selection of Cistus creticus subsp. creticus genotypes rich in labdane-type diterpenes
Source: Planta. 2026 Jul 15;264(2):53. doi: 10.1007/s00425-026-05072-1 (PMC13372853; doi:10.1007/s00425-026-05072-1)
Supplement: Supplementary file 8 — Supplementary file8 (XLSX 11 KB) [file 425_2026_5072_MOESM8_ESM.xlsx]

## Sheet: Sheet1
Table S8. Qualitative data of predicted coding regions (CDS) for genotypes C1 and C18 of the species: Qualitative characteristics of transcriptome assembly for the C18/high and C1/low genotypes of C. creticus.
Sample	Total Number	Total Length	Mean Length	N50	N70	N90	GC(%)
C1.1	143.092	91.419.954	638	1.021	560	256	42,77
C1.2	103.101	81.058.971	786	1.394	784	297	42,72
C1.3	107.077	81.466.927	760	1.362	748	284	42,92
C18.1	185.495	117.543.298	633	1.008	545	253	42,32
C18.2	185.156	139.275.273	752	1.426	723	271	42,43
C18.3	196.874	126.878.527	644	1.066	555	252	42,53
Sample: Name of genotypes
Total Number: total number of transcripts
Total Length: total length of transcripts
Mean Length: average transcript length
N50: quality of the assembly. In a set of assembled transcripts, each with its own length, the N50 length is defined as the length of the shortest sequence that covers at least 50% of the assembly
N70: assembly quality. The length of N70 is defined as the length of the shortest sequence that covers at least 70% of the assembly
Ν90: assembly quality. The length of N90 is defined as the length of the shortest sequence that covers at least 90% of the assembly
GC(%): the percentage of GC bases in the total transcripts
