# Supplementary material for: Harnessing genetic, chemical, and transcriptomic analyses guided the selection of Cistus creticus subsp. creticus genotypes rich in labdane-type diterpenes
Source: Planta. 2026 Jul 15;264(2):53. doi: 10.1007/s00425-026-05072-1 (PMC13372853; doi:10.1007/s00425-026-05072-1)
Supplement: Supplementary file 9 — Supplementary file9 (XLSX 11 KB) [file 425_2026_5072_MOESM9_ESM.xlsx]

## Sheet: Sheet1
Table S9. Qualitative characteristics of Unigenes for the genotypes C1 (low yield) and C18 (high yield) of C. creticus for each biological replicate, but also for the single list of Unigenes.
Sample	Total Number	Total Length	Mean Length	N50	N70	N90	GC(%)
C1.1	93.613	71.771.041	766	1.199	706	315	42,86
C1.2	69.928	65.504.574	936	1.535	954	379	42,84
C1.3	72.499	65.863.915	908	1.516	921	359	43,01
C18.1	116.234	90.067.730	774	1.22	712	313	42,45
C18.2	117.695	108.848.308	924	1.648	946	348	42,57
C18.3	123.982	98.083.849	791	1.287	734	312	42,71
All-Unigene	173.778	179.185.434	1.031	1.872	1.147	385	42,61
Sample: Sample name
Total Number: total number of Unigenes
Total Length: total length total read length of Unigenes
Mean Length: average length of Unigenes
N50: assembly quality. The length of N50 of Unigenes is defined as the length of the shortest sequence that covers at least 50% of the assembly
N70: assembly quality. The length of N70 of Unigenes is defined as the length of the shortest sequence that covers at least 70% of the assembly
Ν90: assembly quality. The length of N90 of Unigenes is defined as the length of the shortest sequence that covers at least 90% of the assembly
GC(%): the percentage of GC bases in the total Unigenes
