# Supplementary material for: Harnessing genetic, chemical, and transcriptomic analyses guided the selection of Cistus creticus subsp. creticus genotypes rich in labdane-type diterpenes
Source: Planta. 2026 Jul 15;264(2):53. doi: 10.1007/s00425-026-05072-1 (PMC13372853; doi:10.1007/s00425-026-05072-1)
Supplement: Supplementary file 10 — Supplementary file10 (XLSX 29931 KB) [file 425_2026_5072_MOESM10_ESM.xlsx]

## Sheet: Supplementary file 8
Table S10. FPKM values of the two genotypes
gene_id	transcript_id(s)	C1-1_FPKM	C1-2_FPKM	C1-3_FPKM	Average C1 FPKM	C18-1_FPKM	C18-2_FPKM	C18-3_FPKM	Average C18 FPKM	Nr	Nt	Swissprot	KEGG	KOG	Interpro	GO
CL3864.Contig1_All	CL3864.Contig1_All	8528.1	9558.36	11118.2	9734.9	7922.95	5117.66	6045.85	6362153333	XP_009357812.1/9.7e-71/PREDICTED: ribulose bisphosphate carboxylase small chain, chloroplastic-like isoform X1 [Pyrus x bretschneideri]	EU057193.1/0.0/Corchorus olitorius clone 344 ribulose carboxylase/oxygenase subunit small chain 3B-like mRNA, complete sequence	sp|P24007|RBS_PYRPY/5.8e-72/Ribulose bisphosphate carboxylase small chain, chloroplastic OS=Pyrus pyrifolia GN=RBCS PE=2 SV=1	pxb:103948502/1.4e-71/ribulose bisphosphate carboxylase small chain, chloroplastic-like isoform X1; K01602 ribulose-bisphosphate carboxylase small chain [EC:4.1.1.39]	NA	SM00961/1.5E-40/Ribulose bisphosphate carboxylase, small chain	NA
Unigene35880_All	Unigene35880_All	7298	8390.51	9613.84	8434116667	2037.31	1845.54	1491.99	1791613333	XP_007009267.1/1.3e-215/PREDICTED: ribulose bisphosphate carboxylase/oxygenase activase 2, chloroplastic isoform X2 [Theobroma cacao] >EOY18077.1 Ribulose bisphosphate carboxylase/oxygenase activase, chloroplastic isoform 1 [Theobroma cacao]	XM_016021370.1/0.0/PREDICTED: Ziziphus jujuba ribulose bisphosphate carboxylase/oxygenase activase, chloroplastic (LOC107413423), transcript variant X1, mRNA	sp|Q7X9A0|RCA1_LARTR/4.1e-215/Ribulose bisphosphate carboxylase/oxygenase activase 1, chloroplastic OS=Larrea tridentata GN=RCA1 PE=1 SV=1	cpap:110817833/2.5e-43/uncharacterized protein LOC110817833; K02960 small subunit ribosomal protein S16e	At2g39730/4.6e-197/[O] KOG0651 26S proteasome regulatory complex, ATPase RPT4	PTHR32429:SF8/0.0/--	biological_process:GO:0009408//response to heat;molecular_function:GO:0005524//ATP binding;GO:0016887//ATPase activity;
CL8261.Contig4_All	CL8261.Contig4_All	5366.27	7351.31	7271.29	6662956667	327.14	542.02	335.22	401.46	XP_007225862.1/3.7e-61/early light-induced protein 1, chloroplastic [Prunus persica] >ONI26392.1 hypothetical protein PRUPE_1G021800 [Prunus persica]	NA	sp|P93735|ELIP1_ARATH/6.2e-57/Early light-induced protein 1, chloroplastic OS=Arabidopsis thaliana GN=ELIP1 PE=1 SV=1	aly:ARALYDRAFT_330043/2.9e-55/hypothetical protein; K22139 mitochondrial pyruvate carrier 2	NA	PTHR14154/1.5E-66/--	NA
CL8446.Contig2_All	CL8446.Contig2_All	4432.93	6328.74	6424.15	5728606667	8308.88	10791.7	9417.4	9505.99	XP_006371585.1/2.4e-127/caffeic acid O-methyltransferase family protein [Populus trichocarpa] >ERP49382.1 caffeic acid O-methyltransferase family protein [Populus trichocarpa]	XM_020684450.1/0.0/PREDICTED: Jatropha curcas probable O-methyltransferase 3 (LOC105647035), mRNA	sp|Q6WUC2|7OMT_PAPSO/4.7e-103/(R,S)-reticuline 7-O-methyltransferase OS=Papaver somniferum GN=PSOMT1 PE=1 SV=1	nnu:104587969/1.7e-72/(RS)-norcoclaurine 6-O-methyltransferase-like; K16040 trans-resveratrol di-O-methyltransferase [EC:2.1.1.240]	At4g35160/8.8e-64/[R] KOG3178 Hydroxyindole-O-methyltransferase and related SAM-dependent methyltransferases	PTHR11746:SF111/6.3E-180/--	biological_process:GO:0019438//aromatic compound biosynthetic process;molecular_function:GO:0008757//S-adenosylmethionine-dependent methyltransferase activity;GO:0008171//O-methyltransferase activity;GO:0046983//protein dimerization activity;
CL7860.Contig1_All	CL7860.Contig1_All	2526.76	2940.63	3321.11	2929.5	2485.1	2188.36	1840.29	2171.25	XP_016679812.1/1.3e-19/PREDICTED: periaxin-like [Gossypium hirsutum]	NA	sp|Q0ILZ4|RH9_ORYSJ/4.9e-07/DEAD-box ATP-dependent RNA helicase 9 OS=Oryza sativa subsp. japonica GN=Os12g0611200 PE=2 SV=1	mng:MNEG_3023/2.2e-08/4-hydroxybenzoate hexaprenyltransferase; K06125 4-hydroxybenzoate polyprenyltransferase [EC:2.5.1.39]	At2g10940/7.6e-07/[R] LSE0121 A AAI domain	NA	NA
Unigene571_All	Unigene571_All	2488.75	3143.42	3658.75	3096973333	2101.68	2186.29	1473.8	1920.59	XP_010066215.1/2.3e-200/PREDICTED: fructose-bisphosphate aldolase 1, chloroplastic [Eucalyptus grandis] >KCW64061.1 hypothetical protein EUGRSUZ_G01726 [Eucalyptus grandis]	XM_006487309.2/0.0/PREDICTED: Citrus sinensis fructose-bisphosphate aldolase 1, chloroplastic (LOC102606603), mRNA	sp|Q944G9|ALFC2_ARATH/1.1e-190/Probable fructose-bisphosphate aldolase 2, chloroplastic OS=Arabidopsis thaliana GN=FBA2 PE=1 SV=2	egr:104453379/3.5e-201/fructose-bisphosphate aldolase 1, chloroplastic; K01623 fructose-bisphosphate aldolase, class I [EC:4.1.2.13]	At2g01140/1.3e-166/[G] KOG1557 Fructose-biphosphate aldolase	PTHR11627/0.0/--	biological_process:GO:0006096//glycolytic process;molecular_function:GO:0004332//fructose-bisphosphate aldolase activity;
CL15659.Contig9_All	CL15659.Contig9_All	2486.13	1900.01	2319.45	2235196667	1109.21	897.86	952.8	9866233333	XP_018835527.1/1.1e-53/PREDICTED: ferredoxin-like [Juglans regia]	XR_002509335.1/0.0/PREDICTED: Chenopodium quinoa uncharacterized LOC110711313 (LOC110711313), ncRNA	sp|Q9ZTS2|FER_CAPAN/3.3e-46/Ferredoxin, chloroplastic OS=Capsicum annuum GN=AP1 PE=1 SV=1	zju:107415178/1.1e-50/ferredoxin; K02639 ferredoxin	At3g24400/9.2e-11/[T] KOG1187 Serine/threonine protein kinase	PTHR19370:SF120/2.4E-68/--	NA
CL3372.Contig3_All	CL3372.Contig3_All	2413.57	2415.75	3556.76	2795.36	5944.69	6464.33	6657.25	6355423333	XP_010275593.1/2.8e-138/PREDICTED: chlorophyll a-b binding protein of LHCII type 1 [Nelumbo nucifera]	XM_002524570.2/0.0/PREDICTED: Ricinus communis chlorophyll a-b binding protein of LHCII type 1 (LOC8289767), mRNA	sp|P27495|CB24_TOBAC/4.5e-137/Chlorophyll a-b binding protein 40, chloroplastic OS=Nicotiana tabacum GN=CAB40 PE=2 SV=1	nnu:104610587/4.2e-139/chlorophyll a-b binding protein of LHCII type 1; K08912 light-harvesting complex II chlorophyll a/b binding protein 1	At2g34420/3.8e-130/[C] LSE0391 A Chlorophyll A/B binding protein	PTHR21649:SF26/6.9E-217/--	biological_process:GO:0009765//photosynthesis, light harvesting;GO:0018298//protein-chromophore linkage;cellular_component:GO:0009535//chloroplast thylakoid membrane;GO:0009523//photosystem II;GO:0016021//integral component of membrane;GO:0009522//photosystem I;molecular_function:GO:0016168//chlorophyll binding;
CL2622.Contig2_All	CL2622.Contig2_All	2384.63	2280.85	2630.75	2432076667	0	0	0	0	XP_016699405.1/5.7e-87/PREDICTED: chlorophyllase-2, chloroplastic-like [Gossypium hirsutum]	XM_012602081.1/0.0/PREDICTED: Gossypium raimondii chlorophyllase-2, chloroplastic (LOC105778393), mRNA	sp|Q9M7I7|CLH2_ARATH/2.2e-71/Chlorophyllase-2, chloroplastic OS=Arabidopsis thaliana GN=CLH2 PE=1 SV=1	ghi:107914870/8.4e-88/chlorophyllase-2, chloroplastic-like; K08099 chlorophyllase [EC:3.1.1.14]	At5g43860/5.8e-71/[H] LSE0377 A Chlorophyllase	PTHR33428:SF1/4.1E-127/--	biological_process:GO:0015996//chlorophyll catabolic process;molecular_function:GO:0047746//chlorophyllase activity;
CL3864.Contig2_All	CL3864.Contig2_All	2200.83	3703.63	4141.98	3348813333	3164.14	2405.28	1261.45	2276956667	XP_010032637.1/3.0e-72/PREDICTED: ribulose bisphosphate carboxylase small chain, chloroplastic [Eucalyptus grandis]	XM_021440870.1/0.0/PREDICTED: Herrania umbratica ribulose bisphosphate carboxylase small chain, chloroplastic-like (LOC110425824), mRNA	sp|P24007|RBS_PYRPY/1.3e-71/Ribulose bisphosphate carboxylase small chain, chloroplastic OS=Pyrus pyrifolia GN=RBCS PE=2 SV=1	egr:104422107/4.4e-73/ribulose bisphosphate carboxylase small chain, chloroplastic; K01602 ribulose-bisphosphate carboxylase small chain [EC:4.1.1.39]	NA	SM00961/2.4E-39/Ribulose bisphosphate carboxylase, small chain	NA
CL2813.Contig1_All	CL2813.Contig1_All	1870.66	2506.21	2226.49	2201.12	86.7	94.65	33.3	71.55	AHB62409.1/2.0e-282/L-myo-inositol-1-phosphate synthase [Actinidia eriantha]	XM_007047953.2/0.0/PREDICTED: Theobroma cacao inositol-3-phosphate synthase (LOC18611610), mRNA	sp|Q9FYV1|INO1_SESIN/4.6e-283/Inositol-3-phosphate synthase OS=Sesamum indicum PE=2 SV=1	nto:104087920/2.2e-281/inositol-3-phosphate synthase; K01858 myo-inositol-1-phosphate synthase [EC:5.5.1.4]	At2g22240/3.5e-277/[I] KOG0693 Myo-inositol-1-phosphate synthase	PF01658/3.7E-47/Myo-inositol-1-phosphate synthase	biological_process:GO:0008654//phospholipid biosynthetic process;GO:0006021//inositol biosynthetic process;molecular_function:GO:0004512//inositol-3-phosphate synthase activity;
CL16543.Contig1_All	CL16543.Contig1_All	1832.35	1357.47	1651.02	1613613333	1178.05	1000.92	991.69	1056886667	XP_021651324.1/5.7e-94/photosystem I reaction center subunit II, chloroplastic-like [Hevea brasiliensis]	XM_016886928.1/0.0/PREDICTED: Gossypium hirsutum photosystem I reaction center subunit II, chloroplastic-like (LOC107951786), mRNA	sp|P12372|PSAD_SOLLC/4.4e-87/Photosystem I reaction center subunit II, chloroplastic OS=Solanum lycopersicum GN=psaD PE=2 SV=1	hbr:110643295/8.5e-95/photosystem I reaction center subunit II, chloroplastic-like; K02692 photosystem I subunit II	Hs20546752/4.6e-06/[S] KOG4805 Uncharacterized conserved protein	PTHR31982/7.5E-130/--	biological_process:GO:0015979//photosynthesis;cellular_component:GO:0009538//photosystem I reaction center;
CL8468.Contig4_All	CL8468.Contig4_All	1721.46	2233.68	2421.84	2125.66	685.55	716.27	549.22	6503466667	XP_011001555.1/6.6e-200/PREDICTED: glutamine synthetase cytosolic isozyme 1-like [Populus euphratica]	Y08681.1/0.0/A.glutinosa mRNA for glutamine synthetase	sp|P51118|GLNA1_VITVI/4.4e-200/Glutamine synthetase cytosolic isozyme 1 OS=Vitis vinifera GN=GS1-1 PE=2 SV=1	egr:104449732/3.0e-197/glutamine synthetase nodule isozyme; K01915 glutamine synthetase [EC:6.3.1.2]	At5g37600/4.7e-193/[E] KOG0683 Glutamine synthetase	PF03951/3.0E-10/Glutamine synthetase, beta-Grasp domain	biological_process:GO:0006542//glutamine biosynthetic process;molecular_function:GO:0004356//glutamate-ammonia ligase activity;GO:0005524//ATP binding;
CL12862.Contig2_All	CL12862.Contig2_All	1688.33	2111.67	1697.91	1832636667	956.51	788.18	683.54	809.41	XP_016677580.1/4.0e-44/PREDICTED: non-specific lipid-transfer protein-like [Gossypium hirsutum]	NA	sp|Q43129|NLTP2_GOSHI/1.4e-42/Non-specific lipid-transfer protein OS=Gossypium hirsutum PE=2 SV=1	NA	At5g59320/5.4e-28/[I] LSE0123 A Lipid transfer protein type 1	PTHR33076/2.9E-51/--	biological_process:GO:0006869//lipid transport;molecular_function:GO:0008289//lipid binding;
CL13513.Contig3_All	CL13513.Contig3_All	1670.77	1493.14	1577.97	1580626667	1449.33	1114.47	1170.78	1244.86	XP_012078240.1/2.8e-115/photosystem II 22 kDa protein, chloroplastic [Jatropha curcas] >KDP32802.1 hypothetical protein JCGZ_12094 [Jatropha curcas]	XM_002513715.2/0.0/PREDICTED: Ricinus communis photosystem II 22 kDa protein, chloroplastic (LOC8274074), mRNA	sp|Q02060|PSBS_SPIOL/1.5e-109/Photosystem II 22 kDa protein, chloroplastic OS=Spinacia oleracea GN=PSBS PE=1 SV=1	jcu:105638940/4.1e-116/photosystem II 22 kDa protein, chloroplastic; K03542 photosystem II 22kDa protein	NA	PTHR14154:SF10/5.5E-141/--	cellular_component:GO:0016021//integral component of membrane;
CL12836.Contig1_All	CL12836.Contig1_All	1669.05	2248.14	2316	2077.73	1495.08	1436.28	1310.43	1413.93	XP_016491746.1/3.1e-158/PREDICTED: oxygen-evolving enhancer protein 1, chloroplastic-like [Nicotiana tabacum]	XM_007047031.2/0.0/PREDICTED: Theobroma cacao oxygen-evolving enhancer protein 1, chloroplastic (LOC18611024), mRNA	sp|Q40459|PSBO_TOBAC/2.5e-156/Oxygen-evolving enhancer protein 1, chloroplastic OS=Nicotiana tabacum GN=PSBO PE=2 SV=1	nta:107811352/4.7e-159/oxygen-evolving enhancer protein 1, chloroplastic-like; K02716 photosystem II oxygen-evolving enhancer protein 1	NA	PTHR34058:SF1/5.3E-258/--	biological_process:GO:0042549//photosystem II stabilization;GO:0015979//photosynthesis;cellular_component:GO:0019898//extrinsic component of membrane;GO:0016021//integral component of membrane;GO:0009654//photosystem II oxygen evolving complex;molecular_function:GO:0005509//calcium ion binding;
Unigene24856_All	Unigene24856_All	1664.94	2093.42	2164.89	1974416667	901.48	1361.9	897.98	1053786667	XP_002531714.1/1.1e-23/PREDICTED: metallothionein-like protein type 3 [Ricinus communis] >EEF30673.1 conserved hypothetical protein [Ricinus communis]	NA	sp|Q96386|MT3_CARPA/6.8e-25/Metallothionein-like protein type 3 OS=Carica papaya PE=3 SV=1	NA	NA	NA	NA
Unigene55232_All	Unigene55232_All	1642.86	1858.75	1994.13	1831913333	2.48	6.52	3.41	4136666667	XP_021617545.1/2.5e-26/metallothionein-like protein type 2 isoform X3 [Manihot esculenta]	XM_021745692.1/0.0/PREDICTED: Manihot esculenta metallothionein-like protein type 2 (LOC110606731), mRNA	sp|P94029|MT2A_ORYSJ/5.2e-25/Metallothionein-like protein 2A OS=Oryza sativa subsp. japonica GN=MT2A PE=2 SV=1	NA	At3g09390/1.4e-21/[P] KOG4738 Predicted metallothionein	PTHR33543/8.5E-40/--	NA
CL11186.Contig2_All	CL11186.Contig2_All	1503.09	1108.11	1297.23	1302.81	661.88	569.76	562.73	5981233333	XP_012467461.1/1.7e-66/PREDICTED: photosystem II core complex proteins psbY, chloroplastic [Gossypium raimondii] >XP_016706332.1 PREDICTED: photosystem II core complex proteins psbY, chloroplastic-like [Gossypium hirsutum] >XP_017621001.1 PREDICTED: photosystem II core complex proteins psbY, chloroplastic [Gossypium arboreum] >KJB15670.1 hypothetical protein B456_002G190000 [Gossypium raimondii]	XM_009360986.2/0.0/PREDICTED: Pyrus x bretschneideri photosystem II core complex proteins psbY, chloroplastic (LOC103949857), mRNA	sp|P80470|PSBY_SPIOL/9.4e-53/Photosystem II core complex proteins psbY, chloroplastic OS=Spinacia oleracea GN=PSBY PE=1 SV=2	gra:105785844/2.6e-67/photosystem II core complex proteins psbY, chloroplastic; K02723 photosystem II PsbY protein	At3g24550/4.6e-06/[T] KOG1187 Serine/threonine protein kinase	PF06298/2.4E-10/Photosystem II protein Y (PsbY)	biological_process:GO:0015979//photosynthesis;cellular_component:GO:0009523//photosystem II;GO:0016021//integral component of membrane;molecular_function:GO:0030145//manganese ion binding;
CL11683.Contig2_All	CL11683.Contig2_All	1461.47	750.99	909.64	1040.7	572.77	296.9	433.63	4344333333	XP_012490854.1/6.3e-67/PREDICTED: uncharacterized protein LOC105803296 [Gossypium raimondii]	XM_012221146.2/0.0/PREDICTED: Jatropha curcas ATP synthase subunit b&apos;, chloroplastic (LOC105637625), mRNA	sp|P31853|ATPX_SPIOL/1.2e-55/ATP synthase subunit b', chloroplastic OS=Spinacia oleracea GN=ATPG PE=1 SV=2	tcc:108663492/1.2e-70/ATP synthase subunit b', chloroplastic; K02109 F-type H+-transporting ATPase subunit b	At5g07750/7.7e-12/[ZR] LSE0118 A Protein possibly involved in cytoskeleton rearrangements, contains FH domain	PF00430/6.5E-11/ATP synthase B/B' CF(0)	biological_process:GO:0015986//ATP synthesis coupled proton transport;cellular_component:GO:0045263//proton-transporting ATP synthase complex, coupling factor F(o);GO:0016021//integral component of membrane;molecular_function:GO:0015078//hydrogen ion transmembrane transporter activity;
Unigene1666_All	Unigene1666_All	1438.49	1342.8	1528.03	1436.44	1440.7	1485.52	1416.54	1447586667	XP_018832838.1/9.8e-113/PREDICTED: oxygen-evolving enhancer protein 2, chloroplastic [Juglans regia]	XM_003557581.3/0.0/PREDICTED: Brachypodium distachyon oxygen-evolving enhancer protein 2, chloroplastic (LOC100827919), mRNA	sp|P93566|PSBP_SOLTU/2.7e-111/Oxygen-evolving enhancer protein 2, chloroplastic OS=Solanum tuberosum GN=PSBP PE=2 SV=1	sind:105167423/1.0e-111/oxygen-evolving enhancer protein 2-1, chloroplastic-like; K02717 photosystem II oxygen-evolving enhancer protein 2	At4g33970/1.1e-10/[M] LSE0601 A Pollen extensin-like protein (Pex)	PF01789/4.3E-41/PsbP	biological_process:GO:0015979//photosynthesis;cellular_component:GO:0019898//extrinsic component of membrane;GO:0009654//photosystem II oxygen evolving complex;molecular_function:GO:0005509//calcium ion binding;
CL2569.Contig5_All	CL2569.Contig5_All	1243.7	1875.32	2064.43	1727816667	1848.34	2738.39	2212.96	2266563333	XP_016738540.1/5.8e-54/PREDICTED: photosystem II 10 kDa polypeptide, chloroplastic-like [Gossypium hirsutum]	JX683432.1/0.0/Solanum tuberosum clone StDT110 photosystem II 10 kDa polypeptide mRNA, complete cds	sp|P49108|PSBR_BRACM/9.1e-56/Photosystem II 10 kDa polypeptide, chloroplastic OS=Brassica campestris GN=PSBR PE=2 SV=1	ghi:107948490/8.7e-55/photosystem II 10 kDa polypeptide, chloroplastic-like; K03541 photosystem II 10kDa protein	NA	PF04725/1.4E-49/Photosystem II 10 kDa polypeptide PsbR	biological_process:GO:0015979//photosynthesis;cellular_component:GO:0009535//chloroplast thylakoid membrane;GO:0016021//integral component of membrane;GO:0009654//photosystem II oxygen evolving complex;
CL1820.Contig2_All	CL1820.Contig2_All	1173.57	1470.95	1552.04	1398853333	439.43	535.62	483.08	4860433333	XP_016733313.1/5.1e-22/PREDICTED: metallothionein-like protein type 2 [Gossypium hirsutum] >XP_017630878.1 PREDICTED: metallothionein-like protein type 2 [Gossypium arboreum] >KHG30763.1 Metallothionein-like protein type 2 [Gossypium arboreum]	U35225.1/0.0/Nicotiana plumbaginifolia metallothionein-like protein mRNA, complete cds	sp|Q39459|MT2_CICAR/2.5e-22/Metallothionein-like protein 2 OS=Cicer arietinum PE=3 SV=2	NA	At3g09390/2.9e-17/[P] KOG4738 Predicted metallothionein	PF01439/9.8E-19/Metallothionein	molecular_function:GO:0046872//metal ion binding;
CL456.Contig2_All	CL456.Contig2_All	1171	1560.35	1643.14	1458163333	165.49	78.17	60.03	101.23	AAC17529.1/5.4e-136/aquaporin 2 [Samanea saman]	XM_012976156.1/0.0/PREDICTED: Erythranthe guttatus aquaporin PIP2-2-like (LOC105952589), mRNA	sp|Q9SV31|PIP25_ARATH/2.2e-133/Probable aquaporin PIP2-5 OS=Arabidopsis thaliana GN=PIP2-5 PE=1 SV=1	lja:Lj0g3v0065209.1/1.5e-135/Lj0g3v0065209.1; -; K09872 aquaporin PIP	At3g54820/5.8e-133/[G] KOG0223 Aquaporin (major intrinsic protein family)	PTHR19139/5.0E-194/--	cellular_component:GO:0016021//integral component of membrane;molecular_function:GO:0005215//transporter activity;
CL1431.Contig12_All	CL1431.Contig12_All	1049.16	1158.3	1353.34	1186933333	493.4	282.21	313.49	3630333333	XP_006446502.1/1.5e-116/hypothetical protein CICLE_v10015874mg [Citrus clementina] >ESR59742.1 hypothetical protein CICLE_v10015874mg [Citrus clementina] >KDO66167.1 hypothetical protein CISIN_1g019915mg [Citrus sinensis] >KDO66168.1 hypothetical protein CISIN_1g019915mg [Citrus sinensis] >KDO66169.1 hypothetical protein CISIN_1g019915mg [Citrus sinensis]	XM_016817321.1/0.0/PREDICTED: Gossypium hirsutum carbonic anhydrase, chloroplastic-like (LOC107892288), mRNA	sp|P27141|CAHC_TOBAC/1.4e-107/Carbonic anhydrase, chloroplastic OS=Nicotiana tabacum PE=2 SV=1	cit:102616455/3.8e-117/beta carbonic anhydrase 1, chloroplastic-like; K01673 carbonic anhydrase [EC:4.2.1.1]	At3g01500/2.9e-99/[P] KOG1578 Predicted carbonic anhydrase involved in protection against oxidative damage	PF00484/9.1E-40/Carbonic anhydrase	biological_process:GO:0015976//carbon utilization;molecular_function:GO:0008270//zinc ion binding;GO:0004089//carbonate dehydratase activity;
Unigene56504_All	Unigene56504_All	1046.72	1482.2	1720.95	1416623333	1825.15	2563.03	1928.96	2105713333	GAV86852.1/2.4e-140/Chloroa_b-bind domain-containing protein [Cephalotus follicularis]	EU829020.1/0.0/Linum usitatissimum clone LU0030H08 mRNA sequence	sp|P10708|CB12_SOLLC/1.2e-137/Chlorophyll a-b binding protein 7, chloroplastic OS=Solanum lycopersicum GN=CAB7 PE=3 SV=1	ghi:107922548/3.3e-139/chlorophyll a-b binding protein 7, chloroplastic; K08908 light-harvesting complex I chlorophyll a/b binding protein 2	At3g61470/1.1e-127/[C] LSE0391 A Chlorophyll A/B binding protein	PF00504/1.4E-51/Chlorophyll A-B binding protein	biological_process:GO:0009765//photosynthesis, light harvesting;GO:0018298//protein-chromophore linkage;cellular_component:GO:0009535//chloroplast thylakoid membrane;GO:0009523//photosystem II;GO:0016021//integral component of membrane;GO:0009522//photosystem I;molecular_function:GO:0016168//chlorophyll binding;
CL16610.Contig4_All	CL16610.Contig4_All	1028.7	1910.94	1536.66	1492.1	38.36	51.52	55.55	4847666667	NA	NA	NA	NA	NA	NA	NA
CL12147.Contig1_All	CL12147.Contig1_All	956.2	1165.08	1292.6	1137.96	451.77	351.98	261.97	355.24	XP_010248207.1/9.0e-21/PREDICTED: ribulose bisphosphate carboxylase/oxygenase activase, chloroplastic-like isoform X1 [Nelumbo nucifera]	NA	sp|Q7X9A0|RCA1_LARTR/7.3e-19/Ribulose bisphosphate carboxylase/oxygenase activase 1, chloroplastic OS=Larrea tridentata GN=RCA1 PE=1 SV=1	NA	At2g39730/3.5e-12/[O] KOG0651 26S proteasome regulatory complex, ATPase RPT4	NA	molecular_function:GO:0005524//ATP binding;
Unigene40735_All	Unigene40735_All	912.78	1438.83	1601.51	1317706667	810.64	1006.39	720.1	845.71	XP_021631529.1/7.7e-134/chlorophyll a-b binding protein 8, chloroplastic [Manihot esculenta] >OAY32957.1 hypothetical protein MANES_13G058600 [Manihot esculenta]	XM_010037795.2/0.0/PREDICTED: Eucalyptus grandis chlorophyll a-b binding protein 8, chloroplastic (LOC104425181), mRNA	sp|P27522|CB13_SOLLC/5.8e-130/Chlorophyll a-b binding protein 8, chloroplastic OS=Solanum lycopersicum GN=CAB8 PE=3 SV=1	sind:105165532/7.4e-134/chlorophyll a-b binding protein 8, chloroplastic; K08909 light-harvesting complex I chlorophyll a/b binding protein 3	At1g61520/3.7e-131/[C] LSE0391 A Chlorophyll A/B binding protein	PTHR21649/6.1E-187/--	biological_process:GO:0009416//response to light stimulus;GO:0009735//response to cytokinin;GO:0009768//photosynthesis, light harvesting in photosystem I;GO:0009644//response to high light intensity;GO:0009409//response to cold;GO:0018298//protein-chromophore linkage;GO:0009645//response to low light intensity stimulus;cellular_component:GO:0009535//chloroplast thylakoid membrane;GO:0009523//phot…
CL10858.Contig7_All	CL10858.Contig7_All	858.93	1274.87	1238.34	1124046667	396.2	474.04	400.92	423.72	XP_021998254.1/2.6e-196/peroxisomal (S)-2-hydroxy-acid oxidase GLO1 isoform X1 [Helianthus annuus] >XP_021998255.1 peroxisomal (S)-2-hydroxy-acid oxidase GLO1 isoform X1 [Helianthus annuus] >OTG05516.1 putative alpha-hydroxy acid dehydrogenase, FMN-dependent, Aldolase-type TIM barrel [Helianthus annuus]	XM_007022120.2/0.0/PREDICTED: Theobroma cacao peroxisomal (S)-2-hydroxy-acid oxidase GLO1 (LOC18594535), transcript variant X2, mRNA	sp|Q9LRR9|GLO1_ARATH/6.4e-191/Peroxisomal (S)-2-hydroxy-acid oxidase GLO1 OS=Arabidopsis thaliana GN=GLO1 PE=1 SV=1	han:110895281/3.9e-197/peroxisomal (S)-2-hydroxy-acid oxidase GLO1 isoform X1; K11517 (S)-2-hydroxy-acid oxidase [EC:1.1.3.15]	At3g14420/1.7e-190/[C] KOG0538 Glycolate oxidase	PS00557/-/FMN-dependent alpha-hydroxy acid dehydrogenases active site.	molecular_function:GO:0010181//FMN binding;GO:0016491//oxidoreductase activity;
CL3605.Contig3_All	CL3605.Contig3_All	803.55	1027.14	1241.57	1024086667	542.79	516.85	397.78	4858066667	XP_002524206.1/1.9e-235/PREDICTED: ribulose bisphosphate carboxylase/oxygenase activase 2, chloroplastic isoform X1 [Ricinus communis] >EEF38130.1 Ribulose bisphosphate carboxylase/oxygenase activase 1, chloroplast precursor, putative [Ricinus communis]	XM_007009206.2/0.0/PREDICTED: Theobroma cacao ribulose bisphosphate carboxylase/oxygenase activase 2, chloroplastic (LOC18586059), transcript variant X1, mRNA	sp|Q7X9A0|RCA1_LARTR/1.5e-230/Ribulose bisphosphate carboxylase/oxygenase activase 1, chloroplastic OS=Larrea tridentata GN=RCA1 PE=1 SV=1	cpap:110817833/1.0e-44/uncharacterized protein LOC110817833; K02960 small subunit ribosomal protein S16e	At2g39730/6.9e-201/[O] KOG0651 26S proteasome regulatory complex, ATPase RPT4	PTHR32429:SF8/0.0/--	cellular_component:GO:0009579//thylakoid;GO:0009570//chloroplast stroma;molecular_function:GO:0005524//ATP binding;GO:0046863//ribulose-1,5-bisphosphate carboxylase/oxygenase activator activity;
Unigene51372_All	Unigene51372_All	794.45	314.86	254.24	4545166667	971.33	985.66	733.04	8966766667	XP_019448394.1/1.3e-13/PREDICTED: leucine-rich repeat extensin-like protein 4, partial [Lupinus angustifolius]	NA	sp|A7XQ02|MLX56_MORAL/4.8e-12/Mulatexin OS=Morus alba PE=1 SV=2	aip:107619883/1.4e-12/formin-like protein 20; K02184 formin 2	At2g15880/3.7e-11/[M] LSE0601 A Pollen extensin-like protein (Pex)	NA	NA
CL10637.Contig1_All	CL10637.Contig1_All	780	841.86	904.82	8422266667	463.27	383.63	379.29	408.73	OMO87816.1/8.7e-204/Phosphoribulokinase [Corchorus capsularis]	XM_017751551.1/0.0/PREDICTED: Gossypium arboreum phosphoribulokinase, chloroplastic (LOC108453447), mRNA	sp|P25697|KPPR_ARATH/2.3e-192/Phosphoribulokinase, chloroplastic OS=Arabidopsis thaliana GN=At1g32060 PE=1 SV=1	pop:POPTR_0003s09830g/1.0e-201/POPTRDRAFT_712554; Phosphoribulokinase family protein; K00855 phosphoribulokinase [EC:2.7.1.19]	At1g32060/6.0e-192/[TZ] KOG4203 Armadillo/beta-Catenin/plakoglobin	PTHR10285/3.5E-249/--	biological_process:GO:0005975//carbohydrate metabolic process;molecular_function:GO:0005524//ATP binding;GO:0008974//phosphoribulokinase activity;
CL5079.Contig3_All	CL5079.Contig3_All	753.77	961.53	1098.85	938.05	554.09	555.15	373.06	494.1	KDO58421.1/4.7e-135/hypothetical protein CISIN_1g024579mg [Citrus sinensis]	XM_007049246.2/0.0/PREDICTED: Theobroma cacao chlorophyll a-b binding protein 151, chloroplastic (LOC18612444), mRNA	sp|P27518|CB21_GOSHI/5.9e-134/Chlorophyll a-b binding protein 151, chloroplastic OS=Gossypium hirsutum GN=CAB-151 PE=2 SV=2	cit:102610533/2.0e-135/chlorophyll a-b binding protein 151, chloroplastic; K08913 light-harvesting complex II chlorophyll a/b binding protein 2	At2g05070/2.7e-133/[C] LSE0391 A Chlorophyll A/B binding protein	PTHR21649/4.8E-193/--	biological_process:GO:0009765//photosynthesis, light harvesting;GO:0018298//protein-chromophore linkage;cellular_component:GO:0009535//chloroplast thylakoid membrane;GO:0009523//photosystem II;GO:0016021//integral component of membrane;GO:0009522//photosystem I;molecular_function:GO:0016168//chlorophyll binding;
CL16610.Contig3_All	CL16610.Contig3_All	751.32	1257.48	1210.99	1073263333	748.41	1362.81	1019.6	1043606667	NA	NA	NA	NA	NA	NA	NA
CL9679.Contig1_All	CL9679.Contig1_All	738.02	1121.12	1051.32	9701533333	41.48	33.89	23.54	32.97	AHB62409.1/2.1e-130/L-myo-inositol-1-phosphate synthase [Actinidia eriantha]	XM_007047953.2/0.0/PREDICTED: Theobroma cacao inositol-3-phosphate synthase (LOC18611610), mRNA	sp|Q9FYV1|INO1_SESIN/1.9e-132/Inositol-3-phosphate synthase OS=Sesamum indicum PE=2 SV=1	sind:105176482/5.2e-131/inositol-3-phosphate synthase; K01858 myo-inositol-1-phosphate synthase [EC:5.5.1.4]	At5g10170/9.9e-128/[I] KOG0693 Myo-inositol-1-phosphate synthase	PTHR11510:SF6/2.9E-203/--	biological_process:GO:0008654//phospholipid biosynthetic process;GO:0006021//inositol biosynthetic process;cellular_component:GO:0005737//cytoplasm;molecular_function:GO:0004512//inositol-3-phosphate synthase activity;
CL11163.Contig2_All	CL11163.Contig2_All	733.09	606.47	669.82	6697933333	218.9	159.5	170.37	1829233333	XP_017639117.1/3.8e-106/PREDICTED: photosystem I reaction center subunit III, chloroplastic-like [Gossypium arboreum]	EU829180.1/0.0/Linum usitatissimum clone LU0018D09 mRNA sequence	sp|Q9SHE8|PSAF_ARATH/9.3e-93/Photosystem I reaction center subunit III, chloroplastic OS=Arabidopsis thaliana GN=PSAF PE=1 SV=1	gra:105773851/1.3e-106/photosystem I reaction center subunit III, chloroplastic-like; K02694 photosystem I subunit III	NA	PF02507/7.5E-82/Photosystem I reaction centre subunit III	biological_process:GO:0015979//photosynthesis;cellular_component:GO:0009538//photosystem I reaction center;GO:0016021//integral component of membrane;
CL3168.Contig2_All	CL3168.Contig2_All	729.63	1121.3	1528.58	1126503333	192.54	343.97	225.23	2539133333	OVA00002.1/9.4e-85/hypothetical protein BVC80_8595g9 [Macleaya cordata]	MF179489.1/0.0/Barringtonia racemosa voucher 14CS8144 plastid, complete genome	sp|Q3BAI2|YCX91_PHAAO/7.4e-46/Uncharacterized protein ORF91 OS=Phalaenopsis aphrodite subsp. formosana PE=4 SV=1	nto:108945874/2.3e-35/uncharacterized protein LOC108945874; K03046 DNA-directed RNA polymerase subunit beta' [EC:2.7.7.6]	NA	NA	NA
CL2873.Contig2_All	CL2873.Contig2_All	717.45	1129.58	1123.44	9901566667	582.51	690.53	511.36	594.8	XP_017631510.1/5.0e-273/PREDICTED: serine hydroxymethyltransferase, mitochondrial [Gossypium arboreum]	XM_007047647.2/0.0/PREDICTED: Theobroma cacao serine hydroxymethyltransferase, mitochondrial (LOC18611409), mRNA	sp|P49358|GLYM2_FLAPR/2.0e-270/Serine hydroxymethyltransferase 2, mitochondrial OS=Flaveria pringlei PE=2 SV=1	ghi:107901893/1.3e-273/serine hydroxymethyltransferase 1, mitochondrial; K00600 glycine hydroxymethyltransferase [EC:2.1.2.1]	At4g37930/3.4e-264/[E] KOG2467 Glycine/serine hydroxymethyltransferase	PS00096/-/Serine hydroxymethyltransferase pyridoxal-phosphate attachment site.	biological_process:GO:0035999//tetrahydrofolate interconversion;GO:0006545//glycine biosynthetic process;molecular_function:GO:0004372//glycine hydroxymethyltransferase activity;GO:0008168//methyltransferase activity;GO:0030170//pyridoxal phosphate binding;
CL3761.Contig3_All	CL3761.Contig3_All	711.96	994.24	996.28	9008266667	192.59	233.62	206.05	2107533333	XP_017610235.1/0.0e+00/PREDICTED: glycine dehydrogenase (decarboxylating), mitochondrial [Gossypium arboreum]	XM_017754746.1/0.0/PREDICTED: Gossypium arboreum glycine dehydrogenase (decarboxylating), mitochondrial (LOC108456146), mRNA	sp|O49954|GCSP_SOLTU/0.0e+00/Glycine dehydrogenase (decarboxylating), mitochondrial OS=Solanum tuberosum GN=GDCSP PE=2 SV=1	ghi:107958881/0.0e+00/glycine dehydrogenase (decarboxylating), mitochondrial-like; K00281 glycine dehydrogenase [EC:1.4.4.2]	At4g33010/0.0e+00/[E] KOG2040 Glycine dehydrogenase (decarboxylating)	PTHR11773/0.0/--	biological_process:GO:0006546//glycine catabolic process;cellular_component:GO:0005739//mitochondrion;molecular_function:GO:0004375//glycine dehydrogenase (decarboxylating) activity;
CL3605.Contig2_All	CL3605.Contig2_All	705.69	928.09	992.45	875.41	299.35	222.68	135.03	219.02	XP_002524206.1/6.2e-154/PREDICTED: ribulose bisphosphate carboxylase/oxygenase activase 2, chloroplastic isoform X1 [Ricinus communis] >EEF38130.1 Ribulose bisphosphate carboxylase/oxygenase activase 1, chloroplast precursor, putative [Ricinus communis]	XM_007009206.2/0.0/PREDICTED: Theobroma cacao ribulose bisphosphate carboxylase/oxygenase activase 2, chloroplastic (LOC18586059), transcript variant X1, mRNA	sp|Q40073|RCAA_HORVU/5.0e-152/Ribulose bisphosphate carboxylase/oxygenase activase A, chloroplastic OS=Hordeum vulgare GN=RCAA PE=2 SV=1	cpap:110817833/5.9e-45/uncharacterized protein LOC110817833; K02960 small subunit ribosomal protein S16e	At2g39730/6.0e-128/[O] KOG0651 26S proteasome regulatory complex, ATPase RPT4	PTHR32429/1.6E-253/--	molecular_function:GO:0005524//ATP binding;
Unigene29709_All	Unigene29709_All	705.08	138.64	174.4	3393733333	527.18	585.36	493.34	5352933333	EOY31105.1/1.5e-44/Copper binding protein 5, putative [Theobroma cacao]	NA	sp|Q41001|BCP_PEA/9.0e-30/Blue copper protein OS=Pisum sativum PE=2 SV=1	thj:104811869/1.9e-12/early nodulin-like protein 2; K03006 DNA-directed RNA polymerase II subunit RPB1 [EC:2.7.7.6]	At5g26330/1.5e-26/[S] LSE0042 A Uncharacterized plastocyanin-like protein, probably non-copper-binding	PS00196/-/Type-1 copper (blue) proteins signature.	NA
CL16610.Contig5_All	CL16610.Contig5_All	700	1435.49	1157.11	1097533333	391.06	825.92	518.59	5785233333	NA	NA	NA	NA	NA	NA	NA
Unigene7366_All	Unigene7366_All	696.91	651.1	776.99	7083333333	712.31	585.2	501.6	5997033333	XP_021675215.1/2.0e-65/plastocyanin [Hevea brasiliensis]	XM_007136067.1/0.0/Phaseolus vulgaris hypothetical protein (PHAVU_009G020300g) mRNA, complete cds	sp|P17340|PLAS_SOLLC/1.9e-64/Plastocyanin, chloroplastic OS=Solanum lycopersicum GN=PETE PE=2 SV=1	hbr:110661030/3.0e-66/plastocyanin; K02638 plastocyanin	At4g13340/5.1e-11/[M] LSE0601 A Pollen extensin-like protein (Pex)	PTHR34192/3.7E-93/--	biological_process:GO:0055114//oxidation-reduction process;cellular_component:GO:0009535//chloroplast thylakoid membrane;molecular_function:GO:0009055//electron transfer activity;GO:0005507//copper ion binding;
Unigene15416_All	Unigene15416_All	692.71	589.05	539.06	606.94	379.06	449.03	441.61	4232333333	XP_010545249.1/7.7e-83/PREDICTED: ubiquitin-conjugating enzyme E2-17 kDa-like [Tarenaya hassleriana] >XP_010545258.1 PREDICTED: ubiquitin-conjugating enzyme E2-17 kDa-like [Tarenaya hassleriana] >XP_012091027.1 ubiquitin-conjugating enzyme E2-17 kDa isoform X2 [Jatropha curcas] >KDP21850.1 hypothetical protein JCGZ_00637 [Jatropha curcas]	XM_017778394.1/0.0/PREDICTED: Gossypium arboreum ubiquitin-conjugating enzyme E2 28 (LOC108476244), mRNA	sp|P35135|UBC4_SOLLC/3.5e-84/Ubiquitin-conjugating enzyme E2-17 kDa OS=Solanum lycopersicum PE=2 SV=1	thj:104801388/2.6e-83/ubiquitin-conjugating enzyme E2-17 kDa; K06689 ubiquitin-conjugating enzyme E2 D [EC:2.3.2.23]	At5g41700/6.1e-83/[O] KOG0417 Ubiquitin-protein ligase	PTHR24068/3.3E-154/--	molecular_function:GO:0005524//ATP binding;
CL9730.Contig4_All	CL9730.Contig4_All	691.98	970.54	833.27	831.93	229.5	220.55	171.02	2070233333	OMO83557.1/1.6e-220/GDP-L-galactose phosphorylase 1-like protein [Corchorus capsularis]	XM_021432241.1/0.0/PREDICTED: Herrania umbratica GDP-L-galactose phosphorylase 1-like (LOC110419260), mRNA	sp|Q8RWE8|GGAP1_ARATH/4.8e-181/GDP-L-galactose phosphorylase 1 OS=Arabidopsis thaliana GN=VTC2 PE=1 SV=1	tcc:18593449/4.5e-220/GDP-L-galactose phosphorylase 2; K14190 GDP-L-galactose phosphorylase [EC:2.7.7.69]	At5g55120/2.8e-175/[R] KOG2720 Predicted hydrolase (HIT family)	PTHR20884/1.1E-254/--	molecular_function:GO:0080048//GDP-D-glucose phosphorylase activity;GO:0016779//nucleotidyltransferase activity;
Unigene8632_All	Unigene8632_All	690.25	226.11	272.71	3963566667	850.09	745.83	904.42	8334466667	XP_017974219.1/2.5e-59/PREDICTED: late embryogenesis abundant protein Lea14-A [Theobroma cacao]	NA	sp|P46518|LEA14_GOSHI/8.9e-61/Late embryogenesis abundant protein Lea14-A OS=Gossypium hirsutum GN=LEA14-A PE=2 SV=1	NA	NA	PTHR31459/5.3E-96/--	biological_process:GO:0009269//response to desiccation;
CL15373.Contig3_All	CL15373.Contig3_All	687.16	962.28	981.39	8769433333	563.73	505.23	398.63	4891966667	OMO86230.1/3.2e-191/NAD-dependent epimerase/dehydratase [Corchorus capsularis]	XM_007031147.2/0.0/PREDICTED: Theobroma cacao chloroplast stem-loop binding protein of 41 kDa b, chloroplastic (LOC18600604), transcript variant X2, mRNA	sp|Q9SA52|CP41B_ARATH/4.9e-180/Chloroplast stem-loop binding protein of 41 kDa b, chloroplastic OS=Arabidopsis thaliana GN=CSP41B PE=1 SV=1	han:110892672/4.6e-25/3-hydroxyisobutyryl-CoA hydrolase 1-like; K05605 3-hydroxyisobutyryl-CoA hydrolase [EC:3.1.2.4]	At1g09340/1.3e-179/[A] LSE0444 A Chloroplast mRNA binding protein/endoribonuclease	PF01370/7.4E-13/NAD dependent epimerase/dehydratase family	molecular_function:GO:0003824//catalytic activity;GO:0050662//coenzyme binding;
Unigene15199_All	Unigene15199_All	679.49	823.94	877.62	7936833333	637.4	508.32	482.44	542.72	XP_016702717.1/2.9e-230/PREDICTED: phosphoglycerate kinase, chloroplastic [Gossypium hirsutum]	XM_018125111.1/0.0/PREDICTED: Theobroma cacao phosphoglycerate kinase, chloroplastic (LOC18594856), mRNA	sp|Q9LD57|PGKH1_ARATH/5.3e-220/Phosphoglycerate kinase 1, chloroplastic OS=Arabidopsis thaliana GN=PGK1 PE=1 SV=1	rcu:8259994/4.7e-225/phosphoglycerate kinase, chloroplastic; K00927 phosphoglycerate kinase [EC:2.7.2.3]	At3g12780/1.4e-219/[G] KOG1367 3-phosphoglycerate kinase	PTHR11406/0.0/--	biological_process:GO:0006096//glycolytic process;molecular_function:GO:0004618//phosphoglycerate kinase activity;
CL10745.Contig3_All	CL10745.Contig3_All	674.64	949.91	1087.06	903.87	838.82	913.4	723.17	825.13	XP_010099628.1/5.1e-122/Chlorophyll a-b binding protein 6A [Morus notabilis] >EXB80094.1 Chlorophyll a-b binding protein 6A [Morus notabilis]	XM_021761790.1/0.0/PREDICTED: Manihot esculenta chlorophyll a-b binding protein 6, chloroplastic-like (LOC110618614), mRNA	sp|P12360|CB11_SOLLC/6.8e-115/Chlorophyll a-b binding protein 6A, chloroplastic OS=Solanum lycopersicum GN=CAB6A PE=2 SV=1	gra:105782926/2.9e-122/chlorophyll a-b binding protein 6, chloroplastic; K08907 light-harvesting complex I chlorophyll a/b binding protein 1	At3g54890/1.5e-113/[C] LSE0391 A Chlorophyll A/B binding protein	PTHR21649:SF7/9.8E-169/--	biological_process:GO:0009765//photosynthesis, light harvesting;GO:0018298//protein-chromophore linkage;cellular_component:GO:0009535//chloroplast thylakoid membrane;GO:0009523//photosystem II;GO:0016021//integral component of membrane;GO:0009522//photosystem I;molecular_function:GO:0016168//chlorophyll binding;
CL6345.Contig6_All	CL6345.Contig6_All	673.17	622.98	396.77	5643066667	320.61	423.26	388.06	377.31	XP_016729640.1/5.7e-32/PREDICTED: gibberellin-regulated protein 1-like [Gossypium hirsutum]	AK061537.1/0.0/Oryza sativa Japonica Group cDNA clone:006-310-F10, full insert sequence	sp|Q93X17|SNAK2_SOLTU/9.3e-31/Snakin-2 OS=Solanum tuberosum GN=SN2 PE=1 SV=1	nnu:104608881/2.7e-10/N-acetylglucosaminyl-phosphatidylinositol biosynthetic protein gpi1-like; K03860 phosphatidylinositol glycan, class Q	At4g09600/3.7e-26/[R] LSE0474 A Gibberellin-regulated protein	PTHR23201:SF2/1.2E-38/--	cellular_component:GO:0016021//integral component of membrane;
Unigene29384_All	Unigene29384_All	668.4	807.95	853.05	7764666667	168.28	203.54	205.87	1925633333	OMO66919.1/7.7e-303/Glycine cleavage system P protein, homodimeric [Corchorus capsularis]	XM_021421260.1/0.0/PREDICTED: Herrania umbratica glycine dehydrogenase (decarboxylating), mitochondrial (LOC110411208), mRNA	sp|Q94B78|GCSP1_ARATH/5.8e-283/Glycine dehydrogenase (decarboxylating) 1, mitochondrial OS=Arabidopsis thaliana GN=GLDP1 PE=1 SV=2	ghi:107958881/8.2e-302/glycine dehydrogenase (decarboxylating), mitochondrial-like; K00281 glycine dehydrogenase [EC:1.4.4.2]	At4g33010/1.5e-282/[E] KOG2040 Glycine dehydrogenase (decarboxylating)	PF02347/1.0E-180/Glycine cleavage system P-protein	biological_process:GO:0006546//glycine catabolic process;cellular_component:GO:0005739//mitochondrion;molecular_function:GO:0004375//glycine dehydrogenase (decarboxylating) activity;
Unigene35378_All	Unigene35378_All	663.99	890.82	880.49	8117666667	902.85	863.58	721.65	829.36	XP_012456573.1/4.9e-120/PREDICTED: chlorophyll a-b binding protein CP29.3, chloroplastic-like [Gossypium raimondii] >XP_016719165.1 PREDICTED: chlorophyll a-b binding protein CP29.3, chloroplastic [Gossypium hirsutum] >KJB74302.1 hypothetical protein B456_011G285900 [Gossypium raimondii]	XM_012601119.1/0.0/PREDICTED: Gossypium raimondii chlorophyll a-b binding protein CP29.3, chloroplastic-like (LOC105777726), mRNA	sp|Q9S7W1|CB4C_ARATH/2.8e-116/Chlorophyll a-b binding protein CP29.3, chloroplastic OS=Arabidopsis thaliana GN=LHCB4.3 PE=2 SV=1	gra:105777726/7.3e-121/chlorophyll a-b binding protein CP29.3, chloroplastic-like; K08915 light-harvesting complex II chlorophyll a/b binding protein 4	At2g40100/7.6e-116/[C] LSE0391 A Chlorophyll A/B binding protein	PTHR21649:SF32/1.0E-137/--	biological_process:GO:0009765//photosynthesis, light harvesting;GO:0018298//protein-chromophore linkage;cellular_component:GO:0009535//chloroplast thylakoid membrane;GO:0009523//photosystem II;GO:0016021//integral component of membrane;GO:0009522//photosystem I;molecular_function:GO:0016168//chlorophyll binding;
CL10644.Contig3_All	CL10644.Contig3_All	654.39	965.41	935.43	8517433333	470.66	508.29	383.48	4541433333	XP_006438274.1/2.5e-263/hypothetical protein CICLE_v10031381mg [Citrus clementina] >XP_006438275.1 hypothetical protein CICLE_v10031381mg [Citrus clementina] >XP_006438276.1 hypothetical protein CICLE_v10031381mg [Citrus clementina] >XP_006438277.1 hypothetical protein CICLE_v10031381mg [Citrus clementina] >XP_006438278.1 hypothetical protein CICLE_v10031381mg [Citrus clementina] >XP_006483938.1 …	XM_021437095.1/0.0/PREDICTED: Herrania umbratica glutamate--glyoxylate aminotransferase 2 (LOC110423009), mRNA	sp|Q9S7E9|GGT2_ARATH/6.6e-257/Glutamate--glyoxylate aminotransferase 2 OS=Arabidopsis thaliana GN=GGAT2 PE=1 SV=1	cit:102611899/3.7e-264/glutamate--glyoxylate aminotransferase 2; K14272 glutamate--glyoxylate aminotransferase [EC:2.6.1.4 2.6.1.2 2.6.1.44]	At1g70580/1.8e-256/[E] KOG0258 Alanine aminotransferase	PTHR11751/0.0/--	biological_process:GO:0009058//biosynthetic process;molecular_function:GO:0008483//transaminase activity;GO:0003824//catalytic activity;GO:0030170//pyridoxal phosphate binding;
Unigene26215_All	Unigene26215_All	651.41	702.76	729.84	694.67	467.21	532.07	593.74	5310066667	KQK19720.1/1.3e-70/hypothetical protein BRADI_1g49990, partial [Brachypodium distachyon]	XM_009341313.2/0.0/PREDICTED: Pyrus x bretschneideri histone H3.3 (LOC103931785), mRNA	sp|P59169|H33_ARATH/3.0e-71/Histone H3.3 OS=Arabidopsis thaliana GN=HTR4 PE=1 SV=2	dosa:Os06t0130900-00/2.2e-70/Os06g0130900; Similar to Histone H3 (Fragment).; K11253 histone H3	At4g40030/8.0e-71/[B] KOG1745 Histones H3 and H4	PR00622/1.21E-84/Histone H3 signature	cellular_component:GO:0005634//nucleus;GO:0000786//nucleosome;molecular_function:GO:0003677//DNA binding;GO:0046982//protein heterodimerization activity;
CL1165.Contig9_All	CL1165.Contig9_All	649.59	715.36	863.81	742.92	713.48	747.79	676.24	7125033333	XP_015937861.1/1.5e-126/chlorophyll a-b binding protein P4, chloroplastic [Arachis duranensis]	XM_021826552.1/0.0/PREDICTED: Hevea brasiliensis chlorophyll a-b binding protein P4, chloroplastic (LOC110666155), mRNA	sp|P27521|CA4_ARATH/7.5e-122/Chlorophyll a-b binding protein 4, chloroplastic OS=Arabidopsis thaliana GN=LHCA4 PE=1 SV=1	adu:107463566/2.3e-127/chlorophyll a-b binding protein P4, chloroplastic; K08910 light-harvesting complex I chlorophyll a/b binding protein 4	At3g47470/2.0e-121/[C] LSE0391 A Chlorophyll A/B binding protein	PF00504/4.9E-47/Chlorophyll A-B binding protein	biological_process:GO:0009765//photosynthesis, light harvesting;GO:0018298//protein-chromophore linkage;cellular_component:GO:0009535//chloroplast thylakoid membrane;GO:0009523//photosystem II;GO:0016021//integral component of membrane;GO:0009522//photosystem I;molecular_function:GO:0016168//chlorophyll binding;
CL16610.Contig2_All	CL16610.Contig2_All	612.23	793.1	676.33	6938866667	342.47	758.02	486.12	528.87	NA	NA	NA	NA	NA	NA	NA
CL14043.Contig2_All	CL14043.Contig2_All	592.15	515.83	483.05	5303433333	426.74	249.9	125.94	2675266667	XP_017973773.1/9.4e-147/PREDICTED: leucoanthocyanidin reductase [Theobroma cacao]	XM_021436480.1/0.0/PREDICTED: Herrania umbratica leucoanthocyanidin reductase-like (LOC110422527), mRNA	sp|Q84V83|LAR_DESUN/4.8e-123/Leucoanthocyanidin reductase OS=Desmodium uncinatum GN=LAR PE=1 SV=1	tcc:18604056/1.4e-147/LAR; leucoanthocyanidin reductase; K13081 leucoanthocyanidin reductase [EC:1.17.1.3]	At1g75280/5.1e-63/[RQ] LSE0443 A Isoflavone reductase/pinoresinol-lariciresinol reductase/phenylcoumaran benzylic ether reductase	PTHR10366/2.4E-170/--	NA
CL9777.Contig1_All	CL9777.Contig1_All	591.68	1015.46	1081.38	8961733333	158.65	190.99	197.54	1823933333	OMO92716.1/4.1e-153/Major intrinsic protein [Corchorus capsularis]	JF491350.1/0.0/Helianthemum almeriense plasma intrinsic protein PIP1.2 (PIP1.2) mRNA, partial cds	sp|P25794|PIP2_PEA/4.1e-149/Probable aquaporin PIP-type 7a OS=Pisum sativum GN=TRG-31 PE=2 SV=2	gra:105773456/2.3e-153/probable aquaporin PIP-type 7a; K09872 aquaporin PIP	At2g45960/1.4e-143/[G] KOG0223 Aquaporin (major intrinsic protein family)	PR00783/9.7E-70/Major intrinsic protein family signature	biological_process:GO:0006833//water transport;GO:0009409//response to cold;GO:0009651//response to salt stress;GO:0048364//root development;cellular_component:GO:0016021//integral component of membrane;GO:0005886//plasma membrane;molecular_function:GO:0005372//water transmembrane transporter activity;GO:0005215//transporter activity;
Unigene5692_All	Unigene5692_All	586	766.57	800.53	717.7	130.67	111.91	115.2	119.26	XP_002274366.2/3.3e-180/PREDICTED: ferredoxin--NADP reductase, leaf-type isozyme, chloroplastic [Vitis vinifera] >CBI19880.3 unnamed protein product, partial [Vitis vinifera]	XM_007017755.2/0.0/PREDICTED: Theobroma cacao ferredoxin--NADP reductase, leaf isozyme, chloroplastic (LOC18591567), mRNA	sp|Q8W493|FNRL2_ARATH/6.3e-172/Ferredoxin--NADP reductase, leaf isozyme 2, chloroplastic OS=Arabidopsis thaliana GN=LFNR2 PE=1 SV=1	vvi:100252241/4.9e-181/ferredoxin--NADP reductase, leaf-type isozyme, chloroplastic; K02641 ferredoxin--NADP+ reductase [EC:1.18.1.2]	At1g20020/1.7e-171/[C] KOG1158 NADP/FAD dependent oxidoreductase	PS51384/14.046/Ferredoxin reductase-type FAD binding domain profile.	biological_process:GO:0009817//defense response to fungus, incompatible interaction;GO:0042742//defense response to bacterium;GO:0009735//response to cytokinin;cellular_component:GO:0009535//chloroplast thylakoid membrane;GO:0048046//apoplast;GO:0009570//chloroplast stroma;molecular_function:GO:0008266//poly(U) RNA binding;GO:0004324//ferredoxin-NADP+ reductase activity;
CL3605.Contig5_All	CL3605.Contig5_All	583.37	851.13	941.67	7920566667	330.2	268.44	184.69	261.11	XP_015956533.1/6.4e-40/ribulose bisphosphate carboxylase/oxygenase activase, chloroplastic [Arachis duranensis]	XM_015532643.1/0.0/PREDICTED: Citrus sinensis ribulose bisphosphate carboxylase/oxygenase activase 1, chloroplastic (LOC102627294), transcript variant X3, mRNA	sp|Q40073|RCAA_HORVU/4.5e-42/Ribulose bisphosphate carboxylase/oxygenase activase A, chloroplastic OS=Hordeum vulgare GN=RCAA PE=2 SV=1	NA	At2g39730/1.0e-40/[O] KOG0651 26S proteasome regulatory complex, ATPase RPT4	PF00004/2.9E-9/ATPase family associated with various cellular activities (AAA)	NA
CL12909.Contig3_All	CL12909.Contig3_All	582.89	272.53	329	3948066667	939.73	1109.14	920.23	989.7	KJB44081.1/1.1e-154/hypothetical protein B456_007G233400 [Gossypium raimondii]	XM_012226259.2/0.0/PREDICTED: Jatropha curcas mitochondrial uncoupling protein 5 (LOC105641673), mRNA	sp|Q9SJY5|PUMP5_ARATH/1.5e-133/Mitochondrial uncoupling protein 5 OS=Arabidopsis thaliana GN=PUMP5 PE=2 SV=1	gra:105804154/2.7e-155/mitochondrial uncoupling protein 5-like; K15104 solute carrier family 25 (mitochondrial oxoglutarate transporter), member 11	At2g22500/4.0e-133/[C] KOG0759 Mitochondrial oxoglutarate/malate carrier proteins	PF00153/3.6E-18/Mitochondrial carrier protein	biological_process:GO:0006839//mitochondrial transport;cellular_component:GO:0016021//integral component of membrane;GO:0031966//mitochondrial membrane;
CL12492.Contig5_All	CL12492.Contig5_All	581.36	736.15	640.62	652.71	139.12	136.96	102.05	1260433333	XP_015941588.1/3.9e-56/early light-induced protein, chloroplastic [Arachis duranensis]	XM_016795716.1/0.0/PREDICTED: Prunus mume early light-induced protein 1, chloroplastic-like (LOC107881592), mRNA	sp|Q94K66|ELIP2_ARATH/7.3e-51/Early light-induced protein 2, chloroplastic OS=Arabidopsis thaliana GN=ELIP2 PE=1 SV=1	tcc:18590361/4.5e-17/DNA polymerase epsilon catalytic subunit A; K02324 DNA polymerase epsilon subunit 1 [EC:2.7.7.7]	NA	PTHR14154:SF5/1.6E-63/--	NA
Unigene45375_All	Unigene45375_All	573.7	455.74	529.17	5195366667	390.07	328.75	362.67	3604966667	XP_017973236.1/1.4e-238/PREDICTED: elongation factor Tu, chloroplastic [Theobroma cacao] >EOY20903.1 RAB GTPase E1B [Theobroma cacao]	XM_006476831.1/0.0/PREDICTED: Citrus sinensis elongation factor Tu, chloroplastic (LOC102625264), mRNA	sp|Q43364|EFTUB_NICSY/3.6e-230/Elongation factor TuB, chloroplastic OS=Nicotiana sylvestris GN=TUFB PE=1 SV=1	tcc:18604039/2.1e-239/elongation factor Tu, chloroplastic; K02358 elongation factor Tu	At4g20360/5.8e-219/[J] KOG0460 Mitochondrial translation elongation factor Tu	PR00315/2.3E-24/GTP-binding elongation factor signature	cellular_component:GO:0005622//intracellular;molecular_function:GO:0003746//translation elongation factor activity;GO:0005525//GTP binding;GO:0003924//GTPase activity;
CL4530.Contig1_All	CL4530.Contig1_All	556.86	824.26	759.68	713.6	282.14	533.55	470.66	4287833333	AFR11773.1/2.8e-150/cysteine protease [Fragaria x ananassa]	XM_010095222.1/0.0/Morus notabilis Germination-specific cysteine protease 1 partial mRNA	sp|P43297|RD21A_ARATH/6.0e-133/Cysteine proteinase RD21a OS=Arabidopsis thaliana GN=RD21A PE=1 SV=1	mdm:103420719/5.1e-133/cysteine proteinase COT44-like; K01365 cathepsin L [EC:3.4.22.15]	At1g47128_1/1.6e-132/[O] KOG1543 Cysteine proteinase Cathepsin L	PS00639/-/Eukaryotic thiol (cysteine) proteases histidine active site.	NA
CL11683.Contig3_All	CL11683.Contig3_All	548.82	409.66	500.71	4863966667	649.9	541.18	531.36	5741466667	XP_012490854.1/2.8e-67/PREDICTED: uncharacterized protein LOC105803296 [Gossypium raimondii]	AP015037.1/0.0/Vigna angularis var. angularis DNA, chromosome 4, almost complete sequence, cultivar: Shumari	sp|P31853|ATPX_SPIOL/8.1e-55/ATP synthase subunit b', chloroplastic OS=Spinacia oleracea GN=ATPG PE=1 SV=2	tcc:108663492/5.3e-71/ATP synthase subunit b', chloroplastic; K02109 F-type H+-transporting ATPase subunit b	At5g07750/7.7e-12/[ZR] LSE0118 A Protein possibly involved in cytoskeleton rearrangements, contains FH domain	PF00430/6.1E-11/ATP synthase B/B' CF(0)	biological_process:GO:0015986//ATP synthesis coupled proton transport;cellular_component:GO:0045263//proton-transporting ATP synthase complex, coupling factor F(o);GO:0016021//integral component of membrane;molecular_function:GO:0015078//hydrogen ion transmembrane transporter activity;
CL3928.Contig4_All	CL3928.Contig4_All	547.19	899.47	981.89	8095166667	371.62	502.83	363.05	412.5	XP_012464632.1/1.0e-291/PREDICTED: catalase isozyme 1 [Gossypium raimondii] >KJB14250.1 hypothetical protein B456_002G115900 [Gossypium raimondii]	XM_007017972.2/0.0/PREDICTED: Theobroma cacao catalase isozyme 1 (LOC18591705), mRNA	sp|P17598|CATA1_GOSHI/1.1e-291/Catalase isozyme 1 OS=Gossypium hirsutum GN=CAT1 PE=2 SV=2	gra:105783611/1.5e-292/catalase isozyme 1; K03781 catalase [EC:1.11.1.6]	At4g35090/5.0e-278/[P] KOG0047 Catalase	PTHR11465/0.0/--	biological_process:GO:0006979//response to oxidative stress;GO:0042744//hydrogen peroxide catabolic process;molecular_function:GO:0046872//metal ion binding;GO:0020037//heme binding;GO:0004096//catalase activity;
CL17420.Contig3_All	CL17420.Contig3_All	546.84	823.94	826.9	732.56	143.03	128.68	92.82	121.51	XP_012065965.1/7.0e-189/ferredoxin--NADP reductase, leaf isozyme, chloroplastic [Jatropha curcas] >KDP46763.1 hypothetical protein JCGZ_06551 [Jatropha curcas]	XM_018122817.1/0.0/PREDICTED: Theobroma cacao ferredoxin--NADP reductase, leaf isozyme, chloroplastic (LOC18610763), mRNA	sp|P10933|FENR1_PEA/1.4e-185/Ferredoxin--NADP reductase, leaf isozyme, chloroplastic OS=Pisum sativum GN=PETH PE=1 SV=1	jcu:105629056/1.0e-189/ferredoxin--NADP reductase, leaf isozyme, chloroplastic; K02641 ferredoxin--NADP+ reductase [EC:1.18.1.2]	At5g66190/1.1e-184/[C] KOG1158 NADP/FAD dependent oxidoreductase	PS51384/14.417/Ferredoxin reductase-type FAD binding domain profile.	molecular_function:GO:0004324//ferredoxin-NADP+ reductase activity;
Unigene29385_All	Unigene29385_All	529.79	762.74	801.38	697.97	477.02	653.29	607.24	5791833333	OMO66919.1/2.0e-301/Glycine cleavage system P protein, homodimeric [Corchorus capsularis]	XM_021421260.1/0.0/PREDICTED: Herrania umbratica glycine dehydrogenase (decarboxylating), mitochondrial (LOC110411208), mRNA	sp|Q94B78|GCSP1_ARATH/4.6e-283/Glycine dehydrogenase (decarboxylating) 1, mitochondrial OS=Arabidopsis thaliana GN=GLDP1 PE=1 SV=2	ghi:107958881/5.0e-302/glycine dehydrogenase (decarboxylating), mitochondrial-like; K00281 glycine dehydrogenase [EC:1.4.4.2]	At4g33010/1.2e-282/[E] KOG2040 Glycine dehydrogenase (decarboxylating)	PTHR11773/0.0/--	biological_process:GO:0006546//glycine catabolic process;cellular_component:GO:0005739//mitochondrion;molecular_function:GO:0004375//glycine dehydrogenase (decarboxylating) activity;
CL17316.Contig1_All	CL17316.Contig1_All	527.08	472.05	494.23	4977866667	236.01	155.74	199.73	197.16	ASR92678.1/6.5e-279/ribulose 1,5-bisphosphate carboxylase/oxygenase large subunit (chloroplast) [Chaetachme aristata]	JQ228389.1/0.0/Theobroma cacao chloroplast, partial genome	sp|P28392|RBL_CLAXA/2.3e-277/Ribulose bisphosphate carboxylase large chain OS=Clarkia xantiana GN=rbcL PE=2 SV=1	tcc:9978124/1.6e-279/rbcL, ThcaC_p028; ribulose 1,5-bisphosphate carboxylase/oxygenase large subunit; K01601 ribulose-bisphosphate carboxylase large chain [EC:4.1.1.39]	AtCh031/1.5e-270/[C] LSE2181 A Ribulose 1,5-bisphosphate carboxylase, large subunit	SM00382/1.3E-9/ATPases associated with a variety of cellular activities	biological_process:GO:0019253//reductive pentose-phosphate cycle;GO:0009853//photorespiration;cellular_component:GO:0009507//chloroplast;molecular_function:GO:0000287//magnesium ion binding;GO:0004497//monooxygenase activity;GO:0016984//ribulose-bisphosphate carboxylase activity;
CL2227.Contig3_All	CL2227.Contig3_All	527.06	239.94	263.11	343.37	35.38	41.8	29.49	3555666667	XP_002266388.1/3.1e-136/PREDICTED: hybrid signal transduction histidine kinase A [Vitis vinifera]	XM_008343550.2/0.0/PREDICTED: Malus x domestica B2 protein-like (LOC103404624), mRNA	sp|P37707|B2_DAUCA/2.2e-85/B2 protein OS=Daucus carota PE=2 SV=1	vvi:100267149/8.5e-22/ring canal kelch homolog; K10457 kelch-like protein 20	At5g42050/3.7e-84/[S] LSE0448 A Uncharacterized protein	PF10539/8.2E-40/Development and cell death domain	NA
CL1431.Contig11_All	CL1431.Contig11_All	523.65	450.21	558.36	510.74	931.83	654.9	544.96	7105633333	XP_006446503.1/1.4e-123/hypothetical protein CICLE_v10015874mg [Citrus clementina] >ESR59743.1 hypothetical protein CICLE_v10015874mg [Citrus clementina] >KDO66162.1 hypothetical protein CISIN_1g019915mg [Citrus sinensis] >KDO66163.1 hypothetical protein CISIN_1g019915mg [Citrus sinensis]	XM_016817321.1/0.0/PREDICTED: Gossypium hirsutum carbonic anhydrase, chloroplastic-like (LOC107892288), mRNA	sp|P27141|CAHC_TOBAC/1.2e-107/Carbonic anhydrase, chloroplastic OS=Nicotiana tabacum PE=2 SV=1	cit:102616455/3.4e-124/beta carbonic anhydrase 1, chloroplastic-like; K01673 carbonic anhydrase [EC:4.2.1.1]	At3g01500/2.4e-99/[P] KOG1578 Predicted carbonic anhydrase involved in protection against oxidative damage	PS00704/-/Prokaryotic-type carbonic anhydrases signature 1.	biological_process:GO:0015976//carbon utilization;molecular_function:GO:0008270//zinc ion binding;GO:0004089//carbonate dehydratase activity;
CL16088.Contig1_All	CL16088.Contig1_All	522.55	636.73	663.94	607.74	609.5	713.05	748.13	6902266667	OMO52389.1/0.0e+00/Chaperonin ClpA/B [Corchorus olitorius]	XM_007038053.2/0.0/PREDICTED: Theobroma cacao chaperone protein ClpC1, chloroplastic (LOC18605189), mRNA	sp|Q9FI56|CLPC1_ARATH/0.0e+00/Chaperone protein ClpC1, chloroplastic OS=Arabidopsis thaliana GN=CLPC1 PE=1 SV=1	tcc:18605189/0.0e+00/chaperone protein ClpC1, chloroplastic; K03696 ATP-dependent Clp protease ATP-binding subunit ClpC	At5g50920/0.0e+00/[O] KOG1051 Chaperone HSP104 and related ATP-dependent Clp proteases	PF00004/1.4E-14/ATPase family associated with various cellular activities (AAA)	NA
Unigene30896_All	Unigene30896_All	509.39	404	492.4	4685966667	1242.76	1503.48	1625.56	1457266667	XP_006435261.1/1.2e-128/hypothetical protein CICLE_v10001692mg [Citrus clementina] >XP_006473721.1 PREDICTED: thioredoxin-like protein CDSP32, chloroplastic [Citrus sinensis] >ESR48501.1 hypothetical protein CICLE_v10001692mg [Citrus clementina] >KDO84970.1 hypothetical protein CISIN_1g018973mg [Citrus sinensis]	XM_006473658.2/0.0/PREDICTED: Citrus sinensis thioredoxin-like protein CDSP32, chloroplastic (LOC102621762), mRNA	sp|Q9SGS4|CDSP_ARATH/1.6e-113/Thioredoxin-like protein CDSP32, chloroplastic OS=Arabidopsis thaliana GN=CDSP32 PE=1 SV=1	obr:102712374/4.2e-09/thioredoxin H2-1-like; K03671 thioredoxin 1	At1g76080/4.3e-113/[O] KOG0907 Thioredoxin	PF00085/2.3E-6/Thioredoxin	biological_process:GO:0006662//glycerol ether metabolic process;GO:0045454//cell redox homeostasis;cellular_component:GO:0005623//cell;molecular_function:GO:0015035//protein disulfide oxidoreductase activity;
Unigene5550_All	Unigene5550_All	507.46	628.26	516.08	550.6	248.77	187.73	183.34	2066133333	XP_021887045.1/4.0e-43/carbonic anhydrase, chloroplastic isoform X1 [Carica papaya]	XM_018862850.1/0.0/PREDICTED: Eucalyptus grandis carbonic anhydrase 2 (LOC104419257), transcript variant X3, mRNA	sp|P27141|CAHC_TOBAC/4.2e-41/Carbonic anhydrase, chloroplastic OS=Nicotiana tabacum PE=2 SV=1	cpap:110806476/5.9e-44/carbonic anhydrase, chloroplastic isoform X1; K01673 carbonic anhydrase [EC:4.2.1.1]	At5g14740/3.0e-38/[P] KOG1578 Predicted carbonic anhydrase involved in protection against oxidative damage	PF00484/2.9E-7/Carbonic anhydrase	biological_process:GO:0015976//carbon utilization;molecular_function:GO:0008270//zinc ion binding;GO:0004089//carbonate dehydratase activity;
CL15936.Contig1_All	CL15936.Contig1_All	505.82	381.5	303.81	3970433333	817.86	395.86	277.81	4971766667	AFR43276.1/7.4e-40/lipid transfer protein precursor [Gossypium herbaceum subsp. africanum] >AFR43278.1 lipid transfer protein precursor [Gossypium barbadense]	NA	sp|Q43129|NLTP2_GOSHI/1.2e-38/Non-specific lipid-transfer protein OS=Gossypium hirsutum PE=2 SV=1	NA	At2g38540/6.9e-25/[I] LSE0123 A Lipid transfer protein type 1	PR00382/9.3E-31/Plant phospholipid transfer protein signature	biological_process:GO:0006869//lipid transport;molecular_function:GO:0008289//lipid binding;
CL2813.Contig2_All	CL2813.Contig2_All	504.73	705.04	638.47	616.08	28.33	23.24	15.51	22.36	AHB62409.1/4.0e-281/L-myo-inositol-1-phosphate synthase [Actinidia eriantha]	XM_007047953.2/0.0/PREDICTED: Theobroma cacao inositol-3-phosphate synthase (LOC18611610), mRNA	sp|Q9FYV1|INO1_SESIN/1.4e-282/Inositol-3-phosphate synthase OS=Sesamum indicum PE=2 SV=1	nto:104087920/6.5e-281/inositol-3-phosphate synthase; K01858 myo-inositol-1-phosphate synthase [EC:5.5.1.4]	At2g22240/1.5e-275/[I] KOG0693 Myo-inositol-1-phosphate synthase	PTHR11510:SF6/0.0/--	biological_process:GO:0008654//phospholipid biosynthetic process;GO:0006021//inositol biosynthetic process;molecular_function:GO:0004512//inositol-3-phosphate synthase activity;
CL3008.Contig2_All	CL3008.Contig2_All	478.44	368.48	401.64	4161866667	222.26	175.78	182.1	193.38	XP_012083090.1/1.8e-69/protein CURVATURE THYLAKOID 1B, chloroplastic [Jatropha curcas] >KDP28405.1 hypothetical protein JCGZ_14176 [Jatropha curcas]	XM_008245987.1/0.0/PREDICTED: Prunus mume protein CURVATURE THYLAKOID 1B, chloroplastic (LOC103342361), mRNA	sp|Q8LCA1|CUT1B_ARATH/2.2e-52/Protein CURVATURE THYLAKOID 1B, chloroplastic OS=Arabidopsis thaliana GN=CURT1B PE=1 SV=2	mcha:111014783/8.4e-24/naringenin,2-oxoglutarate 3-dioxygenase; K00475 naringenin 3-dioxygenase [EC:1.14.11.9]	At4g10500/2.1e-41/[QR] KOG0143 Iron/ascorbate family oxidoreductases	PTHR33222:SF9/4.8E-90/--	cellular_component:GO:0016021//integral component of membrane;GO:0009579//thylakoid;
CL15907.Contig3_All	CL15907.Contig3_All	476.96	477.86	551.49	5021033333	494.73	463.1	472.64	4768233333	XP_011017481.1/0.0e+00/PREDICTED: transketolase, chloroplastic [Populus euphratica]	XM_021424857.1/0.0/PREDICTED: Herrania umbratica transketolase, chloroplastic (LOC110413861), mRNA	sp|Q43848|TKTC_SOLTU/0.0e+00/Transketolase, chloroplastic OS=Solanum tuberosum PE=2 SV=1	pop:POPTR_0002s14730g/0.0e+00/POPTRDRAFT_552034; transketolase family protein; K00615 transketolase [EC:2.2.1.1]	At2g45290/0.0e+00/[G] KOG0523 Transketolase	SM00861/6.4E-59/Transketolase, pyrimidine binding domain	biological_process:GO:0008152//metabolic process;molecular_function:GO:0004802//transketolase activity;
Unigene35696_All	Unigene35696_All	469.34	666.63	661.95	5993066667	343.19	317.43	300.35	3203233333	XP_007026120.1/1.3e-223/PREDICTED: aminomethyltransferase, mitochondrial [Theobroma cacao] >XP_017978820.1 PREDICTED: aminomethyltransferase, mitochondrial [Theobroma cacao] >EOY28742.1 Glycine cleavage T-protein family isoform 1 [Theobroma cacao]	XM_012594038.1/0.0/PREDICTED: Gossypium raimondii aminomethyltransferase, mitochondrial (LOC105772643), mRNA	sp|P49363|GCST_FLAPR/1.9e-218/Aminomethyltransferase, mitochondrial OS=Flaveria pringlei GN=GDCST PE=2 SV=1	tcc:18597179/2.0e-224/aminomethyltransferase, mitochondrial; K00605 aminomethyltransferase [EC:2.1.2.10]	At1g11860/3.4e-214/[E] KOG2770 Aminomethyl transferase	PTHR13847:SF5/8.6E-125/--	biological_process:GO:0006546//glycine catabolic process;cellular_component:GO:0005739//mitochondrion;molecular_function:GO:0008483//transaminase activity;GO:0004047//aminomethyltransferase activity;
CL817.Contig2_All	CL817.Contig2_All	464.77	692.75	709.96	6224933333	123.19	155.33	130.37	1362966667	XP_017616102.1/1.6e-161/PREDICTED: probable pyridoxal 5'-phosphate synthase subunit PDX1 [Gossypium arboreum] >KHG23987.1 putative pyridoxal biosynthesis PDX1 [Gossypium arboreum]	AP006080.1/0.0/Lotus japonicus genomic DNA, chromosome 6, clone: LjT48M22, TM0118c, complete sequence	sp|Q39963|PDX1_HEVBR/7.8e-162/Probable pyridoxal biosynthesis protein PDX1 OS=Hevea brasiliensis GN=PDX1 PE=2 SV=1	jcu:105646590/1.5e-161/probable pyridoxal 5'-phosphate synthase subunit PDX1; K06215 pyridoxal 5'-phosphate synthase pdxS subunit [EC:4.3.3.6]	At5g01410/4.6e-161/[H] KOG1606 Stationary phase-induced protein, SOR/SNZ family	PTHR31829/4.4E-259/--	biological_process:GO:0042823//pyridoxal phosphate biosynthetic process;molecular_function:GO:0003824//catalytic activity;
CL12864.Contig5_All	CL12864.Contig5_All	464.37	479.31	438.94	4608733333	426.73	530.51	433.86	463.7	XP_004296846.1/8.0e-82/PREDICTED: translationally-controlled tumor protein homolog [Fragaria vesca subsp. vesca]	JQ680040.1/0.0/Vernicia fordii translationally controlled tumor protein (TCTP) mRNA, complete cds	sp|O03992|TCTP_FRAAN/1.5e-81/Translationally-controlled tumor protein homolog OS=Fragaria ananassa GN=TCTP PE=2 SV=1	NA	At3g16640/4.5e-72/[DZ] KOG1727 Microtubule-binding protein (translationally controlled tumor protein)	PTHR11991/1.5E-94/--	NA
CL4273.Contig1_All	CL4273.Contig1_All	462.51	637.35	710.97	603.61	602.97	597.49	521.46	5739733333	XP_009611251.1/3.4e-60/PREDICTED: photosystem I reaction center subunit VI-1, chloroplastic [Nicotiana tomentosiformis] >XP_016479165.1 PREDICTED: photosystem I reaction center subunit VI-1, chloroplastic-like [Nicotiana tabacum]	XM_021799214.1/0.0/PREDICTED: Hevea brasiliensis photosystem I reaction center subunit VI-2, chloroplastic-like (LOC110645940), mRNA	sp|Q9SUI7|PSAH1_ARATH/1.6e-58/Photosystem I reaction center subunit VI-1, chloroplastic OS=Arabidopsis thaliana GN=PSAH1 PE=2 SV=1	nto:104104793/5.1e-61/photosystem I reaction center subunit VI-1, chloroplastic; K02695 photosystem I subunit VI	NA	NA	biological_process:GO:0015979//photosynthesis;cellular_component:GO:0009538//photosystem I reaction center;
Unigene35947_All	Unigene35947_All	459.17	430.32	460.2	4498966667	218.14	159.87	141.43	1731466667	XP_012469922.1/0.0e+00/PREDICTED: ABC transporter F family member 5-like [Gossypium raimondii] >KJB18341.1 hypothetical protein B456_003G047600 [Gossypium raimondii]	XM_018126582.1/0.0/PREDICTED: Theobroma cacao ABC transporter F family member 5 (LOC18611684), mRNA	sp|Q9LV93|AB5F_ARATH/0.0e+00/ABC transporter F family member 5 OS=Arabidopsis thaliana GN=ABCF5 PE=2 SV=1	cre:CHLREDRAFT_132213/1.0e-70/FAP151; flagellar associated protein; K06185 ATP-binding cassette, subfamily F, member 2	CE01292/3.1e-73/[EJ] KOG0062 ATPase component of ABC transporters with duplicated ATPase domains/Translation elongation factor EF-3b	PTHR19211:SF48/0.0/--	molecular_function:GO:0005524//ATP binding;GO:0016887//ATPase activity;
CL8446.Contig3_All	CL8446.Contig3_All	456.1	811.06	706.56	6579066667	282.09	409.49	249.87	3138166667	XP_007043543.1/3.4e-81/PREDICTED: (R,S)-reticuline 7-O-methyltransferase [Theobroma cacao] >EOX99374.1 O-methyltransferase [Theobroma cacao]	XM_020684450.1/0.0/PREDICTED: Jatropha curcas probable O-methyltransferase 3 (LOC105647035), mRNA	sp|Q6WUC2|7OMT_PAPSO/1.4e-67/(R,S)-reticuline 7-O-methyltransferase OS=Papaver somniferum GN=PSOMT1 PE=1 SV=1	nnu:104587969/5.7e-49/(RS)-norcoclaurine 6-O-methyltransferase-like; K16040 trans-resveratrol di-O-methyltransferase [EC:2.1.1.240]	At5g54160/3.5e-49/[R] KOG3178 Hydroxyindole-O-methyltransferase and related SAM-dependent methyltransferases	PTHR11746/7.9E-112/--	molecular_function:GO:0008171//O-methyltransferase activity;GO:0102719//S-adenosyl-L-methionine:eugenol-O-methyltransferase activity;GO:0046983//protein dimerization activity;GO:0050630//(iso)eugenol O-methyltransferase activity;
Unigene35821_All	Unigene35821_All	450.13	568.91	590.32	5364533333	320.58	280.25	250.01	2836133333	XP_021274101.1/2.0e-62/photosystem I reaction center subunit N, chloroplastic isoform X1 [Herrania umbratica]	XM_021418426.1/0.0/PREDICTED: Herrania umbratica photosystem I reaction center subunit N, chloroplastic (LOC110409164), transcript variant X1, mRNA	sp|P49107|PSAN_ARATH/1.6e-55/Photosystem I reaction center subunit N, chloroplastic OS=Arabidopsis thaliana GN=PSAN PE=1 SV=2	cit:102611607/3.3e-62/photosystem I reaction center subunit N, chloroplastic; K02701 photosystem I subunit PsaN	NA	PF05479/1.1E-66/Photosystem I reaction centre subunit N (PSAN or PSI-N)	biological_process:GO:0015979//photosynthesis;cellular_component:GO:0009522//photosystem I;
CL2439.Contig5_All	CL2439.Contig5_All	443.49	516.83	533.23	497.85	11.36	6.68	9.27	9103333333	XP_021662614.1/5.3e-171/alpha-copaene synthase-like [Hevea brasiliensis]	NA	sp|B9S9Z3|TPS1_RICCO/3.0e-170/Alpha-copaene synthase OS=Ricinus communis GN=TPS1 PE=1 SV=1	hbr:110651556/7.9e-172/alpha-copaene synthase-like; K15803 (-)-germacrene D synthase [EC:4.2.3.75]	At5g23960/9.5e-115/[QV] LSE0352 A Terpene synthase/cyclase	PF01397/6.5E-52/Terpene synthase, N-terminal domain	biological_process:GO:1901928//cadinene biosynthetic process;molecular_function:GO:0000287//magnesium ion binding;GO:0047461//(+)-delta-cadinene synthase activity;GO:0102877//alpha-copaene synthase activity;
Unigene46221_All	Unigene46221_All	440.42	265.02	259.03	321.49	597.83	546.26	612.88	5856566667	XP_021297866.1/3.1e-188/aspartic proteinase PCS1 [Herrania umbratica]	XM_021442191.1/0.0/PREDICTED: Herrania umbratica aspartic proteinase PCS1 (LOC110426871), mRNA	sp|Q9LZL3|PCS1L_ARATH/1.5e-66/Aspartic proteinase PCS1 OS=Arabidopsis thaliana GN=PCS1 PE=2 SV=1	dct:110113063/4.0e-31/aspartic proteinase nepenthesin-1-like; K01379 cathepsin D [EC:3.4.23.5]	At1g66180/4.2e-172/[O] KOG1339 Aspartyl protease	PTHR13683/1.5E-243/--	molecular_function:GO:0004190//aspartic-type endopeptidase activity;
Unigene55123_All	Unigene55123_All	440.34	476.68	461.52	4595133333	266.84	205.32	200.04	2240666667	XP_011014902.1/5.7e-170/PREDICTED: phosphoglycolate phosphatase 1B, chloroplastic-like [Populus euphratica]	XM_018121943.1/0.0/PREDICTED: Theobroma cacao phosphoglycolate phosphatase 1B, chloroplastic (LOC18598468), transcript variant X3, mRNA	sp|P0DKC3|PGP1A_ARATH/5.2e-156/Phosphoglycolate phosphatase 1A, chloroplastic OS=Arabidopsis thaliana GN=PGLP1A PE=1 SV=1	csv:101209186/7.1e-170/phosphoglycolate phosphatase 1B, chloroplastic; K19269 phosphoglycolate phosphatase [EC:3.1.3.18 3.1.3.48]	At5g36790/1.4e-155/[P] KOG2882 p-Nitrophenyl phosphatase	PTHR19288/5.0E-184/--	biological_process:GO:0016311//dephosphorylation;cellular_component:GO:0005829//cytosol;molecular_function:GO:0016791//phosphatase activity;
CL6024.Contig4_All	CL6024.Contig4_All	437.64	417.7	465.04	4401266667	2.55	1.52	2.65	2.24	OLP80241.1/1.8e-16/Nipped-B-like protein B [Symbiodinium microadriaticum]	EU726270.1/0.0/Cistus creticus subsp. creticus germacrene B synthase mRNA, complete cds	sp|P40602|APG_ARATH/1.9e-06/Anther-specific proline-rich protein APG OS=Arabidopsis thaliana GN=APG PE=2 SV=2	han:110911163/7.5e-12/probable zinc transporter protein DDB_G0291141; K14692 solute carrier family 30 (zinc transporter), member 5/7	7291375/1.2e-10/[S] KOG4725 Uncharacterized conserved protein	PTHR31225/1.4E-28/--	NA
CL3372.Contig1_All	CL3372.Contig1_All	436.23	435.08	561.92	4777433333	214.71	149.58	104.46	156.25	AIR93785.1/5.1e-136/chloroplast light harvesting chlorophyll A/B binding protein [Kalanchoe fedtschenkoi]	JF747156.1/0.0/Dimocarpus longan chloroplast chlorophyll A/B binding protein (LCAB) mRNA, complete cds; nuclear gene for chloroplast product	sp|P27495|CB24_TOBAC/9.7e-136/Chlorophyll a-b binding protein 40, chloroplastic OS=Nicotiana tabacum GN=CAB40 PE=2 SV=1	nnu:104587699/9.8e-137/chlorophyll a-b binding protein of LHCII type 1-like; K08912 light-harvesting complex II chlorophyll a/b binding protein 1	At1g29930/3.4e-127/[C] LSE0391 A Chlorophyll A/B binding protein	PTHR21649:SF26/2.0E-213/--	biological_process:GO:0009765//photosynthesis, light harvesting;GO:0018298//protein-chromophore linkage;cellular_component:GO:0009535//chloroplast thylakoid membrane;GO:0009523//photosystem II;GO:0016021//integral component of membrane;GO:0009522//photosystem I;molecular_function:GO:0016168//chlorophyll binding;
Unigene25029_All	Unigene25029_All	433.15	471.4	550.74	4850966667	405.95	402.8	384.35	397.7	OMO60354.1/1.5e-125/Chlorophyll A-B binding protein, plant [Corchorus olitorius]	XM_013730783.1/0.0/PREDICTED: Brassica oleracea var. oleracea chlorophyll a-b binding protein CP24 10B, chloroplastic (LOC106295025), mRNA	sp|P27524|CB4A_SOLLC/7.9e-123/Chlorophyll a-b binding protein CP24 10A, chloroplastic OS=Solanum lycopersicum GN=CAP10A PE=3 SV=1	pxb:103967973/1.5e-125/chlorophyll a-b binding protein CP24 10A, chloroplastic; K08917 light-harvesting complex II chlorophyll a/b binding protein 6	At1g15820_2/8.0e-98/[C] LSE0391 A Chlorophyll A/B binding protein	PTHR21649/3.7E-153/--	biological_process:GO:0009765//photosynthesis, light harvesting;GO:0018298//protein-chromophore linkage;cellular_component:GO:0009535//chloroplast thylakoid membrane;GO:0009523//photosystem II;GO:0016021//integral component of membrane;GO:0009522//photosystem I;molecular_function:GO:0016168//chlorophyll binding;
CL10285.Contig3_All	CL10285.Contig3_All	430.96	858.05	701.52	663.51	414.23	355	224.64	331.29	XP_010043034.1/1.6e-53/PREDICTED: early light-induced protein 1, chloroplastic isoform X3 [Eucalyptus grandis] >KCW85049.1 hypothetical protein EUGRSUZ_B01895 [Eucalyptus grandis]	NA	sp|P93735|ELIP1_ARATH/6.0e-49/Early light-induced protein 1, chloroplastic OS=Arabidopsis thaliana GN=ELIP1 PE=1 SV=1	aly:ARALYDRAFT_330043/3.5e-45/hypothetical protein; K22139 mitochondrial pyruvate carrier 2	NA	PF00504/3.5E-5/Chlorophyll A-B binding protein	NA
CL4856.Contig2_All	CL4856.Contig2_All	425.44	713.59	694.88	6113033333	418.7	558.53	401.64	4596233333	OMO94332.1/1.2e-106/hypothetical protein CCACVL1_06056 [Corchorus capsularis]	XM_021976683.1/0.0/PREDICTED: Prunus avium cytochrome b6-f complex iron-sulfur subunit, chloroplastic (LOC110772253), mRNA	sp|P26291|UCRIA_PEA/1.6e-102/Cytochrome b6-f complex iron-sulfur subunit, chloroplastic OS=Pisum sativum GN=petC PE=1 SV=1	gra:105794918/5.3e-107/cytochrome b6-f complex iron-sulfur subunit, chloroplastic-like; K02636 cytochrome b6-f complex iron-sulfur subunit [EC:1.10.9.1]	At4g03280/1.5e-99/[C] KOG1671 Ubiquinol cytochrome c reductase, subunit RIP1	PF00355/4.6E-11/Rieske [2Fe-2S] domain	biological_process:GO:0015979//photosynthesis;cellular_component:GO:0016021//integral component of membrane;GO:0042651//thylakoid membrane;molecular_function:GO:0009496//plastoquinol--plastocyanin reductase activity;GO:0045158//electron transporter, transferring electrons within cytochrome b6/f complex of photosystem II activity;GO:0051537//2 iron, 2 sulfur cluster binding;
CL12354.Contig2_All	CL12354.Contig2_All	423.77	65.76	82.26	1905966667	269.11	209.7	265.73	248.18	XP_002535232.1/1.5e-50/PREDICTED: putative late blight resistance protein homolog R1B-19 [Ricinus communis] >EEF27151.1 metal ion binding protein, putative [Ricinus communis]	NA	NA	egu:105040068/1.7e-11/DEAD-box ATP-dependent RNA helicase 40; K12823 ATP-dependent RNA helicase DDX5/DBP2 [EC:3.6.4.13]	At1g01490/2.7e-36/[P] KOG1603 Copper chaperone	NA	biological_process:GO:0030001//metal ion transport;molecular_function:GO:0046872//metal ion binding;
Unigene45253_All	Unigene45253_All	418.31	643.81	671.6	5779066667	305.59	603	502.06	4702166667	EOY30252.1/2.3e-210/Pentatricopeptide repeat superfamily protein, putative [Theobroma cacao]	XM_021419899.1/0.0/PREDICTED: Herrania umbratica thiol protease aleurain-like (LOC110410269), mRNA	sp|Q8RWQ9|ALEUL_ARATH/3.6e-164/Thiol protease aleurain-like OS=Arabidopsis thaliana GN=At3g45310 PE=2 SV=1	gra:105772929/9.4e-177/thiol protease aleurain-like; K01366 cathepsin H [EC:3.4.22.16]	At2g06000/3.7e-163/[R] KOG4197 FOG: PPR repeat	PS51375/11.192/Pentatricopeptide (PPR) repeat profile.	NA
Unigene13846_All	Unigene13846_All	418.27	404.97	408.7	4106466667	448.95	335.63	331.29	3719566667	XP_016677580.1/5.1e-40/PREDICTED: non-specific lipid-transfer protein-like [Gossypium hirsutum]	NA	sp|Q9M5X8|NLTP_PRUAV/1.8e-38/Non-specific lipid-transfer protein OS=Prunus avium PE=1 SV=1	NA	At5g59320/1.7e-27/[I] LSE0123 A Lipid transfer protein type 1	PF00234/3.7E-8/Protease inhibitor/seed storage/LTP family	biological_process:GO:0006869//lipid transport;molecular_function:GO:0008289//lipid binding;
Unigene35008_All	Unigene35008_All	416.27	351.19	384.63	384.03	276.13	175.32	198.13	2165266667	XP_016665857.1/1.0e-99/PREDICTED: uncharacterized protein LOC107886415 [Gossypium hirsutum]	XM_021424048.1/0.0/PREDICTED: Herrania umbratica light-harvesting complex-like protein 3 isotype 2, chloroplastic (LOC110413280), mRNA	sp|P93541|DHE3_SOLLC/6.5e-15/Glutamate dehydrogenase OS=Solanum lycopersicum GN=GDH1 PE=2 SV=1	adu:107484488/1.3e-14/glutamate dehydrogenase A; K00261 glutamate dehydrogenase (NAD(P)+) [EC:1.4.1.3]	At5g18170/1.1e-13/[E] KOG2250 Glutamate/leucine/phenylalanine/valine dehydrogenases	PTHR14154/7.8E-82/--	NA
CL6440.Contig1_All	CL6440.Contig1_All	405.35	285.66	316.26	3357566667	308.69	430.94	528.28	4226366667	XP_011047191.1/1.3e-151/PREDICTED: 1-aminocyclopropane-1-carboxylate oxidase [Populus euphratica]	XM_008349921.2/0.0/PREDICTED: Malus x domestica 1-aminocyclopropane-1-carboxylate oxidase (LOC103411278), mRNA &gt;XM_008349923.2 PREDICTED: Malus x domestica 1-aminocyclopropane-1-carboxylate oxidase (LOC103411280), mRNA	sp|Q08506|ACCO1_PETHY/3.7e-150/1-aminocyclopropane-1-carboxylate oxidase 1 OS=Petunia hybrida GN=ACO1 PE=1 SV=1	pop:POPTR_0014s15710g/7.5e-152/POPTRDRAFT_573016; 1-aminocyclopropane-1-carboxylate oxidase family protein; K05933 aminocyclopropanecarboxylate oxidase [EC:1.14.17.4]	At1g05010/1.0e-143/[QR] KOG0143 Iron/ascorbate family oxidoreductases	PTHR10209/1.1E-229/--	biological_process:GO:0009693//ethylene biosynthetic process;molecular_function:GO:0046872//metal ion binding;GO:0016491//oxidoreductase activity;
Unigene56487_All	Unigene56487_All	405.14	460.65	467.96	4445833333	531.59	437.32	398.99	4559666667	OMO82523.1/1.1e-120/Alkyl hydroperoxide reductase subunit C/ Thiol specific antioxidant [Corchorus capsularis]	XM_018122141.1/0.0/PREDICTED: Theobroma cacao 2-Cys peroxiredoxin BAS1, chloroplastic (LOC18598370), mRNA	sp|Q9C5R8|BAS1B_ARATH/1.5e-110/2-Cys peroxiredoxin BAS1-like, chloroplastic OS=Arabidopsis thaliana GN=At5g06290 PE=2 SV=3	tcc:18598370/2.1e-121/2-Cys peroxiredoxin BAS1, chloroplastic; K03386 peroxiredoxin (alkyl hydroperoxide reductase subunit C) [EC:1.11.1.15]	At5g06290/3.9e-110/[O] KOG0852 Alkyl hydroperoxide reductase, thiol specific antioxidant and related enzymes	PTHR10681:SF108/5.5E-160/--	biological_process:GO:0045454//cell redox homeostasis;cellular_component:GO:0005623//cell;molecular_function:GO:0051920//peroxiredoxin activity;
CL7813.Contig2_All	CL7813.Contig2_All	404.21	273.15	288.83	3220633333	592.74	857.17	905.66	785.19	OMO90739.1/5.8e-50/hypothetical protein COLO4_18922 [Corchorus olitorius]	XM_006405067.1/0.0/Eutrema salsugineum hypothetical protein (EUTSA_v10000356mg) mRNA, complete cds	NA	NA	NA	PTHR33670:SF3/5.4E-49/--	NA
CL11511.Contig1_All	CL11511.Contig1_All	400.09	443.34	394.03	4124866667	581.85	841.55	841.05	7548166667	XP_017977311.1/4.9e-98/PREDICTED: 29 kDa ribonucleoprotein, chloroplastic [Theobroma cacao] >XP_007027347.2 PREDICTED: 29 kDa ribonucleoprotein, chloroplastic [Theobroma cacao]	XM_006604469.2/0.0/PREDICTED: Glycine max histone H4-like (LOC100779904), mRNA	sp|Q9ZUU4|ROC1_ARATH/3.8e-91/Ribonucleoprotein At2g37220, chloroplastic OS=Arabidopsis thaliana GN=At2g37220 PE=1 SV=1	tcc:18597967/7.3e-99/29 kDa ribonucleoprotein, chloroplastic; K11294 nucleolin	At2g37220/1.0e-90/[R] KOG0118 FOG: RRM domain	PTHR24012/1.0E-60/--	cellular_component:GO:0030529//intracellular ribonucleoprotein complex;GO:0019013//viral nucleocapsid;molecular_function:GO:0003723//RNA binding;
CL8946.Contig2_All	CL8946.Contig2_All	398.12	439.12	342.77	3933366667	23.23	20.85	15.25	1977666667	XP_017971657.1/4.8e-164/PREDICTED: S-adenosylmethionine decarboxylase proenzyme [Theobroma cacao]	XM_021736345.1/0.0/PREDICTED: Manihot esculenta S-adenosylmethionine decarboxylase proenzyme-like (LOC110599775), mRNA	sp|Q9M4D8|DCAM_VICFA/9.1e-156/S-adenosylmethionine decarboxylase proenzyme OS=Vicia faba GN=SAMDC PE=2 SV=1	tcc:18610119/7.1e-165/S-adenosylmethionine decarboxylase proenzyme; K01611 S-adenosylmethionine decarboxylase [EC:4.1.1.50]	At3g25570/1.9e-131/[T] KOG0788 S-adenosylmethionine decarboxylase	PTHR11570:SF4/1.2E-247/--	NA
CL1482.Contig4_All	CL1482.Contig4_All	394.38	581.89	600.64	5256366667	21.32	18.85	9.46	1654333333	EOX98575.1/2.4e-235/Polyol/monosaccharide transporter 5 [Theobroma cacao]	XM_004148264.2/0.0/PREDICTED: Cucumis sativus polyol transporter 5-like (LOC101217928), mRNA	sp|Q8VZ80|PLT5_ARATH/2.3e-218/Polyol transporter 5 OS=Arabidopsis thaliana GN=PLT5 PE=1 SV=2	vvi:100268023/2.5e-72/INT1; inositol transporter 1; K08150 MFS transporter, SP family, solute carrier family 2 (myo-inositol transporter), member 13	At3g18830/6.1e-218/[R] KOG0254 Predicted transporter (major facilitator superfamily)	PS50850/49.894/Major facilitator superfamily (MFS) profile.	cellular_component:GO:0016021//integral component of membrane;
Unigene30090_All	Unigene30090_All	391.87	447.85	389.8	409.84	124.06	57.83	49.67	7718666667	EOY05831.1/5.8e-31/Uncharacterized protein TCM_020730 isoform 3 [Theobroma cacao] >EOY05832.1 Uncharacterized protein TCM_020730 isoform 3 [Theobroma cacao]	NA	sp|Q8H0U8|RH42_ARATH/3.0e-15/DEAD-box ATP-dependent RNA helicase 42 OS=Arabidopsis thaliana GN=RH42 PE=1 SV=2	brp:103871689/3.7e-14/nucleolin 1-like; K11294 nucleolin	At3g28770/1.0e-22/[S] LSE0099 A Uncharacterized protein	NA	NA
CL8263.Contig2_All	CL8263.Contig2_All	390.23	510.73	515.13	472.03	290.52	273.51	267.62	2772166667	XP_011046675.1/6.0e-214/PREDICTED: glycerate dehydrogenase [Populus euphratica]	XM_017764643.1/0.0/PREDICTED: Gossypium arboreum glycerate dehydrogenase (LOC108464364), mRNA	sp|P13443|DHGY_CUCSA/2.2e-204/Glycerate dehydrogenase OS=Cucumis sativus GN=HPR-A PE=2 SV=1	pop:POPTR_0004s18190g/1.7e-213/POPTRDRAFT_818203; glycerate dehydrogenase family protein; K15893 hydroxypyruvate reductase 1	At1g68010/1.6e-201/[C] KOG0069 Glyoxylate/hydroxypyruvate reductase (D-isomer-specific 2-hydroxy acid dehydrogenase superfamily)	PTHR10996/3.1E-192/--	cellular_component:GO:0005829//cytosol;molecular_function:GO:0016616//oxidoreductase activity, acting on the CH-OH group of donors, NAD or NADP as acceptor;GO:0051287//NAD binding;GO:0008465//glycerate dehydrogenase activity;GO:0016618//hydroxypyruvate reductase activity;GO:0030267//glyoxylate reductase (NADP) activity;
CL8808.Contig2_All	CL8808.Contig2_All	389.02	450.69	528.38	456.03	368.14	376.78	339.21	3613766667	XP_021907147.1/1.1e-98/photosystem I reaction center subunit XI, chloroplastic [Carica papaya]	XM_016020289.1/0.0/PREDICTED: Ziziphus jujuba photosystem I reaction center subunit XI, chloroplastic (LOC107412513), mRNA	sp|Q39654|PSAL_CUCSA/9.6e-96/Photosystem I reaction center subunit XI, chloroplastic OS=Cucumis sativus GN=PSAL PE=2 SV=1	cpap:110821580/1.6e-99/photosystem I reaction center subunit XI, chloroplastic; K02699 photosystem I subunit XI	NA	PTHR34803/1.3E-142/--	biological_process:GO:0015979//photosynthesis;cellular_component:GO:0009538//photosystem I reaction center;GO:0016021//integral component of membrane;
CL10492.Contig1_All	CL10492.Contig1_All	388.07	448.65	452.71	429.81	89.46	82.95	71.98	8146333333	XP_021284645.1/2.0e-99/uncharacterized protein LOC110416850 [Herrania umbratica]	XM_021428970.1/0.0/PREDICTED: Herrania umbratica dnaJ-like protein MG002 (LOC110416850), mRNA	sp|Q6XL73|DNJ39_ARATH/1.5e-07/Chaperone protein dnaJ 39 OS=Arabidopsis thaliana GN=ATJ39 PE=2 SV=2	cam:101509769/3.7e-10/dnaJ homolog 1, mitochondrial; K03686 molecular chaperone DnaJ	At1g77930/9.9e-94/[O] KOG0715 Molecular chaperone (DnaJ superfamily)	PF00226/3.6E-20/DnaJ domain	NA
Unigene6752_All	Unigene6752_All	385.92	494.45	496.22	4588633333	361.66	515.84	429	435.5	BAS99152.1/1.4e-298/Os06g0681400, partial [Oryza sativa Japonica Group]	XM_012986278.1/0.0/PREDICTED: Erythranthe guttatus polyubiquitin-like (LOC105962012), transcript variant X2, mRNA	sp|P0CH04|UBI1P_PETCR/7.3e-256/Polyubiquitin OS=Petroselinum crispum GN=PCUBI4-1 PE=2 SV=1	dosa:Os06t0681400-01/2.1e-299/Os06g0681400; Ubiquitin domain containing protein.; K08770 ubiquitin C	CE01921/1.4e-290/[OR] KOG0001 Ubiquitin and ubiquitin-like proteins	PS00299/-/Ubiquitin domain signature.	NA
Unigene40896_All	Unigene40896_All	385.06	228.48	242.54	285.36	365.15	187.01	179.55	2439033333	XP_021646256.1/2.3e-15/arabinogalactan peptide 13-like [Hevea brasiliensis]	XM_004294966.2/0.0/PREDICTED: Fragaria vesca subsp. vesca arabinogalactan peptide 13-like (LOC101311552), mRNA	sp|Q9STQ3|AGP13_ARATH/2.2e-14/Arabinogalactan peptide 13 OS=Arabidopsis thaliana GN=AGP13 PE=1 SV=1	mus:103997605/7.1e-06/uncharacterized protein LOC103997605; K12830 splicing factor 3B subunit 3	NA	NA	cellular_component:GO:0016021//integral component of membrane;
CL1867.Contig2_All	CL1867.Contig2_All	381.88	534.66	487.12	4678866667	374.75	468.17	361.4	401.44	XP_021819766.1/3.2e-218/serine--glyoxylate aminotransferase [Prunus avium]	XM_016018207.1/0.0/PREDICTED: Ziziphus jujuba serine--glyoxylate aminotransferase (LOC107410735), transcript variant X2, mRNA	sp|Q56YA5|SGAT_ARATH/5.2e-209/Serine--glyoxylate aminotransferase OS=Arabidopsis thaliana GN=AGT1 PE=1 SV=2	pavi:110761583/4.8e-219/serine--glyoxylate aminotransferase; K00830 alanine-glyoxylate transaminase / serine-glyoxylate transaminase / serine-pyruvate transaminase [EC:2.6.1.44 2.6.1.45 2.6.1.51]	At2g13360/1.4e-208/[R] KOG2862 Alanine-glyoxylate aminotransferase AGT1	PTHR21152:SF21/2.8E-172/--	NA
Unigene7363_All	Unigene7363_All	379.6	374.78	364.62	373	218.29	217.35	252.62	229.42	XP_022034683.1/2.6e-50/polyubiquitin-like [Helianthus annuus] >OTG28215.1 putative ubiquitin [Helianthus annuus]	XR_001987911.1/0.0/PREDICTED: Eucalyptus grandis polyubiquitin-like (LOC104445744), misc_RNA	sp|P0CG83|UBIQP_HORVU/5.0e-50/Polyubiquitin (Fragment) OS=Hordeum vulgare PE=2 SV=1	han:110936586/3.8e-51/polyubiquitin-like; K08770 ubiquitin C	At4g05320/1.3e-49/[OR] KOG0001 Ubiquitin and ubiquitin-like proteins	SM00213/3.0E-35/Ubiquitin homologues	NA
Unigene41247_All	Unigene41247_All	376.48	530.17	545.65	484.1	276.96	319.28	258.51	2849166667	XP_012077312.1/2.0e-111/uncharacterized protein LOC105638163 [Jatropha curcas] >KDP45628.1 hypothetical protein JCGZ_17235 [Jatropha curcas]	XR_002540515.1/0.0/PREDICTED: Carica papaya uncharacterized LOC110818687 (LOC110818687), transcript variant X2, misc_RNA	NA	NA	NA	PTHR21496:SF0/7.0E-151/--	biological_process:GO:0042128//nitrate assimilation;molecular_function:GO:0051537//2 iron, 2 sulfur cluster binding;GO:0008942//nitrite reductase [NAD(P)H] activity;
CL3008.Contig7_All	CL3008.Contig7_All	376.32	120.56	142.73	2132033333	227.92	66.95	216.27	170.38	XP_002320236.1/1.1e-34/Thylakoid membrane phosphoprotein 14 kDa [Populus trichocarpa] >EEE98551.1 Thylakoid membrane phosphoprotein 14 kDa [Populus trichocarpa]	AM477000.2/0.0/Vitis vinifera contig VV78X073073.7, whole genome shotgun sequence	sp|Q8LCA1|CUT1B_ARATH/3.8e-20/Protein CURVATURE THYLAKOID 1B, chloroplastic OS=Arabidopsis thaliana GN=CURT1B PE=1 SV=2	NA	NA	PTHR33222/2.1E-33/--	cellular_component:GO:0009579//thylakoid;
CL5217.Contig6_All	CL5217.Contig6_All	374.41	350.66	371.44	3655033333	559.62	682.49	577.66	606.59	KJB49753.1/4.7e-229/hypothetical protein B456_008G135900 [Gossypium raimondii]	XM_007051188.2/0.0/PREDICTED: Theobroma cacao S-adenosylmethionine synthase 2 (LOC18613784), mRNA	sp|Q9AT56|METK1_ELAUM/5.8e-228/S-adenosylmethionine synthase 1 OS=Elaeagnus umbellata GN=SAMS1 PE=2 SV=1	gra:105764021/2.6e-229/S-adenosylmethionine synthase 1-like; K00789 S-adenosylmethionine synthetase [EC:2.5.1.6]	At4g01850/8.7e-223/[H] KOG1506 S-adenosylmethionine synthetase	PF02773/3.6E-61/S-adenosylmethionine synthetase, C-terminal domain	biological_process:GO:0006730//one-carbon metabolic process;GO:0006556//S-adenosylmethionine biosynthetic process;molecular_function:GO:0046872//metal ion binding;GO:0005524//ATP binding;GO:0004478//methionine adenosyltransferase activity;
CL6508.Contig2_All	CL6508.Contig2_All	373.99	565.5	547.42	4956366667	64.86	71.99	90.15	7566666667	EOY29573.1/7.2e-215/SOS3-interacting protein 3 [Theobroma cacao]	XM_010112069.1/0.0/Morus notabilis CBL-interacting serine/threonine-protein kinase 6 partial mRNA	sp|O65554|CIPK6_ARATH/8.7e-193/CBL-interacting serine/threonine-protein kinase 6 OS=Arabidopsis thaliana GN=CIPK6 PE=1 SV=1	jcu:105633501/1.1e-212/CBL-interacting serine/threonine-protein kinase 6; K07198 5'-AMP-activated protein kinase, catalytic alpha subunit [EC:2.7.11.11]	At4g30960/2.3e-192/[T] KOG0583 Serine/threonine protein kinase	PF03822/1.4E-22/NAF domain	NA
Unigene30797_All	Unigene30797_All	373.18	376.79	393.43	3811333333	267.88	219.01	218.9	2352633333	XP_012459457.1/2.2e-126/PREDICTED: protein THYLAKOID FORMATION1, chloroplastic [Gossypium raimondii] >KJB77336.1 hypothetical protein B456_012G132100 [Gossypium raimondii]	XM_021424223.1/0.0/PREDICTED: Herrania umbratica protein THYLAKOID FORMATION1, chloroplastic (LOC110413431), mRNA	sp|Q7XAB8|THF1_SOLTU/4.7e-117/Protein THYLAKOID FORMATION1, chloroplastic OS=Solanum tuberosum GN=THF1 PE=2 SV=1	NA	NA	PTHR34793:SF1/4.1E-191/--	biological_process:GO:0010207//photosystem II assembly;
CL184.Contig2_All	CL184.Contig2_All	372.07	444.69	452.98	4232466667	612.56	906.2	786.53	768.43	XP_017976983.1/2.6e-65/PREDICTED: DNA-damage-repair/toleration protein DRT102 [Theobroma cacao]	CP023116.1/0.0/Lupinus angustiflorus cultivar Tanjil chromosome LG-04	sp|Q05212|DR102_ARATH/8.7e-54/DNA-damage-repair/toleration protein DRT102 OS=Arabidopsis thaliana GN=DRT102 PE=1 SV=2	NA	Hs4505285/3.2e-10/[WV] KOG1216 von Willebrand factor and related coagulation proteins	PF02502/9.9E-31/Ribose/Galactose Isomerase	biological_process:GO:0005975//carbohydrate metabolic process;molecular_function:GO:0016853//isomerase activity;
Unigene45801_All	Unigene45801_All	371.61	234.93	296.08	3008733333	297.9	462.11	341.52	3671766667	XP_021598020.1/2.2e-195/protein ALP1-like [Manihot esculenta]	XM_020364696.1/0.0/PREDICTED: Cajanus cajan protein ALP1-like (LOC109803222), mRNA	NA	han:110868623/7.3e-116/receptor-like kinase LIP1; K04733 interleukin-1 receptor-associated kinase 4 [EC:2.7.11.1]	At5g12010/5.5e-162/[L] KOG4585 Predicted transposase	PTHR22930/3.7E-252/--	NA
CL750.Contig1_All	CL750.Contig1_All	368.57	335.39	300.42	3347933333	336.54	224.91	139.98	233.81	Q9FUB7.1/5.0e-212/RecName: Full=Chalcone synthase; AltName: Full=Naringenin-chalcone synthase >AAG30295.1 chalcone synthase [Hypericum androsaemum]	XM_007034380.2/0.0/PREDICTED: Theobroma cacao chalcone synthase 1 (LOC18602780), mRNA	sp|Q9FUB7|CHSY_HYPAN/2.7e-214/Chalcone synthase OS=Hypericum androsaemum PE=1 SV=1	ghi:107897841/8.2e-212/chalcone synthase 1-like; K00660 chalcone synthase [EC:2.3.1.74]	At5g13930/1.2e-192/[Q] LSE0252 A Chalcone synthase	PTHR11877/1.3E-291/--	biological_process:GO:0009058//biosynthetic process;molecular_function:GO:0016747//transferase activity, transferring acyl groups other than amino-acyl groups;
CL5279.Contig1_All	CL5279.Contig1_All	368.3	393.51	401.47	387.76	257.02	274.26	240.49	2572566667	OMO88834.1/2.2e-219/hypothetical protein CCACVL1_08170 [Corchorus capsularis]	XM_022283626.1/0.0/PREDICTED: Momordica charantia malate dehydrogenase [NADP], chloroplastic (LOC111010262), mRNA	sp|P21528|MDHP_PEA/9.5e-211/Malate dehydrogenase [NADP], chloroplastic OS=Pisum sativum PE=1 SV=2	gra:105780485/1.3e-219/malate dehydrogenase [NADP], chloroplastic; K00051 malate dehydrogenase (NADP+) [EC:1.1.1.82]	At5g58330/4.8e-201/[C] KOG1496 Malate dehydrogenase	PTHR23382/5.8E-250/--	biological_process:GO:0005975//carbohydrate metabolic process;GO:0006108//malate metabolic process;molecular_function:GO:0046554//malate dehydrogenase (NADP+) activity;
Unigene42_All	Unigene42_All	368.16	435.22	445.51	4162966667	5.17	3.98	3.58	4243333333	ACF94469.1/6.4e-244/germacrene B synthase [Cistus creticus subsp. creticus]	EU726270.1/0.0/Cistus creticus subsp. creticus germacrene B synthase mRNA, complete cds	sp|Q6Q3H3|TPSGD_VITVI/3.9e-173/(-)-germacrene D synthase OS=Vitis vinifera GN=VIT_19s0014g04930 PE=1 SV=1	tcc:18593703/7.6e-178/(-)-germacrene D synthase; K15803 (-)-germacrene D synthase [EC:4.2.3.75]	At5g23960/9.8e-115/[QV] LSE0352 A Terpene synthase/cyclase	PTHR31225:SF15/3.1E-289/--	NA
CL3778.Contig4_All	CL3778.Contig4_All	364.85	293.37	250.89	3030366667	266.58	171.79	106.7	181.69	OMO87165.1/1.2e-247/Cytochrome P450 [Corchorus capsularis]	XM_007022733.2/0.0/PREDICTED: Theobroma cacao isocitrate dehydrogenase [NADP] (LOC18595004), transcript variant X1, mRNA	sp|P48418|C75A1_PETHY/3.2e-225/Flavonoid 3',5'-hydroxylase 1 OS=Petunia hybrida GN=CYP75A1 PE=2 SV=1	vvi:100261319/7.2e-234/F3'5'H; flavonoid 3'5' hydroxylase; K13083 flavonoid 3',5'-hydroxylase [EC:1.14.13.88]	At1g54340/5.2e-206/[C] KOG1526 NADP-dependent isocitrate dehydrogenase	PTHR24298:SF177/0.0/--	cellular_component:GO:0016021//integral component of membrane;molecular_function:GO:0016705//oxidoreductase activity, acting on paired donors, with incorporation or reduction of molecular oxygen;GO:0020037//heme binding;GO:0005506//iron ion binding;GO:0004497//monooxygenase activity;
CL3372.Contig4_All	CL3372.Contig4_All	362.73	388.46	485.9	4123633333	238.25	191.91	130.69	186.95	AIR93785.1/6.8e-136/chloroplast light harvesting chlorophyll A/B binding protein [Kalanchoe fedtschenkoi]	XM_007211807.2/0.0/PREDICTED: Prunus persica chlorophyll a-b binding protein of LHCII type 1 (LOC18780446), mRNA	sp|P27495|CB24_TOBAC/1.3e-135/Chlorophyll a-b binding protein 40, chloroplastic OS=Nicotiana tabacum GN=CAB40 PE=2 SV=1	nnu:104587699/1.3e-136/chlorophyll a-b binding protein of LHCII type 1-like; K08912 light-harvesting complex II chlorophyll a/b binding protein 1	At1g29930/4.5e-127/[C] LSE0391 A Chlorophyll A/B binding protein	PTHR21649/2.0E-213/--	biological_process:GO:0009765//photosynthesis, light harvesting;GO:0018298//protein-chromophore linkage;cellular_component:GO:0009535//chloroplast thylakoid membrane;GO:0009523//photosystem II;GO:0016021//integral component of membrane;GO:0009522//photosystem I;molecular_function:GO:0016168//chlorophyll binding;
Unigene60135_All	Unigene60135_All	357.21	299.23	291.38	315.94	76	47.04	40.71	5458333333	OMO73836.1/4.5e-75/hypothetical protein CCACVL1_17124 [Corchorus capsularis]	NA	NA	NA	NA	PTHR35699/2.5E-79/--	cellular_component:GO:0016021//integral component of membrane;
CL6219.Contig2_All	CL6219.Contig2_All	355.28	366.58	329.23	3503633333	82.82	56.77	41.29	6029333333	XP_021295640.1/4.4e-104/glutathione S-transferase DHAR2-like [Herrania umbratica]	XM_017757396.1/0.0/PREDICTED: Gossypium arboreum glutathione S-transferase DHAR2-like (LOC108458125), mRNA	sp|Q9FRL8|DHAR2_ARATH/1.4e-95/Glutathione S-transferase DHAR2 OS=Arabidopsis thaliana GN=DHAR2 PE=1 SV=1	tcc:18586245/6.7e-102/glutathione S-transferase DHAR2; K21888 glutathione dehydrogenase/transferase [EC:1.8.5.1 2.5.1.18]	At1g75270/3.8e-95/[P] KOG1422 Intracellular Cl- channel CLIC, contains GST domain	PF13417/4.2E-20/Glutathione S-transferase, N-terminal domain	NA
CL5377.Contig1_All	CL5377.Contig1_All	355	522.69	466.92	4482033333	87.42	75.69	79.95	81.02	ADU25490.1/4.5e-134/tonoplastic intrinsic protein [Helianthemum almeriense]	HQ234609.1/0.0/Helianthemum almeriense tonoplastic intrinsic protein (TIP1.1) mRNA, complete cds	sp|P25818|TIP11_ARATH/2.4e-120/Aquaporin TIP1-1 OS=Arabidopsis thaliana GN=TIP1-1 PE=1 SV=1	egr:104425948/3.8e-130/aquaporin TIP1-1; K09873 aquaporin TIP	At2g36830/6.5e-120/[G] KOG0223 Aquaporin (major intrinsic protein family)	PF00230/1.5E-77/Major intrinsic protein	cellular_component:GO:0016021//integral component of membrane;molecular_function:GO:0005215//transporter activity;
CL2227.Contig1_All	CL2227.Contig1_All	352.97	125.77	147.55	2087633333	589.74	527.2	562.46	559.8	XP_002518847.1/1.2e-137/PREDICTED: B2 protein [Ricinus communis] >EEF43380.1 n-rich protein, putative [Ricinus communis]	XM_008343550.2/0.0/PREDICTED: Malus x domestica B2 protein-like (LOC103404624), mRNA	sp|P37707|B2_DAUCA/6.1e-85/B2 protein OS=Daucus carota PE=2 SV=1	vvi:100267149/6.3e-22/ring canal kelch homolog; K10457 kelch-like protein 20	At5g42050/9.6e-85/[S] LSE0448 A Uncharacterized protein	PTHR10857/4.8E-145/--	NA
Unigene50139_All	Unigene50139_All	348.63	308.66	261.17	3061533333	257.86	217.96	195.74	2238533333	XP_007035234.1/6.8e-92/PREDICTED: eukaryotic translation initiation factor [Theobroma cacao] >EOY06160.1 Eukaryotic initiation factor 4E protein [Theobroma cacao]	XM_016864076.1/0.0/PREDICTED: Gossypium hirsutum eukaryotic translation initiation factor-like (LOC107932124), mRNA	sp|P48600|IF4E2_ORYSJ/3.7e-86/Eukaryotic translation initiation factor isoform 4E-2 OS=Oryza sativa subsp. japonica GN=Os10g0467600 PE=2 SV=2	tcc:18603290/1.0e-92/eukaryotic translation initiation factor; K03259 translation initiation factor 4E	At5g35620/9.5e-73/[J] KOG1670 Translation initiation factor 4F, cap-binding subunit (eIF-4E) and related cap-binding proteins	PS00813/-/Eukaryotic initiation factor 4E signature.	biological_process:GO:0009615//response to virus;GO:0050687//negative regulation of defense response to virus;cellular_component:GO:0005634//nucleus;GO:0005829//cytosol;GO:0005737//cytoplasm;molecular_function:GO:0003743//translation initiation factor activity;
CL4760.Contig1_All	CL4760.Contig1_All	347.28	475.74	485.64	436.22	348.46	480.04	426.34	418.28	XP_012067202.1/1.1e-179/probable cysteine protease RD19B [Jatropha curcas] >KDP41743.1 hypothetical protein JCGZ_26761 [Jatropha curcas]	XM_021430175.1/0.0/PREDICTED: Herrania umbratica cysteine protease RD19A-like (LOC110417708), mRNA	sp|P43296|RD19A_ARATH/1.0e-162/Cysteine proteinase RD19a OS=Arabidopsis thaliana GN=RD19A PE=2 SV=1	pper:18767142/4.6e-175/cysteine protease RD19A; K01373 cathepsin F [EC:3.4.22.41]	At4g39090/2.8e-162/[O] KOG1542 Cysteine proteinase Cathepsin F	PS00139/-/Eukaryotic thiol (cysteine) proteases cysteine active site.	molecular_function:GO:0008234//cysteine-type peptidase activity;
CL16610.Contig1_All	CL16610.Contig1_All	343.16	581.07	492.38	4722033333	201.12	281.2	302.29	2615366667	GAU51438.1/4.8e-06/hypothetical protein TSUD_413380, partial [Trifolium subterraneum]	NA	NA	NA	NA	NA	NA
CL2812.Contig3_All	CL2812.Contig3_All	340.34	460.69	481.94	4276566667	56.98	166.93	59.93	9461333333	XP_008346447.1/1.5e-224/PREDICTED: glyceraldehyde-3-phosphate dehydrogenase B, chloroplastic [Malus domestica]	KY078860.1/0.0/Shorea curtisii glyceraldehyde-3-phosphate dehydrogenase (GAPDH) mRNA, complete cds	sp|P12859|G3PB_PEA/2.4e-215/Glyceraldehyde-3-phosphate dehydrogenase B, chloroplastic OS=Pisum sativum GN=GAPB PE=1 SV=2	mdm:103409404/2.2e-225/glyceraldehyde-3-phosphate dehydrogenase B, chloroplastic; K05298 glyceraldehyde-3-phosphate dehydrogenase (NADP+) (phosphorylating) [EC:1.2.1.13]	At1g42970/4.1e-214/[G] KOG0657 Glyceraldehyde 3-phosphate dehydrogenase	PF00044/3.4E-50/Glyceraldehyde 3-phosphate dehydrogenase, NAD binding domain	biological_process:GO:0006006//glucose metabolic process;molecular_function:GO:0016620//oxidoreductase activity, acting on the aldehyde or oxo group of donors, NAD or NADP as acceptor;GO:0050661//NADP binding;GO:0051287//NAD binding;
CL5701.Contig1_All	CL5701.Contig1_All	340.23	446.42	449.8	412.15	306.65	347.28	340.68	3315366667	KJB12537.1/0.0e+00/hypothetical protein B456_002G023400 [Gossypium raimondii]	XM_021444078.1/0.0/PREDICTED: Herrania umbratica ATP-dependent zinc metalloprotease FTSH 2, chloroplastic (LOC110428266), transcript variant X4, mRNA	sp|Q655S1|FTSH2_ORYSJ/0.0e+00/ATP-dependent zinc metalloprotease FTSH 2, chloroplastic OS=Oryza sativa subsp. japonica GN=FTSH2 PE=3 SV=1	gra:105774517/0.0e+00/ATP-dependent zinc metalloprotease FTSH 2, chloroplastic; K03798 cell division protease FtsH [EC:3.4.24.-]	At2g30950/0.0e+00/[O] KOG0731 AAA+-type ATPase containing the peptidase M41 domain	SM00382/1.1E-24/ATPases associated with a variety of cellular activities	biological_process:GO:0010205//photoinhibition;GO:0010304//PSII associated light-harvesting complex II catabolic process;GO:0010206//photosystem II repair;GO:0006508//proteolysis;GO:0010027//thylakoid membrane organization;cellular_component:GO:0009535//chloroplast thylakoid membrane;GO:0016021//integral component of membrane;GO:0009941//chloroplast envelope;molecular_function:GO:0004222//metallo…
Unigene45582_All	Unigene45582_All	340.08	7.52	19.81	122.47	1163.51	236.31	306.18	5686666667	XP_020533986.1/1.1e-10/RNA-binding protein 12-like [Jatropha curcas]	NA	NA	vra:106774984/2.5e-07/pyruvate decarboxylase 1-like; K01568 pyruvate decarboxylase [EC:4.1.1.1]	NA	NA	NA
CL3222.Contig1_All	CL3222.Contig1_All	337.44	185.2	179.55	2340633333	475.99	325.34	287.47	3629333333	XP_019436872.1/1.3e-47/PREDICTED: thioredoxin H-type-like [Lupinus angustifolius] >OIW15598.1 hypothetical protein TanjilG_08174 [Lupinus angustifolius]	NA	sp|Q43636|TRXH_RICCO/1.7e-46/Thioredoxin H-type OS=Ricinus communis PE=3 SV=1	lang:109343157/2.0e-48/thioredoxin H-type-like; K03671 thioredoxin 1	At3g51030/1.3e-42/[O] KOG0907 Thioredoxin	NA	biological_process:GO:0006662//glycerol ether metabolic process;GO:0045454//cell redox homeostasis;cellular_component:GO:0005623//cell;molecular_function:GO:0015035//protein disulfide oxidoreductase activity;
CL17367.Contig1_All	CL17367.Contig1_All	333.37	443.33	560.85	445.85	451.61	599.47	475.06	5087133333	NP_001304256.1/5.0e-145/chlorophyll a-b binding protein CP29.1, chloroplastic-like [Vigna radiata] >AAD27878.1 chlorophyll a/b binding protein CP29 [Vigna radiata]	XM_016041693.1/0.0/PREDICTED: Ziziphus jujuba chlorophyll a-b binding protein CP29.2, chloroplastic (LOC107430831), mRNA	sp|Q07473|CB4A_ARATH/1.1e-135/Chlorophyll a-b binding protein CP29.1, chloroplastic OS=Arabidopsis thaliana GN=LHCB4.1 PE=1 SV=1	vra:106774260/7.4e-146/chlorophyll a-b binding protein CP29.1, chloroplastic-like; K08915 light-harvesting complex II chlorophyll a/b binding protein 4	At5g01530/2.8e-135/[C] LSE0391 A Chlorophyll A/B binding protein	PTHR21649/2.7E-179/--	biological_process:GO:0009765//photosynthesis, light harvesting;GO:0018298//protein-chromophore linkage;cellular_component:GO:0009535//chloroplast thylakoid membrane;GO:0009523//photosystem II;GO:0016021//integral component of membrane;GO:0009522//photosystem I;molecular_function:GO:0016168//chlorophyll binding;
CL14824.Contig1_All	CL14824.Contig1_All	326.06	422.29	431.05	3931333333	129.72	134.14	121.48	1284466667	AFB83068.1/4.3e-142/plasma intrinsic protein PIP2.2 [Helianthemum almeriense]	JF491352.1/0.0/Helianthemum almeriense plasma intrinsic protein PIP2.2 (PIP2.2) mRNA, complete cds	sp|Q84RL7|PIP21_MAIZE/5.3e-133/Aquaporin PIP2-1 OS=Zea mays GN=PIP2-1 PE=1 SV=2	hbr:110667289/1.0e-140/probable aquaporin PIP2-2; K09872 aquaporin PIP	At5g60660/7.0e-132/[G] KOG0223 Aquaporin (major intrinsic protein family)	PR00783/3.2E-72/Major intrinsic protein family signature	cellular_component:GO:0016021//integral component of membrane;molecular_function:GO:0005215//transporter activity;
CL13208.Contig1_All	CL13208.Contig1_All	325.41	346.37	316.34	3293733333	81.61	83.84	78.21	81.22	XP_007021315.1/2.7e-160/PREDICTED: uncharacterized protein LOC18593857 [Theobroma cacao] >EOY12840.1 Peroxisomal membrane 22 kDa family protein isoform 1 [Theobroma cacao] >EOY12841.1 Peroxisomal membrane 22 kDa family protein isoform 1 [Theobroma cacao]	XM_007021253.2/0.0/PREDICTED: Theobroma cacao uncharacterized LOC18593857 (LOC18593857), mRNA	NA	tcc:18593857/4.0e-161/uncharacterized LOC18593857; K13348 protein Mpv17	At1g52870/4.0e-135/[R] KOG1944 Peroxisomal membrane protein MPV17 and related proteins	PF04117/2.2E-17/Mpv17 / PMP22 family	cellular_component:GO:0016021//integral component of membrane;
CL5643.Contig2_All	CL5643.Contig2_All	323.01	396.53	378.66	3660666667	191.2	193.38	165.22	1832666667	XP_012087688.1/5.9e-81/peptide methionine sulfoxide reductase B1, chloroplastic [Jatropha curcas] >KDP24711.1 hypothetical protein JCGZ_25702 [Jatropha curcas]	XM_021432412.1/0.0/PREDICTED: Herrania umbratica peptide methionine sulfoxide reductase B1, chloroplastic (LOC110419393), mRNA	sp|Q9C8M2|MSRB1_ARATH/1.2e-74/Peptide methionine sulfoxide reductase B1, chloroplastic OS=Arabidopsis thaliana GN=MSRB1 PE=1 SV=1	jcu:105646447/8.7e-82/peptide methionine sulfoxide reductase B1, chloroplastic; K07305 peptide-methionine (R)-S-oxide reductase [EC:1.8.4.12]	At1g53670/3.2e-74/[O] KOG0856 Predicted pilin-like transcription factor	PTHR10173:SF38/2.3E-108/--	biological_process:GO:0006979//response to oxidative stress;GO:0030091//protein repair;molecular_function:GO:0033743//peptide-methionine (R)-S-oxide reductase activity;
CL5796.Contig6_All	CL5796.Contig6_All	322.31	123.16	140.63	1953666667	57.2	46.34	37.83	4712333333	XP_021277209.1/3.7e-64/protein TIFY 10A [Herrania umbratica]	XM_012992730.1/0.0/PREDICTED: Erythranthe guttatus protein TIFY 10A (LOC105968113), mRNA	sp|Q9LMA8|TI10A_ARATH/1.5e-45/Protein TIFY 10A OS=Arabidopsis thaliana GN=TIFY10A PE=1 SV=1	tcc:18588249/2.3e-63/protein TIFY 10A; K13464 jasmonate ZIM domain-containing protein	At1g19180/4.0e-45/[S] LSE0151 A Uncharacterized protein	SM00979/5.6E-16/--	NA
Unigene24843_All	Unigene24843_All	320.95	492.48	591.4	4682766667	868.29	1402.41	1214.88	1161.86	OMP06523.1/1.7e-47/hypothetical protein CCACVL1_01532 [Corchorus capsularis]	XM_009144291.2/0.0/PREDICTED: Brassica rapa calvin cycle protein CP12-1, chloroplastic-like (LOC103866383), mRNA	sp|Q9LZP9|CP122_ARATH/3.5e-33/Calvin cycle protein CP12-2, chloroplastic OS=Arabidopsis thaliana GN=CP12-2 PE=1 SV=1	pda:103713331/1.1e-06/bZIP transcription factor 16-like; K09060 plant G-box-binding factor	At3g62420/8.6e-39/[KR] LSE0037 A R2R3-type MYB transcription factors/VIP1, involved in Agrobacterium VirE2 nuclear import and infectivity	PS00036/-/Basic-leucine zipper (bZIP) domain signature.	NA
CL9761.Contig2_All	CL9761.Contig2_All	319.61	369.28	408.09	365.66	516.65	768.6	758.56	681.27	XP_021626549.1/3.3e-29/metallothionein-like protein type 2 [Manihot esculenta]	XM_021423587.1/0.0/PREDICTED: Herrania umbratica outer envelope pore protein 16, chloroplastic (LOC110412931), transcript variant X2, mRNA	sp|P94029|MT2A_ORYSJ/3.0e-26/Metallothionein-like protein 2A OS=Oryza sativa subsp. japonica GN=MT2A PE=2 SV=1	NA	At2g28900/1.9e-24/[EU] LSE0602 A Predicted amino acid selective channel protein	PF01439/5.7E-26/Metallothionein	NA
Unigene56497_All	Unigene56497_All	314.55	93.86	117.32	1752433333	108.07	116.9	119.93	1149666667	XP_012085969.1/1.9e-57/probable calcium-binding protein CML35 [Jatropha curcas] >KDP26218.1 hypothetical protein JCGZ_22464 [Jatropha curcas]	XM_018961667.1/0.0/PREDICTED: Juglans regia probable calcium-binding protein CML36 (LOC108988409), mRNA	sp|P30188|CML35_ARATH/9.2e-45/Probable calcium-binding protein CML35 OS=Arabidopsis thaliana GN=CML35 PE=2 SV=2	fve:101298441/5.1e-60/probable calcium-binding protein CML36; K13448 calcium-binding protein CML	At2g41410/2.4e-44/[T] KOG0027 Calmodulin and related proteins (EF-Hand superfamily)	PS50222/12.087/EF-hand calcium-binding domain profile.	molecular_function:GO:0005509//calcium ion binding;
CL2452.Contig4_All	CL2452.Contig4_All	314.46	192.25	228.27	2449933333	408.4	620.54	479.73	502.89	XP_012474848.1/7.1e-21/PREDICTED: sarcoplasmic reticulum histidine-rich calcium-binding protein-like isoform X1 [Gossypium raimondii]	NA	sp|Q2QKB3|U2A2A_WHEAT/1.3e-07/Splicing factor U2af large subunit A OS=Triticum aestivum GN=U2AF65A PE=2 SV=1	sind:105177179/4.4e-12/zinc transporter 7-B; K14692 solute carrier family 30 (zinc transporter), member 5/7	7290826/2.1e-07/[K] TWOG0493 Transcription factor	NA	biological_process:GO:0030001//metal ion transport;cellular_component:GO:0016021//integral component of membrane;molecular_function:GO:0046872//metal ion binding;GO:0000166//nucleotide binding;GO:0019829//cation-transporting ATPase activity;
Unigene30484_All	Unigene30484_All	314.31	424.58	466.01	4016333333	226.9	303.22	287.07	2723966667	XP_009145429.1/7.2e-06/PREDICTED: 36.4 kDa proline-rich protein-like [Brassica rapa]	NA	sp|Q9LK03|PERK2_ARATH/2.8e-06/Proline-rich receptor-like protein kinase PERK2 OS=Arabidopsis thaliana GN=PERK2 PE=2 SV=3	NA	At3g22120/7.4e-06/[R] LSE0121 A AAI domain	NA	NA
Unigene23910_All	Unigene23910_All	311.36	125.46	128.78	1885333333	194.46	148.38	122.9	1552466667	KJB39459.1/7.2e-87/hypothetical protein B456_007G014500 [Gossypium raimondii]	XM_007038878.2/0.0/PREDICTED: Theobroma cacao ubiquitin-conjugating enzyme E2 10 (LOC18605704), mRNA	sp|P35133|UBC10_ARATH/1.9e-83/Ubiquitin-conjugating enzyme E2 10 OS=Arabidopsis thaliana GN=UBC10 PE=1 SV=1	ghi:107904577/1.1e-87/ubiquitin-conjugating enzyme E2 10-like; K06689 ubiquitin-conjugating enzyme E2 D [EC:2.3.2.23]	At5g53300/4.9e-83/[O] KOG0417 Ubiquitin-protein ligase	PS50127/49.008/Ubiquitin-conjugating enzymes family profile.	molecular_function:GO:0005524//ATP binding;
CL8946.Contig4_All	CL8946.Contig4_All	311.02	321.92	302.01	311.65	182.88	195.78	178.75	1858033333	EOY01501.1/3.6e-169/S-adenosylmethionine decarboxylase proenzyme [Theobroma cacao]	LT594789.1/0.0/Theobroma cacao genome assembly, chromosome: II	sp|Q9M4D8|DCAM_VICFA/1.7e-154/S-adenosylmethionine decarboxylase proenzyme OS=Vicia faba GN=SAMDC PE=2 SV=1	tcc:18610119/1.0e-168/S-adenosylmethionine decarboxylase proenzyme; K01611 S-adenosylmethionine decarboxylase [EC:4.1.1.50]	At3g25570/1.3e-134/[T] KOG0788 S-adenosylmethionine decarboxylase	PS01336/-/S-adenosylmethionine decarboxylase signature.	NA
CL12212.Contig1_All	CL12212.Contig1_All	309.53	316.54	302.18	3094166667	101.31	74.2	57.2	77.57	XP_012077650.1/8.8e-273/beta-amylase 1, chloroplastic [Jatropha curcas] >KDP33360.1 hypothetical protein JCGZ_12909 [Jatropha curcas]	XM_019003269.1/0.0/PREDICTED: Juglans regia beta-amylase 1, chloroplastic-like (LOC109020742), mRNA	sp|Q9LIR6|BAM1_ARATH/2.3e-258/Beta-amylase 1, chloroplastic OS=Arabidopsis thaliana GN=BAM1 PE=1 SV=1	jcu:105638453/1.3e-273/beta-amylase 1, chloroplastic; K01177 beta-amylase [EC:3.2.1.2]	At3g23920/6.2e-258/[G] LSE0409 A Beta-amylase	PR00750/1.7E-65/Beta-amylase (glycosyl hydrolase family 14) signature	biological_process:GO:0000272//polysaccharide catabolic process;molecular_function:GO:0016161//beta-amylase activity;GO:0102229//amylopectin maltohydrolase activity;
Unigene35970_All	Unigene35970_All	308.89	224.96	229.78	2545433333	226.04	162.83	197.18	195.35	EMS57595.1/1.5e-09/hypothetical protein TRIUR3_12577 [Triticum urartu]	XM_009525717.1/0.0/Phytophthora sojae hypothetical protein partial mRNA	sp|Q9LUI1|LRX6_ARATH/6.9e-11/Leucine-rich repeat extensin-like protein 6 OS=Arabidopsis thaliana GN=LRX6 PE=2 SV=1	cpap:110816943/2.5e-09/protein STRUBBELIG-RECEPTOR FAMILY 3-like; K04733 interleukin-1 receptor-associated kinase 4 [EC:2.7.11.1]	At3g22800/1.8e-10/[M] LSE0601 A Pollen extensin-like protein (Pex)	NA	biological_process:GO:0030001//metal ion transport;GO:0046916//cellular transition metal ion homeostasis;cellular_component:GO:0016021//integral component of membrane;GO:0005737//cytoplasm;molecular_function:GO:0046914//transition metal ion binding;
CL1867.Contig3_All	CL1867.Contig3_All	307.43	421.44	401.52	3767966667	0.16	0.19	0.22	0.19	XP_021819766.1/3.5e-218/serine--glyoxylate aminotransferase [Prunus avium]	XM_012591080.1/0.0/PREDICTED: Gossypium raimondii serine--glyoxylate aminotransferase-like (LOC105770045), transcript variant X3, mRNA	sp|Q56YA5|SGAT_ARATH/5.6e-209/Serine--glyoxylate aminotransferase OS=Arabidopsis thaliana GN=AGT1 PE=1 SV=2	pavi:110761583/5.1e-219/serine--glyoxylate aminotransferase; K00830 alanine-glyoxylate transaminase / serine-glyoxylate transaminase / serine-pyruvate transaminase [EC:2.6.1.44 2.6.1.45 2.6.1.51]	At2g13360/1.5e-208/[R] KOG2862 Alanine-glyoxylate aminotransferase AGT1	PTHR21152:SF21/2.8E-172/--	NA
CL3627.Contig1_All	CL3627.Contig1_All	307.05	494.48	542.74	448.09	342.69	397.81	334.39	3582966667	XP_016688250.1/1.1e-79/PREDICTED: oxygen-evolving enhancer protein 3, chloroplastic-like [Gossypium hirsutum]	XM_010450791.1/0.0/PREDICTED: Camelina sativa oxygen-evolving enhancer protein 3-1, chloroplastic (LOC104731418), mRNA	sp|Q9XFT3|PSBQ1_ARATH/2.4e-75/Oxygen-evolving enhancer protein 3-1, chloroplastic OS=Arabidopsis thaliana GN=PSBQ1 PE=1 SV=3	ghi:107905958/1.7e-80/oxygen-evolving enhancer protein 3, chloroplastic-like; K08901 photosystem II oxygen-evolving enhancer protein 3	NA	PTHR33399/1.2E-117/--	biological_process:GO:0015979//photosynthesis;cellular_component:GO:0019898//extrinsic component of membrane;GO:0009654//photosystem II oxygen evolving complex;molecular_function:GO:0005509//calcium ion binding;
CL5827.Contig1_All	CL5827.Contig1_All	304.24	368.27	364.23	345.58	240	209.99	185.82	2119366667	OMO98881.1/6.9e-138/Ribulose-phosphate 3-epimerase-like protein [Corchorus capsularis]	XR_001927247.1/0.0/PREDICTED: Theobroma cacao ribulose-phosphate 3-epimerase, chloroplastic (LOC18604742), transcript variant X3, misc_RNA	sp|Q43157|RPE_SPIOL/1.1e-136/Ribulose-phosphate 3-epimerase, chloroplastic OS=Spinacia oleracea GN=RPE PE=1 SV=1	tcc:18604742/3.0e-138/ribulose-phosphate 3-epimerase, chloroplastic; K01783 ribulose-phosphate 3-epimerase [EC:5.1.3.1]	At5g61410/4.8e-134/[G] KOG3111 D-ribulose-5-phosphate 3-epimerase	PS01086/-/Ribulose-phosphate 3-epimerase family signature 2.	NA
Unigene49724_All	Unigene49724_All	299.13	291.03	515.95	3687033333	125.22	138.96	120.32	1281666667	XP_022026266.1/5.1e-67/uncharacterized protein LOC110926957, partial [Helianthus annuus]	JQ228373.1/0.0/Theobroma cacao genotype ICS-06 18S ribosomal RNA gene, internal transcribed spacer 1, 5.8S ribosomal RNA gene, internal transcribed spacer 2, and 26S ribosomal RNA gene, complete sequence	NA	han:110926720/1.3e-24/uncharacterized protein LOC110926720; K22020 mucin-19	NA	NA	NA
Unigene56306_All	Unigene56306_All	295.51	366.36	362.78	341.55	232.71	184.89	182.03	1998766667	EOY09299.1/0.0e+00/Elongation factor family protein isoform 2 [Theobroma cacao]	XM_018121932.1/0.0/PREDICTED: Theobroma cacao GTP-binding protein TypA/BipA homolog (LOC18598982), transcript variant X1, mRNA	sp|A4RZA6|GUFP_OSTLU/5.2e-44/Translation factor GUF1 homolog, chloroplastic OS=Ostreococcus lucimarinus (strain CCE9901) GN=OSTLU_15891 PE=3 SV=1	ghi:107945364/0.0e+00/GTP-binding protein TypA/BipA homolog; K06207 GTP-binding protein	At5g13650/2.1e-302/[J] KOG0462 Elongation factor-type GTP-binding protein	PS00301/-/Translational (tr)-type guanine nucleotide-binding (G) domain signature.	NA
Unigene28944_All	Unigene28944_All	292.43	177.33	203.35	224.37	120.52	108.1	116.06	1148933333	AIN75538.1/3.5e-34/clp protease proteolytic subunit (chloroplast) [Campanula americana]	EU849490.1/0.0/Gonystylus bancanus chloroplast, partial genome	sp|Q2PMR0|CLPP_SOYBN/7.7e-30/ATP-dependent Clp protease proteolytic subunit OS=Glycine max GN=clpP PE=3 SV=1	cam:6797516/9.5e-29/clpP, CiarC_p044; ATP-dependent Clp protease proteolytic subunit; K01358 ATP-dependent Clp protease, protease subunit [EC:3.4.21.92]	AtCh047/1.1e-27/[O] KOG0840 ATP-dependent Clp protease, proteolytic subunit	PTHR10381/3.2E-44/--	cellular_component:GO:0009570//chloroplast stroma;molecular_function:GO:0004252//serine-type endopeptidase activity;
CL12668.Contig1_All	CL12668.Contig1_All	289.23	214.77	233.18	2457266667	281.5	228.43	261.14	2570233333	XP_012468653.1/8.9e-99/PREDICTED: 28 kDa ribonucleoprotein, chloroplastic-like [Gossypium raimondii] >KJB06455.1 hypothetical protein B456_001G063500 [Gossypium raimondii]	XM_007037734.2/0.0/PREDICTED: Theobroma cacao 28 kDa ribonucleoprotein, chloroplastic (LOC18604996), mRNA	sp|P19683|ROC4_NICSY/8.4e-90/31 kDa ribonucleoprotein, chloroplastic OS=Nicotiana sylvestris PE=1 SV=1	gra:105786699/1.3e-99/28 kDa ribonucleoprotein, chloroplastic-like; K11294 nucleolin	At4g24770/1.6e-87/[R] KOG0118 FOG: RRM domain	PF00076/3.2E-20/RNA recognition motif. (a.k.a. RRM, RBD, or RNP domain)	cellular_component:GO:0030529//intracellular ribonucleoprotein complex;GO:0019013//viral nucleocapsid;molecular_function:GO:0003723//RNA binding;
CL9289.Contig4_All	CL9289.Contig4_All	286.8	379.02	357.61	3411433333	60.58	39.47	21.75	40.6	AMJ39520.1/8.2e-275/aldehyde dehydrogenase 11A3 [Bixa orellana]	XM_012587209.1/0.0/PREDICTED: Gossypium raimondii NADP-dependent glyceraldehyde-3-phosphate dehydrogenase (LOC105767541), transcript variant X2, mRNA	sp|P93338|GAPN_NICPL/5.1e-273/NADP-dependent glyceraldehyde-3-phosphate dehydrogenase OS=Nicotiana plumbaginifolia GN=GAPN PE=2 SV=1	gra:105767541/1.4e-274/NADP-dependent glyceraldehyde-3-phosphate dehydrogenase; K00131 glyceraldehyde-3-phosphate dehydrogenase (NADP+) [EC:1.2.1.9]	At2g24270/3.6e-265/[C] KOG2450 Aldehyde dehydrogenase	PTHR11699/0.0/--	molecular_function:GO:0016491//oxidoreductase activity;
CL10187.Contig4_All	CL10187.Contig4_All	284.86	180.33	201.26	222.15	244.32	198.12	237.57	226.67	OMO69590.1/8.6e-67/Ribosomal protein L7/L12 [Corchorus olitorius]	XM_004304582.2/0.0/PREDICTED: Fragaria vesca subsp. vesca 50S ribosomal protein L12-1, chloroplastic-like (LOC101297758), mRNA	sp|P36688|RK12_NICSY/4.6e-61/50S ribosomal protein L12, chloroplastic OS=Nicotiana sylvestris PE=2 SV=1	tcc:18600775/1.2e-65/50S ribosomal protein L12, chloroplastic; K02935 large subunit ribosomal protein L7/L12	At3g27830/1.4e-56/[J] KOG1715 Mitochondrial/chloroplast ribosomal protein L12	PD001326/8.0E-25/RIBOSOMAL L7/L12 50S RIBONUCLEOPROTEIN CHLOROPLAST L12 PLASTID DIRECT SEQUENCING PEPTIDE	biological_process:GO:0006412//translation;cellular_component:GO:0005840//ribosome;molecular_function:GO:0003735//structural constituent of ribosome;
CL1094.Contig7_All	CL1094.Contig7_All	284.62	454.29	478.58	405.83	6.27	6.88	6.57	6573333333	OMO50812.1/4.2e-137/Aldo/keto reductase [Corchorus olitorius]	XM_015759563.1/0.0/PREDICTED: Oryza sativa Japonica Group probable NAD(P)H-dependent oxidoreductase 1 (LOC4347981), mRNA	sp|Q9SQ64|COR2_PAPSO/7.5e-111/Non-functional NADPH-dependent codeinone reductase 2 OS=Papaver somniferum GN=COR2 PE=1 SV=1	mdm:103445025/4.1e-113/non-functional NADPH-dependent codeinone reductase 2-like; K00002 alcohol dehydrogenase (NADP+) [EC:1.1.1.2]	At1g59950/5.1e-114/[R] KOG1577 Aldo/keto reductase family proteins	PTHR11732:SF239/1.1E-197/--	molecular_function:GO:0016491//oxidoreductase activity;
CL14043.Contig1_All	CL14043.Contig1_All	281.37	227.05	187.56	2319933333	458.24	247.64	134.13	2800033333	XP_021292155.1/2.2e-53/leucoanthocyanidin reductase-like [Herrania umbratica]	NA	sp|Q84V83|LAR_DESUN/4.3e-42/Leucoanthocyanidin reductase OS=Desmodium uncinatum GN=LAR PE=1 SV=1	tcc:18604056/4.2e-54/LAR; leucoanthocyanidin reductase; K13081 leucoanthocyanidin reductase [EC:1.17.1.3]	At1g75290/9.4e-20/[RQ] LSE0443 A Isoflavone reductase/pinoresinol-lariciresinol reductase/phenylcoumaran benzylic ether reductase	PTHR10366:SF403/1.2E-49/--	NA
Unigene1715_All	Unigene1715_All	281	211.08	209.73	2339366667	269.25	249.16	277.57	2653266667	XP_012091626.1/2.0e-103/30S ribosomal protein S5, chloroplastic [Jatropha curcas]	NM_128939.4/0.0/Arabidopsis thaliana Ribosomal protein S5 family protein (EMB3113), mRNA	sp|P93014|RR5_ARATH/2.8e-93/30S ribosomal protein S5, chloroplastic OS=Arabidopsis thaliana GN=rps5 PE=1 SV=1	jcu:105649558/3.0e-104/30S ribosomal protein S5, chloroplastic; K02988 small subunit ribosomal protein S5	At2g33800/7.3e-93/[J] KOG0877 40S ribosomal protein S2/30S ribosomal protein S5	PF00333/3.3E-22/Ribosomal protein S5, N-terminal domain	biological_process:GO:1901259//chloroplast rRNA processing;GO:0009409//response to cold;GO:0009955//adaxial/abaxial pattern specification;GO:0046686//response to cadmium ion;GO:0006412//translation;GO:0032544//plastid translation;cellular_component:GO:0005634//nucleus;GO:0009535//chloroplast thylakoid membrane;GO:0015935//small ribosomal subunit;GO:0009570//chloroplast stroma;molecular_function:G…
CL10241.Contig1_All	CL10241.Contig1_All	280.36	144.89	150.35	1918666667	37.49	59.41	34.04	4364666667	XP_021906286.1/1.3e-62/E3 ubiquitin-protein ligase RHA1B [Carica papaya]	XM_022050594.1/0.0/PREDICTED: Carica papaya E3 ubiquitin-protein ligase RHA1B (LOC110820950), mRNA	sp|Q9SUS5|RHA1B_ARATH/2.6e-22/E3 ubiquitin-protein ligase RHA1B OS=Arabidopsis thaliana GN=RHA1B PE=2 SV=1	cpap:110820950/2.0e-63/E3 ubiquitin-protein ligase RHA1B; K16281 RING-H2 zinc finger protein RHA1	At3g61460/3.6e-55/[O] KOG0800 FOG: Predicted E3 ubiquitin ligase	PTHR14155/9.9E-19/--	biological_process:GO:0010200//response to chitin;GO:0009741//response to brassinosteroid;cellular_component:GO:0016021//integral component of membrane;molecular_function:GO:0008270//zinc ion binding;
Unigene19621_All	Unigene19621_All	280.04	220.35	220.7	2403633333	252.86	261.68	273.35	262.63	OMO61924.1/1.0e-224/hypothetical protein CCACVL1_23144 [Corchorus capsularis]	XM_007011414.2/0.0/PREDICTED: Theobroma cacao serine/threonine-protein kinase HT1 (LOC18587562), transcript variant X3, mRNA	sp|Q2MHE4|HT1_ARATH/3.6e-77/Serine/threonine-protein kinase HT1 OS=Arabidopsis thaliana GN=HT1 PE=1 SV=1	pmum:103334870/1.1e-69/serine/threonine-protein kinase STY46; K04365 B-Raf proto-oncogene serine/threonine-protein kinase [EC:2.7.11.1]	At2g24360/3.2e-197/[T] KOG0192 Tyrosine kinase specific for activated (GTP-bound) p21cdc42Hs	PF07714/3.8E-66/Protein tyrosine kinase	biological_process:GO:0006468//protein phosphorylation;GO:0035556//intracellular signal transduction;cellular_component:GO:0005622//intracellular;molecular_function:GO:0005524//ATP binding;GO:0004672//protein kinase activity;GO:0004871//signal transducer activity;
CL2544.Contig3_All	CL2544.Contig3_All	278.51	332	315.31	3086066667	219.45	246.73	229.5	2318933333	NP_001314208.1/6.8e-142/L-ascorbate peroxidase 3, peroxisomal-like [Gossypium hirsutum] >AAB52954.1 ascorbate peroxidase [Gossypium hirsutum] >ACT56519.1 glyoxysomal ascorbate peroxidase [Gossypium hirsutum]	AB920383.1/0.0/Citrus unshiu CitAPX3 mRNA for ascorbate peroxidase, partial cds	sp|Q42564|APX3_ARATH/7.4e-137/L-ascorbate peroxidase 3, peroxisomal OS=Arabidopsis thaliana GN=APX3 PE=1 SV=1	cit:102607382/1.7e-142/L-ascorbate peroxidase 3, peroxisomal; K00434 L-ascorbate peroxidase [EC:1.11.1.11]	At4g35000/2.0e-136/[R] TWOG0189 Peroxidase	PS00435/-/Peroxidases proximal heme-ligand signature.	biological_process:GO:0042542//response to hydrogen peroxide;GO:0009723//response to ethylene;GO:0006979//response to oxidative stress;GO:0090378//seed trichome elongation;GO:0042744//hydrogen peroxide catabolic process;cellular_component:GO:0046861//glyoxysomal membrane;GO:0016021//integral component of membrane;molecular_function:GO:0020037//heme binding;GO:0016688//L-ascorbate peroxidase activ…
CL10145.Contig1_All	CL10145.Contig1_All	278.08	381.5	383.31	347.63	190.1	322.98	285.68	2662533333	XP_016738885.1/3.0e-59/PREDICTED: ethylene-responsive transcription factor 4-like [Gossypium hirsutum]	XM_012976256.1/0.0/PREDICTED: Erythranthe guttatus ethylene-responsive transcription factor 4-like (LOC105952675), mRNA	sp|O80340|ERF78_ARATH/1.9e-49/Ethylene-responsive transcription factor 4 OS=Arabidopsis thaliana GN=ERF4 PE=1 SV=1	ghi:107948758/4.5e-60/ethylene-responsive transcription factor 4-like; K09286 EREBP-like factor	At3g15210/5.0e-49/[K] LSE0301 A AP2 domain transcription factor	SM00380/1.3E-36/DNA-binding domain in plant proteins such as APETALA2 and EREBPs	biological_process:GO:0006351//transcription, DNA-templated;cellular_component:GO:0005634//nucleus;molecular_function:GO:0003677//DNA binding;GO:0003700//DNA binding transcription factor activity;
CL2717.Contig4_All	CL2717.Contig4_All	277.5	233.41	263.1	2580033333	78.2	61.63	131.19	90.34	GAV67998.1/1.7e-45/Dehydrin domain-containing protein [Cephalotus follicularis]	NA	sp|P46524|CO410_WHEAT/2.8e-28/Dehydrin COR410 OS=Triticum aestivum GN=COR410 PE=2 SV=1	NA	NA	PS00823/-/Dehydrins signature 2.	NA
Unigene19392_All	Unigene19392_All	276.35	126.93	128.11	177.13	170.49	97.62	111.78	126.63	XP_021298797.1/1.2e-27/uncharacterized protein LOC110427571 [Herrania umbratica] >XP_021298798.1 uncharacterized protein LOC110427571 [Herrania umbratica]	NA	NA	NA	NA	NA	NA
Unigene40396_All	Unigene40396_All	276.34	255.14	266.03	2658366667	183.44	227.16	238.57	216.39	XP_007036508.2/1.5e-62/PREDICTED: uncharacterized protein LOC18604111 [Theobroma cacao]	NA	sp|O64864|YLS3_ARATH/3.5e-12/Protein YLS3 OS=Arabidopsis thaliana GN=YLS3 PE=2 SV=1	NA	At1g73890/4.2e-20/[RI] LSE0122 A predicted lipid transfer protein	PTHR36004/1.0E-60/--	cellular_component:GO:0016021//integral component of membrane;
CL5505.Contig1_All	CL5505.Contig1_All	275.38	211.4	225.88	2375533333	168.84	160.14	143.86	1576133333	OMO74574.1/1.2e-84/ATPase, F1 complex, OSCP/delta subunit [Corchorus capsularis]	XM_010096528.1/0.0/Morus notabilis ATP synthase delta chain partial mRNA	sp|P32980|ATPD_TOBAC/3.9e-68/ATP synthase delta chain, chloroplastic OS=Nicotiana tabacum GN=ATPD PE=2 SV=1	gra:105775837/8.7e-85/ATP synthase subunit delta, chloroplastic; K02113 F-type H+-transporting ATPase subunit delta	At4g09650/6.5e-70/[C] KOG1662 Mitochondrial F1F0-ATP synthase, subunit OSCP/ATP5	PS00389/-/ATP synthase delta (OSCP) subunit signature.	biological_process:GO:0015986//ATP synthesis coupled proton transport;cellular_component:GO:0016020//membrane;molecular_function:GO:0046933//proton-transporting ATP synthase activity, rotational mechanism;
CL3034.Contig2_All	CL3034.Contig2_All	274.25	241.2	222.08	2458433333	201.75	153.81	124.77	160.11	OMO73591.1/0.0e+00/Aromatic amino acid lyase [Corchorus olitorius]	KU724084.1/0.0/Ixeris dentata var. albiflora phenylalanine ammonia-lyase 1 (PAL1) mRNA, complete cds	sp|O64963|PAL1_PRUAV/0.0e+00/Phenylalanine ammonia-lyase 1 OS=Prunus avium GN=PAL1 PE=2 SV=1	rcu:8284514/0.0e+00/PAL; phenylalanine ammonia-lyase; K10775 phenylalanine ammonia-lyase [EC:4.3.1.24]	At2g37040/0.0e+00/[Q] KOG0222 Phenylalanine and histidine ammonia-lyase	PS00488/-/Phenylalanine and histidine ammonia-lyases signature.	biological_process:GO:0009800//cinnamic acid biosynthetic process;GO:0006559//L-phenylalanine catabolic process;cellular_component:GO:0005737//cytoplasm;molecular_function:GO:0045548//phenylalanine ammonia-lyase activity;
CL2622.Contig3_All	CL2622.Contig3_All	274.05	221.98	247.28	247.77	0	0.01	0	0.00333333	XP_016699405.1/4.7e-88/PREDICTED: chlorophyllase-2, chloroplastic-like [Gossypium hirsutum]	XM_021752434.1/0.0/PREDICTED: Manihot esculenta chlorophyllase-2, chloroplastic (LOC110611886), mRNA	sp|Q9M7I7|CLH2_ARATH/1.8e-72/Chlorophyllase-2, chloroplastic OS=Arabidopsis thaliana GN=CLH2 PE=1 SV=1	ghi:107914870/7.0e-89/chlorophyllase-2, chloroplastic-like; K08099 chlorophyllase [EC:3.1.1.14]	At5g43860/4.8e-72/[H] LSE0377 A Chlorophyllase	PTHR33428/4.3E-129/--	biological_process:GO:0015996//chlorophyll catabolic process;molecular_function:GO:0047746//chlorophyllase activity;
Unigene30838_All	Unigene30838_All	271.72	302.99	283.42	2860433333	271.71	251.18	241.47	2547866667	XP_021279853.1/9.3e-143/50S ribosomal protein L1, chloroplastic [Herrania umbratica]	XM_009140420.2/0.0/PREDICTED: Brassica rapa 50S ribosomal protein L1, chloroplastic (LOC103862735), mRNA	sp|Q9LY66|RK1_ARATH/2.9e-129/50S ribosomal protein L1, chloroplastic OS=Arabidopsis thaliana GN=RPL1 PE=1 SV=1	tcc:18614589/1.4e-140/50S ribosomal protein L1, chloroplastic; K02863 large subunit ribosomal protein L1	At3g63490/7.8e-129/[J] KOG1569 50S ribosomal protein L1	PTHR23105:SF5/4.4E-96/--	NA
CL16727.Contig2_All	CL16727.Contig2_All	269.16	274.06	278	273.74	185.05	172.18	142.87	166.7	XP_021287496.1/7.6e-83/heme-binding protein 2 [Herrania umbratica]	NA	sp|Q9SR77|HBPL1_ARATH/3.8e-06/Heme-binding-like protein At3g10130, chloroplastic OS=Arabidopsis thaliana GN=At3g10130 PE=2 SV=1	ini:109185820/3.8e-07/nucleolin-like; K11294 nucleolin	At1g17100/1.5e-73/[R] TWOG0242 Heme-binding protein	PTHR11220:SF25/1.0E-115/--	NA
CL9289.Contig2_All	CL9289.Contig2_All	267.8	347.62	319.23	311.55	31.67	24.08	11.67	2247333333	AMJ39520.1/8.3e-275/aldehyde dehydrogenase 11A3 [Bixa orellana]	XM_007011900.2/0.0/PREDICTED: Theobroma cacao NADP-dependent glyceraldehyde-3-phosphate dehydrogenase (LOC18587864), mRNA	sp|P93338|GAPN_NICPL/5.1e-273/NADP-dependent glyceraldehyde-3-phosphate dehydrogenase OS=Nicotiana plumbaginifolia GN=GAPN PE=2 SV=1	gra:105767541/1.4e-274/NADP-dependent glyceraldehyde-3-phosphate dehydrogenase; K00131 glyceraldehyde-3-phosphate dehydrogenase (NADP+) [EC:1.2.1.9]	At2g24270/3.6e-265/[C] KOG2450 Aldehyde dehydrogenase	PTHR11699/0.0/--	molecular_function:GO:0016491//oxidoreductase activity;
CL15574.Contig1_All	CL15574.Contig1_All	265.44	228.15	221.76	238.45	389.95	239.31	101.66	243.64	OMO57049.1/1.0e-186/Oxoglutarate/iron-dependent dioxygenase [Corchorus capsularis]	EF468104.1/0.0/Dimocarpus longan flavanone-3-hydroxylase (f3h) mRNA, complete cds	sp|Q9S818|FL3H_ARATH/2.5e-178/Naringenin,2-oxoglutarate 3-dioxygenase OS=Arabidopsis thaliana GN=F3H PE=1 SV=1	lja:Lj4g3v1037630.1/1.1e-185/Lj4g3v1037630.1; -; K00475 naringenin 3-dioxygenase [EC:1.14.11.9]	At3g51240/6.7e-178/[QR] KOG0143 Iron/ascorbate family oxidoreductases	PF14226/1.2E-23/non-haem dioxygenase in morphine synthesis N-terminal	molecular_function:GO:0046872//metal ion binding;GO:0051213//dioxygenase activity;GO:0016491//oxidoreductase activity;
CL12167.Contig4_All	CL12167.Contig4_All	264.46	328.4	333.2	3086866667	242.51	237.74	158.75	213	KJB26136.1/2.7e-133/hypothetical protein B456_004G227100, partial [Gossypium raimondii]	XM_012620915.1/0.0/PREDICTED: Gossypium raimondii L-ascorbate peroxidase, cytosolic-like (LOC105792370), transcript variant X2, mRNA	sp|P48534|APX1_PEA/5.2e-125/L-ascorbate peroxidase, cytosolic OS=Pisum sativum GN=APX1 PE=1 SV=2	nnu:104594740/2.4e-131/L-ascorbate peroxidase 2, cytosolic; K00434 L-ascorbate peroxidase [EC:1.11.1.11]	At1g07890/6.6e-119/[R] TWOG0189 Peroxidase	PS00436/-/Peroxidases active site signature.	biological_process:GO:0006979//response to oxidative stress;molecular_function:GO:0020037//heme binding;GO:0004601//peroxidase activity;
CL2268.Contig6_All	CL2268.Contig6_All	260.85	227.54	176.27	2215533333	91.22	68.75	68.66	76.21	GAV62686.1/3.8e-114/Pyrophosphatase domain-containing protein, partial [Cephalotus follicularis]	XM_021434071.1/0.0/PREDICTED: Herrania umbratica soluble inorganic pyrophosphatase 4 (LOC110420699), mRNA	sp|Q43187|IPYR_SOLTU/1.5e-98/Soluble inorganic pyrophosphatase OS=Solanum tuberosum GN=PPA PE=2 SV=1	pmum:103339904/1.2e-114/soluble inorganic pyrophosphatase 4; K01507 inorganic pyrophosphatase [EC:3.6.1.1]	At3g53620/2.1e-104/[C] KOG1626 Inorganic pyrophosphatase/Nucleosome remodeling factor, subunit NURF38	PF00719/3.9E-56/Inorganic pyrophosphatase	biological_process:GO:0006796//phosphate-containing compound metabolic process;cellular_component:GO:0005737//cytoplasm;molecular_function:GO:0000287//magnesium ion binding;GO:0004427//inorganic diphosphatase activity;
CL12856.Contig1_All	CL12856.Contig1_All	258.13	249.33	231.15	2462033333	0	0	0	0	NA	NA	NA	NA	NA	NA	NA
CL13237.Contig2_All	CL13237.Contig2_All	258.02	413.73	408.08	3599433333	218.9	232.5	184.69	212.03	ARM05629.1/1.2e-226/glyceraldehyde-3-phosphate dehydrogenase [Shorea curtisii]	KY078860.1/0.0/Shorea curtisii glyceraldehyde-3-phosphate dehydrogenase (GAPDH) mRNA, complete cds	sp|P12859|G3PB_PEA/3.2e-217/Glyceraldehyde-3-phosphate dehydrogenase B, chloroplastic OS=Pisum sativum GN=GAPB PE=1 SV=2	tcc:18591736/2.9e-222/glyceraldehyde-3-phosphate dehydrogenase B, chloroplastic; K05298 glyceraldehyde-3-phosphate dehydrogenase (NADP+) (phosphorylating) [EC:1.2.1.13]	At1g42970/6.2e-215/[G] KOG0657 Glyceraldehyde 3-phosphate dehydrogenase	PR00078/5.6E-39/Glyceraldehyde-3-phosphate dehydrogenase signature	NA
Unigene45948_All	Unigene45948_All	257.87	273.38	272.57	267.94	262.13	207.46	226.29	231.96	XP_007051646.1/7.5e-66/PREDICTED: protein CURVATURE THYLAKOID 1A, chloroplastic [Theobroma cacao] >EOX95803.1 Uncharacterized protein TCM_005215 [Theobroma cacao]	XM_017775306.1/0.0/PREDICTED: Gossypium arboreum protein CURVATURE THYLAKOID 1A, chloroplastic (LOC108473632), mRNA	sp|O04616|CUT1A_ARATH/1.2e-56/Protein CURVATURE THYLAKOID 1A, chloroplastic OS=Arabidopsis thaliana GN=CURT1A PE=1 SV=1	boe:106307850/7.3e-34/phosphatase IMPL1, chloroplastic-like isoform X1; K01092 myo-inositol-1(or 4)-monophosphatase [EC:3.1.3.25]	NA	PTHR33222/3.8E-86/--	cellular_component:GO:0010287//plastoglobule;GO:0009535//chloroplast thylakoid membrane;GO:0016021//integral component of membrane;GO:0009941//chloroplast envelope;GO:0009579//thylakoid;
Unigene24505_All	Unigene24505_All	256.58	284.01	290.92	277.17	769.28	1108.22	1147.15	1008216667	OMO80542.1/6.3e-159/Thiazole biosynthetic enzyme Thi4 family [Corchorus capsularis]	XM_021432048.1/0.0/PREDICTED: Herrania umbratica thiamine thiazole synthase, chloroplastic (LOC110419143), mRNA	sp|O23787|THI4_CITSI/3.5e-158/Thiamine thiazole synthase, chloroplastic OS=Citrus sinensis GN=THI1 PE=2 SV=1	ghi:107928645/3.9e-158/thiamine thiazole synthase, chloroplastic-like; K03146 thiamine thiazole synthase	At5g54770/2.9e-151/[R] KOG2960 Protein involved in thiamine biosynthesis and DNA damage tolerance	PTHR10617/3.2E-155/--	biological_process:GO:0009228//thiamine biosynthetic process;GO:0052837//thiazole biosynthetic process;GO:0006950//response to stress;cellular_component:GO:0005829//cytosol;GO:0009570//chloroplast stroma;molecular_function:GO:0046872//metal ion binding;
CL3761.Contig4_All	CL3761.Contig4_All	255.96	406.78	397.95	3535633333	179.52	224.71	170.62	1916166667	XP_012449828.1/1.6e-274/PREDICTED: glycine dehydrogenase (decarboxylating), mitochondrial [Gossypium raimondii] >KJB65560.1 hypothetical protein B456_010G101200 [Gossypium raimondii]	XM_021421260.1/0.0/PREDICTED: Herrania umbratica glycine dehydrogenase (decarboxylating), mitochondrial (LOC110411208), mRNA	sp|O49954|GCSP_SOLTU/2.4e-271/Glycine dehydrogenase (decarboxylating), mitochondrial OS=Solanum tuberosum GN=GDCSP PE=2 SV=1	gra:105772889/2.3e-275/glycine dehydrogenase (decarboxylating), mitochondrial; K00281 glycine dehydrogenase [EC:1.4.4.2]	At4g33010/2.8e-266/[E] KOG2040 Glycine dehydrogenase (decarboxylating)	PF02347/2.4E-8/Glycine cleavage system P-protein	biological_process:GO:0006546//glycine catabolic process;cellular_component:GO:0005739//mitochondrion;molecular_function:GO:0004375//glycine dehydrogenase (decarboxylating) activity;
CL750.Contig4_All	CL750.Contig4_All	255.57	148.02	141.34	1816433333	198.4	92.11	52.04	1141833333	AIY24986.1/1.1e-204/chalcone synthase 1 [Mangifera indica]	XM_007034380.2/0.0/PREDICTED: Theobroma cacao chalcone synthase 1 (LOC18602780), mRNA	sp|Q9ZRR8|CHS1_CASGL/2.6e-205/Chalcone synthase OS=Casuarina glauca GN=CHS1 PE=2 SV=1	jcu:105650372/3.8e-205/chalcone synthase 1; K00660 chalcone synthase [EC:2.3.1.74]	At5g13930/1.1e-189/[Q] LSE0252 A Chalcone synthase	PS00441/-/Chalcone and stilbene synthases active site.	biological_process:GO:0009058//biosynthetic process;molecular_function:GO:0016747//transferase activity, transferring acyl groups other than amino-acyl groups;
Unigene7835_All	Unigene7835_All	255.4	268.37	227.64	250.47	39.23	23.15	12.08	24.82	EOX98776.1/1.2e-159/HXXXD-type acyl-transferase family protein, putative [Theobroma cacao]	NA	sp|Q94CD1|HHT1_ARATH/1.5e-99/Omega-hydroxypalmitate O-feruloyl transferase OS=Arabidopsis thaliana GN=HHT1 PE=1 SV=1	tcc:18608283/8.7e-160/omega-hydroxypalmitate O-feruloyl transferase; K15400 omega-hydroxypalmitate O-feruloyl transferase [EC:2.3.1.188]	At5g41040/4.1e-99/[RQ] LSE0273 A Predicted N-hydroxycinnamoyl/benzoyltransferase	PF02458/1.3E-86/Transferase family	NA
CL11652.Contig2_All	CL11652.Contig2_All	255.27	259.97	266.21	2604833333	225.45	218.2	221.53	2217266667	XP_012482242.1/6.4e-190/PREDICTED: 30S ribosomal protein S1, chloroplastic [Gossypium raimondii] >KJB28781.1 hypothetical protein B456_005G069200 [Gossypium raimondii]	XM_018119696.1/0.0/PREDICTED: Theobroma cacao 30S ribosomal protein S1, chloroplastic (LOC18603716), mRNA	sp|P29344|RR1_SPIOL/1.6e-189/30S ribosomal protein S1, chloroplastic OS=Spinacia oleracea GN=RPS1 PE=1 SV=1	tcc:18603716/1.5e-188/30S ribosomal protein S1, chloroplastic; K02945 small subunit ribosomal protein S1	At5g29771/1.2e-178/[J] LSE0381 A Plastidial ribosomal protein S1	PTHR10724:SF7/5.0E-218/--	cellular_component:GO:0005840//ribosome;molecular_function:GO:0003676//nucleic acid binding;
CL16889.Contig2_All	CL16889.Contig2_All	255.02	242.21	217.43	238.22	210.88	127.63	132.44	1569833333	XP_012471398.1/9.2e-72/PREDICTED: histone H2B [Gossypium raimondii] >XP_017616583.1 PREDICTED: histone H2B [Gossypium arboreum] >O22582.3 RecName: Full=Histone H2B >AAB97163.1 histone H2B1 [Gossypium hirsutum] >KJB20162.1 hypothetical protein B456_003G136000 [Gossypium raimondii]	XM_011462972.1/0.0/PREDICTED: Fragaria vesca subsp. vesca histone H2B-like (LOC101300990), mRNA	sp|O22582|H2B_GOSHI/4.9e-74/Histone H2B OS=Gossypium hirsutum GN=HIS2B PE=2 SV=3	gra:105788878/1.4e-72/histone H2B; K11252 histone H2B	At3g46030/8.3e-68/[B] KOG1744 Histone H2B	NA	cellular_component:GO:0005634//nucleus;GO:0000786//nucleosome;molecular_function:GO:0003677//DNA binding;GO:0046982//protein heterodimerization activity;
CL1431.Contig33_All	CL1431.Contig33_All	254.46	189.47	184.34	2094233333	741.17	249.21	503.76	4980466667	XP_006446503.1/2.0e-117/hypothetical protein CICLE_v10015874mg [Citrus clementina] >ESR59743.1 hypothetical protein CICLE_v10015874mg [Citrus clementina] >KDO66162.1 hypothetical protein CISIN_1g019915mg [Citrus sinensis] >KDO66163.1 hypothetical protein CISIN_1g019915mg [Citrus sinensis]	XM_016817321.1/0.0/PREDICTED: Gossypium hirsutum carbonic anhydrase, chloroplastic-like (LOC107892288), mRNA	sp|P27141|CAHC_TOBAC/1.1e-108/Carbonic anhydrase, chloroplastic OS=Nicotiana tabacum PE=2 SV=1	cit:102616455/4.9e-118/beta carbonic anhydrase 1, chloroplastic-like; K01673 carbonic anhydrase [EC:4.2.1.1]	At3g01500/6.5e-100/[P] KOG1578 Predicted carbonic anhydrase involved in protection against oxidative damage	PTHR11002/7.5E-150/--	biological_process:GO:0015976//carbon utilization;molecular_function:GO:0008270//zinc ion binding;GO:0004089//carbonate dehydratase activity;
CL8808.Contig1_All	CL8808.Contig1_All	253.6	347.98	395	3321933333	182.39	223.24	173.51	1930466667	XP_021907147.1/1.2e-98/photosystem I reaction center subunit XI, chloroplastic [Carica papaya]	XM_016020289.1/0.0/PREDICTED: Ziziphus jujuba photosystem I reaction center subunit XI, chloroplastic (LOC107412513), mRNA	sp|Q39654|PSAL_CUCSA/1.1e-95/Photosystem I reaction center subunit XI, chloroplastic OS=Cucumis sativus GN=PSAL PE=2 SV=1	cpap:110821580/1.8e-99/photosystem I reaction center subunit XI, chloroplastic; K02699 photosystem I subunit XI	NA	PTHR34803/1.3E-142/--	biological_process:GO:0015979//photosynthesis;cellular_component:GO:0009538//photosystem I reaction center;GO:0016021//integral component of membrane;
CL5217.Contig12_All	CL5217.Contig12_All	253.45	244.27	251.26	249.66	233.8	254.97	246.49	2450866667	XP_015872873.1/3.1e-225/PREDICTED: S-adenosylmethionine synthase 2 [Ziziphus jujuba]	XM_021424725.1/0.0/PREDICTED: Herrania umbratica S-adenosylmethionine synthase 1 (LOC110413773), mRNA	sp|Q9AT56|METK1_ELAUM/1.3e-224/S-adenosylmethionine synthase 1 OS=Elaeagnus umbellata GN=SAMS1 PE=2 SV=1	zju:107409969/4.6e-226/S-adenosylmethionine synthase 2; K00789 S-adenosylmethionine synthetase [EC:2.5.1.6]	At4g01850/2.5e-222/[H] KOG1506 S-adenosylmethionine synthetase	PF00438/1.8E-42/S-adenosylmethionine synthetase, N-terminal domain	biological_process:GO:0006730//one-carbon metabolic process;GO:0006556//S-adenosylmethionine biosynthetic process;molecular_function:GO:0046872//metal ion binding;GO:0005524//ATP binding;GO:0004478//methionine adenosyltransferase activity;
CL6925.Contig2_All	CL6925.Contig2_All	253.22	325.92	287.09	2887433333	234.68	207.64	190.28	2108666667	OMO91011.1/7.9e-162/hypothetical protein COLO4_18704 [Corchorus olitorius]	XM_007011975.2/0.0/PREDICTED: Theobroma cacao BURP domain protein RD22 (LOC18587918), mRNA	sp|Q08298|RD22_ARATH/5.4e-119/Dehydration-responsive protein RD22 OS=Arabidopsis thaliana GN=RD22 PE=2 SV=1	bvg:104885038/2.1e-34/filaggrin-like; K12472 epidermal growth factor receptor substrate 15	Hs4505285/1.0e-07/[WV] KOG1216 von Willebrand factor and related coagulation proteins	PS51277/89.603/BURP domain profile.	NA
CL9374.Contig3_All	CL9374.Contig3_All	253.11	389.82	396.74	3465566667	134.38	124.98	102.74	120.7	EOY05009.1/0.0e+00/Cell division cycle protein 48-related / CDC48-related isoform 1 [Theobroma cacao]	XM_007034022.2/0.0/PREDICTED: Theobroma cacao ATPase family AAA domain-containing protein At1g05910 (LOC18602557), transcript variant X3, mRNA	sp|F4IAE9|Y1591_ARATH/0.0e+00/ATPase family AAA domain-containing protein At1g05910 OS=Arabidopsis thaliana GN=At1g05910 PE=2 SV=1	lja:Lj1g3v3943580.1/1.9e-194/Lj1g3v3943580.1; -; K05298 glyceraldehyde-3-phosphate dehydrogenase (NADP+) (phosphorylating) [EC:1.2.1.13]	At1g05910/0.0e+00/[O] KOG0732 AAA+-type ATPase containing the bromodomain	PF00439/4.5E-14/Bromodomain	NA
Unigene30842_All	Unigene30842_All	252.77	324.34	324.29	3004666667	223.89	351.45	331.26	302.2	CDP10202.1/4.5e-78/unnamed protein product [Coffea canephora]	NA	NA	egu:105050712/7.3e-78/temperature-induced lipocalin-1; K03098 apolipoprotein D and lipocalin family protein	At5g58070/1.2e-73/[M] KOG4824 Apolipoprotein D/Lipocalin	PTHR10612/2.1E-98/--	molecular_function:GO:0005215//transporter activity;
CL1280.Contig4_All	CL1280.Contig4_All	252.28	332.01	284.99	289.76	14.38	14.07	5.35	1126666667	EOX98776.1/2.3e-159/HXXXD-type acyl-transferase family protein, putative [Theobroma cacao]	NA	sp|Q94CD1|HHT1_ARATH/3.9e-99/Omega-hydroxypalmitate O-feruloyl transferase OS=Arabidopsis thaliana GN=HHT1 PE=1 SV=1	tcc:18608283/1.7e-159/omega-hydroxypalmitate O-feruloyl transferase; K15400 omega-hydroxypalmitate O-feruloyl transferase [EC:2.3.1.188]	At5g41040/1.0e-98/[RQ] LSE0273 A Predicted N-hydroxycinnamoyl/benzoyltransferase	PTHR31642:SF10/4.6E-153/--	NA
CL6704.Contig2_All	CL6704.Contig2_All	251.36	81.81	86.87	1400133333	352.4	373.93	267.2	3311766667	XP_007024646.1/0.0e+00/PREDICTED: linoleate 13S-lipoxygenase 3-1, chloroplastic [Theobroma cacao] >EOY27268.1 Lipoxygenase 3 [Theobroma cacao]	XM_010088492.1/0.0/Morus notabilis Linoleate 13S-lipoxygenase 3-1 partial mRNA	sp|O24371|LOX31_SOLTU/0.0e+00/Linoleate 13S-lipoxygenase 3-1, chloroplastic OS=Solanum tuberosum GN=LOX3.1 PE=1 SV=1	tcc:18596234/0.0e+00/linoleate 13S-lipoxygenase 3-1, chloroplastic; K00454 lipoxygenase [EC:1.13.11.12]	At1g72520/0.0e+00/[I] TWOG0111 Lipoxygenase	SM00308/1.3E-45/Lipoxygenase homology 2 (beta barrel) domain	biological_process:GO:0031408//oxylipin biosynthetic process;molecular_function:GO:0016702//oxidoreductase activity, acting on single donors with incorporation of molecular oxygen, incorporation of two atoms of oxygen;GO:0046872//metal ion binding;
CL11039.Contig3_All	CL11039.Contig3_All	250.9	278.25	276.91	2686866667	100.58	93.51	85.2	9309666667	GAV59751.1/2.0e-81/RcbX domain-containing protein [Cephalotus follicularis]	XM_002314038.2/0.0/Populus trichocarpa hypothetical protein (POPTR_0009s05790g) mRNA, complete cds	NA	NA	At5g19850_1/7.6e-60/[S] LSE0025 A Male reproductive organ-specific protein	PTHR33791:SF4/1.4E-118/--	NA
Unigene56480_All	Unigene56480_All	250.7	304.35	324.51	2931866667	239.59	254.42	232.41	242.14	XP_017975992.1/2.7e-64/PREDICTED: thioredoxin F-type, chloroplastic [Theobroma cacao]	XM_019575671.1/0.0/PREDICTED: Lupinus angustifolius thioredoxin F-type, chloroplastic-like (LOC109338435), mRNA	sp|P29450|TRXF_PEA/5.1e-56/Thioredoxin F-type, chloroplastic OS=Pisum sativum PE=2 SV=1	tcc:18599301/4.0e-65/thioredoxin F-type, chloroplastic; K03671 thioredoxin 1	At3g02730/5.3e-52/[O] KOG0907 Thioredoxin	PR00421/4.2E-5/Thioredoxin family signature	biological_process:GO:0006662//glycerol ether metabolic process;GO:0045454//cell redox homeostasis;cellular_component:GO:0005623//cell;molecular_function:GO:0015035//protein disulfide oxidoreductase activity;
Unigene51395_All	Unigene51395_All	249.42	280.78	308.83	2796766667	161.33	161.09	132.31	1515766667	XP_011026087.1/2.2e-174/PREDICTED: 2-methyl-6-phytyl-1,4-hydroquinone methyltransferase, chloroplastic-like [Populus euphratica]	XM_021425347.1/0.0/PREDICTED: Herrania umbratica 2-methyl-6-phytyl-1,4-hydroquinone methyltransferase, chloroplastic (LOC110414254), mRNA	sp|P23525|IN37_SPIOL/2.3e-159/2-methyl-6-phytyl-1,4-hydroquinone methyltransferase, chloroplastic OS=Spinacia oleracea PE=1 SV=1	pper:18767488/1.6e-174/2-methyl-6-phytyl-1,4-hydroquinone methyltransferase, chloroplastic; K12502 MPBQ/MSBQ methyltransferase [EC:2.1.1.295]	At3g63410/7.6e-154/[H] KOG1540 Ubiquinone biosynthesis methyltransferase COQ5	PS51734/103.684/MPBQ/MBSQ family SAM-binding methyltransferase profile.	biological_process:GO:0032259//methylation;cellular_component:GO:0016021//integral component of membrane;GO:0005737//cytoplasm;molecular_function:GO:0008757//S-adenosylmethionine-dependent methyltransferase activity;GO:0008168//methyltransferase activity;
Unigene51213_All	Unigene51213_All	248.78	263.32	265.57	2592233333	303.98	304.22	306.4	3048666667	XP_021299092.1/1.6e-65/ferredoxin-thioredoxin reductase catalytic chain, chloroplastic [Herrania umbratica]	CU224617.1/0.0/Populus EST from leave	sp|Q9SJ89|FTRC_ARATH/3.0e-65/Ferredoxin-thioredoxin reductase catalytic chain, chloroplastic OS=Arabidopsis thaliana GN=FTRC PE=2 SV=1	tcc:18600695/5.1e-66/ferredoxin-thioredoxin reductase catalytic chain, chloroplastic; K17892 ferredoxin-thioredoxin reductase catalytic chain [EC:1.8.7.2]	NA	PF02943/4.5E-41/Ferredoxin thioredoxin reductase catalytic beta chain	molecular_function:GO:0046872//metal ion binding;GO:0016730//oxidoreductase activity, acting on iron-sulfur proteins as donors;GO:0051539//4 iron, 4 sulfur cluster binding;GO:0103012//ferredoxin-thioredoxin reductase activity;
CL10732.Contig1_All	CL10732.Contig1_All	248.43	228.68	240.51	2392066667	148.21	171.17	182.37	167.25	EOY34306.1/9.7e-105/Leucine-rich repeat (LRR) family protein isoform 2 [Theobroma cacao]	XM_007016625.2/0.0/PREDICTED: Theobroma cacao BRASSINOSTEROID INSENSITIVE 1-associated receptor kinase 1 (LOC18590853), mRNA	sp|Q94AG2|SERK1_ARATH/8.7e-62/Somatic embryogenesis receptor kinase 1 OS=Arabidopsis thaliana GN=SERK1 PE=1 SV=2	sita:101764372/2.5e-65/somatic embryogenesis receptor kinase 1-like; K13418 somatic embryogenesis receptor kinase 1 [EC:2.7.10.1 2.7.11.1]	At1g71830/2.3e-61/[T] LSE0002 A Receptor protein kinase containing LRR repeats	PTHR27001:SF1/2.5E-84/--	NA
CL7813.Contig1_All	CL7813.Contig1_All	247.79	214.1	223.56	2284833333	0.79	0.99	1	0.926667	OMO90739.1/1.2e-48/hypothetical protein COLO4_18922 [Corchorus olitorius]	XM_006405067.1/0.0/Eutrema salsugineum hypothetical protein (EUTSA_v10000356mg) mRNA, complete cds	NA	NA	NA	PTHR33670:SF3/2.0E-48/--	NA
CL11119.Contig2_All	CL11119.Contig2_All	247.37	214.12	256.56	239.35	292.04	328.55	285.76	3021166667	OMO78239.1/2.6e-174/Alcohol dehydrogenase superfamily, zinc-type [Corchorus capsularis]	XM_016837281.1/0.0/PREDICTED: Gossypium hirsutum 2-methylene-furan-3-one reductase-like (LOC107909666), mRNA	sp|Q9ZUC1|QORL_ARATH/1.3e-158/Quinone oxidoreductase-like protein At1g23740, chloroplastic OS=Arabidopsis thaliana GN=At1g23740 PE=1 SV=2	tcc:18609461/1.9e-174/2-methylene-furan-3-one reductase; K18980 2-methylene-furan-3-one reductase [EC:1.3.1.105]	At1g23740/3.5e-158/[CR] KOG1198 Zinc-binding oxidoreductase	PF13602/2.7E-19/Zinc-binding dehydrogenase	NA
Unigene15403_All	Unigene15403_All	246.78	361.21	340.33	3161066667	141.1	157.36	101.73	1333966667	XP_021299885.1/4.3e-283/protein NRT1/ PTR FAMILY 3.1 [Herrania umbratica]	XM_015532069.1/0.0/PREDICTED: Citrus sinensis protein NRT1/ PTR FAMILY 3.1-like (LOC102609991), transcript variant X2, mRNA	sp|Q9SX20|PTR18_ARATH/2.0e-257/Protein NRT1/ PTR FAMILY 3.1 OS=Arabidopsis thaliana GN=NPF3.1 PE=2 SV=1	jcu:105642018/2.5e-272/protein NRT1/ PTR FAMILY 3.1; K14638 solute carrier family 15 (peptide/histidine transporter), member 3/4	At1g68570/5.4e-257/[E] KOG1237 H+/oligopeptide symporter	PTHR11654:SF178/0.0/--	cellular_component:GO:0016021//integral component of membrane;molecular_function:GO:0005215//transporter activity;
CL4913.Contig1_All	CL4913.Contig1_All	246.06	286.12	288.59	273.59	264.46	271.13	272.96	2695166667	XP_021284364.1/5.4e-147/PGR5-like protein 1A, chloroplastic [Herrania umbratica] >XP_021284372.1 PGR5-like protein 1A, chloroplastic [Herrania umbratica]	XR_002445186.1/0.0/PREDICTED: Herrania umbratica PGR5-like protein 1A, chloroplastic (LOC110416649), transcript variant X5, misc_RNA	sp|Q8H112|PGL1A_ARATH/4.2e-132/PGR5-like protein 1A, chloroplastic OS=Arabidopsis thaliana GN=PGRL1A PE=1 SV=1	NA	NA	PTHR31032:SF1/4.7E-189/--	cellular_component:GO:0016021//integral component of membrane;
Unigene36113_All	Unigene36113_All	245.91	433.65	563.56	4143733333	14.21	25.7	27.17	22.36	NA	CT009540.10/0.0/M.truncatula DNA sequence from clone MTH2-39B3 on chromosome 3, complete sequence	NA	NA	NA	NA	NA
CL12062.Contig2_All	CL12062.Contig2_All	244.6	306.47	317.1	289.39	113.13	88.39	91.33	9761666667	OMP08573.1/9.5e-63/hypothetical protein COLO4_06345 [Corchorus olitorius]	XM_018619152.1/0.0/PREDICTED: Raphanus sativus protein CURVATURE THYLAKOID 1A, chloroplastic-like (LOC108845947), mRNA	sp|O04616|CUT1A_ARATH/3.9e-57/Protein CURVATURE THYLAKOID 1A, chloroplastic OS=Arabidopsis thaliana GN=CURT1A PE=1 SV=1	boe:106307850/7.3e-36/phosphatase IMPL1, chloroplastic-like isoform X1; K01092 myo-inositol-1(or 4)-monophosphatase [EC:3.1.3.25]	NA	PF14159/1.4E-31/CAAD domains of cyanobacterial aminoacyl-tRNA synthetase	cellular_component:GO:0010287//plastoglobule;GO:0009535//chloroplast thylakoid membrane;GO:0016021//integral component of membrane;GO:0009941//chloroplast envelope;GO:0009579//thylakoid;
CL2569.Contig1_All	CL2569.Contig1_All	244.18	412.92	433.26	3634533333	274.46	413.45	359.39	349.1	XP_016738540.1/7.3e-54/PREDICTED: photosystem II 10 kDa polypeptide, chloroplastic-like [Gossypium hirsutum]	JX683432.1/0.0/Solanum tuberosum clone StDT110 photosystem II 10 kDa polypeptide mRNA, complete cds	sp|P49108|PSBR_BRACM/1.1e-55/Photosystem II 10 kDa polypeptide, chloroplastic OS=Brassica campestris GN=PSBR PE=2 SV=1	ghi:107948490/1.1e-54/photosystem II 10 kDa polypeptide, chloroplastic-like; K03541 photosystem II 10kDa protein	NA	PF04725/1.4E-49/Photosystem II 10 kDa polypeptide PsbR	biological_process:GO:0015979//photosynthesis;cellular_component:GO:0009535//chloroplast thylakoid membrane;GO:0016021//integral component of membrane;GO:0009654//photosystem II oxygen evolving complex;
Unigene32396_All	Unigene32396_All	243.34	218.56	249.82	237.24	714.18	549.5	581.21	6149633333	XP_017639117.1/1.5e-105/PREDICTED: photosystem I reaction center subunit III, chloroplastic-like [Gossypium arboreum]	EU829180.1/0.0/Linum usitatissimum clone LU0018D09 mRNA sequence	sp|Q9SHE8|PSAF_ARATH/5.6e-93/Photosystem I reaction center subunit III, chloroplastic OS=Arabidopsis thaliana GN=PSAF PE=1 SV=1	gra:105773851/5.0e-106/photosystem I reaction center subunit III, chloroplastic-like; K02694 photosystem I subunit III	NA	PF02507/7.5E-82/Photosystem I reaction centre subunit III	biological_process:GO:0015979//photosynthesis;cellular_component:GO:0009538//photosystem I reaction center;GO:0016021//integral component of membrane;
Unigene41017_All	Unigene41017_All	241.5	232.69	249.06	2410833333	999.32	830.13	798.95	8761333333	XP_017976114.1/1.3e-114/PREDICTED: uncharacterized acetyltransferase At3g50280 [Theobroma cacao] >EOX91480.1 HXXXD-type acyl-transferase family protein, putative [Theobroma cacao]	XM_007203605.2/0.0/PREDICTED: Prunus persica uncharacterized acetyltransferase At3g50280 (LOC18770308), mRNA	sp|Q9SND9|Y3028_ARATH/3.4e-63/Uncharacterized acetyltransferase At3g50280 OS=Arabidopsis thaliana GN=At3g50280 PE=3 SV=1	jcu:105635561/7.6e-43/BAHD acyltransferase DCR; K19747 BAHD acyltransferase [EC:2.3.1.-]	At5g67150/3.3e-68/[RQ] TWOG0156 Predicted anthranilate N-hydroxycinnamoyl/benzoyltransferase	PTHR31896/1.6E-174/--	molecular_function:GO:0016747//transferase activity, transferring acyl groups other than amino-acyl groups;
Unigene25059_All	Unigene25059_All	241.17	169.2	203.2	2045233333	250.87	415.16	318.63	328.22	XP_017605036.1/6.3e-73/PREDICTED: zinc finger protein ZAT10-like [Gossypium arboreum]	XM_003589048.2/0.0/Medicago truncatula C2H2-type zinc finger protein mRNA	sp|Q96289|ZAT10_ARATH/9.0e-52/Zinc finger protein ZAT10 OS=Arabidopsis thaliana GN=ZAT10 PE=2 SV=1	dosa:Os04t0471000-00/5.8e-07/Os04g0471000; Similar to H0418A01.4 protein.; K05747 Wiskott-Aldrich syndrome protein	At1g27730/2.4e-51/[R] KOG1721 FOG: Zn-finger	PS00028/-/Zinc finger C2H2 type domain signature.	molecular_function:GO:0003676//nucleic acid binding;
Unigene41246_All	Unigene41246_All	240.42	195.45	168.89	2015866667	251.62	141.7	74.26	155.86	XP_015877562.1/3.8e-89/PREDICTED: probable chalcone--flavonone isomerase 3 [Ziziphus jujuba]	XM_011003097.1/0.0/PREDICTED: Populus euphratica probable chalcone--flavonone isomerase 3 (LOC105108689), mRNA	sp|Q8VZW3|CFI3_ARATH/1.7e-74/Probable chalcone--flavonone isomerase 3 OS=Arabidopsis thaliana GN=CHI3 PE=1 SV=1	zju:107413997/5.6e-90/probable chalcone--flavonone isomerase 3; K01859 chalcone isomerase [EC:5.5.1.6]	NA	PTHR28039:SF4/3.6E-124/--	molecular_function:GO:0016872//intramolecular lyase activity;
Unigene51262_All	Unigene51262_All	240.12	296.59	373.77	3034933333	138.35	230.99	203.69	191.01	NA	NA	NA	NA	NA	NA	NA
Unigene55557_All	Unigene55557_All	239.87	272.84	215.89	2428666667	17.79	14.52	12.14	1481666667	XP_016754490.1/2.0e-145/PREDICTED: protein SRG1-like [Gossypium hirsutum]	XM_021816363.1/0.0/PREDICTED: Hevea brasiliensis protein SRG1-like (LOC110658643), transcript variant X2, mRNA	sp|D4N502|DIOX3_PAPSO/4.1e-107/Codeine O-demethylase OS=Papaver somniferum GN=CODM PE=1 SV=1	boe:106339986/1.9e-52/leucoanthocyanidin dioxygenase; K05277 leucoanthocyanidin dioxygenase [EC:1.14.11.19]	At1g17020/1.7e-104/[QR] KOG0143 Iron/ascorbate family oxidoreductases	PF14226/2.1E-25/non-haem dioxygenase in morphine synthesis N-terminal	molecular_function:GO:0046872//metal ion binding;GO:0016491//oxidoreductase activity;
Unigene15205_All	Unigene15205_All	239.58	250.57	248.48	246.21	103.98	86.4	63.03	84.47	EOY28674.1/3.1e-283/ATP binding cassette protein 1 [Theobroma cacao]	XM_018123851.1/0.0/PREDICTED: Theobroma cacao UPF0051 protein ABCI8, chloroplastic (LOC18597136), mRNA	sp|Q9ZS97|AB8I_ARATH/3.3e-270/UPF0051 protein ABCI8, chloroplastic OS=Arabidopsis thaliana GN=ABCI8 PE=2 SV=1	ath:AT4G04770/9.2e-269/ABCI8; ATP binding cassette protein 1; K07033 uncharacterized protein	NA	PTHR30508/0.0/--	biological_process:GO:0016226//iron-sulfur cluster assembly;
CL17339.Contig2_All	CL17339.Contig2_All	239.25	320.25	304.04	2878466667	32.03	29.87	35.13	3234333333	XP_017976632.1/0.0e+00/PREDICTED: ferredoxin-dependent glutamate synthase, chloroplastic [Theobroma cacao]	XM_018121143.1/0.0/PREDICTED: Theobroma cacao ferredoxin-dependent glutamate synthase, chloroplastic (LOC18598741), mRNA	sp|Q9ZNZ7|GLTB1_ARATH/0.0e+00/Ferredoxin-dependent glutamate synthase 1, chloroplastic/mitochondrial OS=Arabidopsis thaliana GN=GLU1 PE=1 SV=3	tcc:18598741/0.0e+00/ferredoxin-dependent glutamate synthase, chloroplastic; K00284 glutamate synthase (ferredoxin) [EC:1.4.7.1]	At5g04140/0.0e+00/[E] KOG0399 Glutamate synthase	PTHR11938:SF94/0.0/--	biological_process:GO:0006537//glutamate biosynthetic process;molecular_function:GO:0015930//glutamate synthase activity;
Unigene1707_All	Unigene1707_All	239.21	164.85	174.84	1929666667	109.48	113.32	120.38	1143933333	XP_021289985.1/8.7e-79/NDR1/HIN1-like protein 1 [Herrania umbratica]	XM_007202504.2/0.0/PREDICTED: Prunus persica NDR1/HIN1-like protein 1 (LOC18769583), mRNA	sp|Q9SJ52|YLS9_ARATH/2.5e-18/Protein YLS9 OS=Arabidopsis thaliana GN=YLS9 PE=2 SV=1	ppp:PHYPADRAFT_173475/1.9e-06/hypothetical protein; K03006 DNA-directed RNA polymerase II subunit RPB1 [EC:2.7.7.6]	At3g11660/4.4e-70/[V] LSE0414 A Harpin-induced protein involved in plant hypersensitive response and related proteins	PF03168/2.6E-11/Late embryogenesis abundant protein	cellular_component:GO:0016021//integral component of membrane;
CL12209.Contig1_All	CL12209.Contig1_All	237.79	386.84	383.14	3359233333	154.54	172.62	126.42	1511933333	XP_021998254.1/3.9e-192/peroxisomal (S)-2-hydroxy-acid oxidase GLO1 isoform X1 [Helianthus annuus] >XP_021998255.1 peroxisomal (S)-2-hydroxy-acid oxidase GLO1 isoform X1 [Helianthus annuus] >OTG05516.1 putative alpha-hydroxy acid dehydrogenase, FMN-dependent, Aldolase-type TIM barrel [Helianthus annuus]	XM_021737909.1/0.0/PREDICTED: Manihot esculenta peroxisomal (S)-2-hydroxy-acid oxidase (LOC110600955), transcript variant X2, mRNA	sp|Q9LRR9|GLO1_ARATH/6.3e-191/Peroxisomal (S)-2-hydroxy-acid oxidase GLO1 OS=Arabidopsis thaliana GN=GLO1 PE=1 SV=1	han:110895281/5.8e-193/peroxisomal (S)-2-hydroxy-acid oxidase GLO1 isoform X1; K11517 (S)-2-hydroxy-acid oxidase [EC:1.1.3.15]	At3g14420/1.7e-190/[C] KOG0538 Glycolate oxidase	PS00557/-/FMN-dependent alpha-hydroxy acid dehydrogenases active site.	molecular_function:GO:0010181//FMN binding;GO:0016491//oxidoreductase activity;
Unigene56408_All	Unigene56408_All	236.76	172.32	168.62	1925666667	291.66	191.11	283.95	2555733333	XP_021279182.1/1.2e-33/cysteine proteinase inhibitor-like [Herrania umbratica]	DQ679789.1/0.0/Pelargonium x hortorum cysteine proteinase inhibitor (CPI) mRNA, complete cds	sp|Q06445|CYTI_VIGUN/7.7e-32/Cysteine proteinase inhibitor OS=Vigna unguiculata PE=1 SV=1	ini:109182378/3.9e-24/cysteine proteinase inhibitor-like; K13899 cystatin-C	At3g12490/4.5e-31/[O] LSE0450 A Cysteine proteinase inhibitor B (cystatin B)	NA	molecular_function:GO:0004869//cysteine-type endopeptidase inhibitor activity;
CL1577.Contig3_All	CL1577.Contig3_All	236.72	211.06	217.03	2216033333	129.89	92.07	109.61	1105233333	XP_021671180.1/9.7e-167/GDSL esterase/lipase At1g54790-like isoform X1 [Hevea brasiliensis]	XM_012637605.1/0.0/PREDICTED: Gossypium raimondii UPF0603 protein At1g54780, chloroplastic (LOC105804825), mRNA	sp|Q3ECP6|GDL22_ARATH/1.9e-139/GDSL esterase/lipase At1g54790 OS=Arabidopsis thaliana GN=At1g54790 PE=2 SV=1	lang:109336872/4.3e-79/alpha-L-fucosidase 3-like; K01206 alpha-L-fucosidase [EC:3.2.1.51]	At1g54790/2.6e-151/[RI] LSE0388 A Predicted lipase	PF00657/1.1E-21/GDSL-like Lipase/Acylhydrolase	molecular_function:GO:0016788//hydrolase activity, acting on ester bonds;
CL5566.Contig3_All	CL5566.Contig3_All	235.8	96.04	110.67	1475033333	284.95	267.46	280.27	277.56	OMP06215.1/7.2e-47/Calcium-binding EF-hand [Corchorus capsularis]	XM_002528831.2/0.0/PREDICTED: Ricinus communis calcium-binding protein PBP1 (LOC8288692), mRNA	sp|Q9LSQ6|PBP1_ARATH/6.2e-39/Calcium-binding protein PBP1 OS=Arabidopsis thaliana GN=PBP1 PE=1 SV=1	jcu:105632842/3.4e-46/calcium-binding protein PBP1; K10840 centrin-2	At4g27280/5.7e-39/[ZD] KOG0028 Ca2+-binding protein (centrin/caltractin), EF-Hand superfamily protein	PS00018/-/EF-hand calcium-binding domain.	molecular_function:GO:0005509//calcium ion binding;
Unigene1479_All	Unigene1479_All	235.77	218.58	232.29	228.88	143.73	79.2	84.81	102.58	XP_002523407.1/2.5e-134/PREDICTED: uncharacterized protein LOC8282165 [Ricinus communis] >EEF38986.1 protein binding protein, putative [Ricinus communis]	XM_007014552.2/0.0/PREDICTED: Theobroma cacao uncharacterized LOC18589530 (LOC18589530), mRNA	sp|Q9SRY4|LPA1_ARATH/6.3e-09/Protein LOW PSII ACCUMULATION 1, chloroplastic OS=Arabidopsis thaliana GN=LPA1 PE=1 SV=1	NA	NA	PTHR17130/1.0E-160/--	NA
CL12758.Contig3_All	CL12758.Contig3_All	235.09	146.07	127.83	1696633333	319.99	149.27	161.71	2103233333	OAY27698.1/1.4e-58/hypothetical protein MANES_15G008500 [Manihot esculenta]	NA	sp|O50001|PRU1_PRUAR/4.9e-44/Major allergen Pru ar 1 OS=Prunus armeniaca PE=1 SV=1	NA	NA	PTHR31213/3.2E-83/--	NA
CL14458.Contig1_All	CL14458.Contig1_All	234.26	143.37	133.28	1703033333	265.86	143.25	120.01	1763733333	XP_011031057.1/5.7e-261/PREDICTED: phospho-2-dehydro-3-deoxyheptonate aldolase 1, chloroplastic-like [Populus euphratica]	XM_022041903.1/0.0/PREDICTED: Carica papaya phospho-2-dehydro-3-deoxyheptonate aldolase 2, chloroplastic (LOC110814430), mRNA	sp|P37822|AROG_SOLTU/3.1e-247/Phospho-2-dehydro-3-deoxyheptonate aldolase 2, chloroplastic OS=Solanum tuberosum GN=SHKB PE=2 SV=1	cit:102620305/2.0e-255/phospho-2-dehydro-3-deoxyheptonate aldolase 2, chloroplastic; K01626 3-deoxy-7-phosphoheptulonate synthase [EC:2.5.1.54]	At3g24400/7.5e-06/[T] KOG1187 Serine/threonine protein kinase	PF01474/2.2E-196/Class-II DAHP synthetase family	biological_process:GO:0009423//chorismate biosynthetic process;GO:0009073//aromatic amino acid family biosynthetic process;cellular_component:GO:0009507//chloroplast;molecular_function:GO:0003849//3-deoxy-7-phosphoheptulonate synthase activity;
Unigene46185_All	Unigene46185_All	234.13	339.31	266.77	280.07	459.98	884.49	541.45	628.64	XP_011650209.1/8.3e-20/PREDICTED: glycine-rich protein DOT1-like [Cucumis sativus] >KGN63186.1 hypothetical protein Csa_2G407830 [Cucumis sativus]	NA	sp|P17816|GRP1_HORVU/2.7e-19/Glycine-rich cell wall structural protein OS=Hordeum vulgare GN=GRP PE=2 SV=1	sbi:8075105/5.3e-16/transcription initiation factor TFIID subunit 15b; K13098 RNA-binding protein FUS	At2g05440/1.8e-17/[WV] LSE1342 A Glycine-rich extracellular protein involved in pathogenesis-related process, and related proteins	NA	cellular_component:GO:0016021//integral component of membrane;
Unigene40175_All	Unigene40175_All	233.84	289.71	251.34	2582966667	167.93	161.42	171.82	1670566667	XP_021286902.1/5.0e-69/photosynthetic NDH subunit of subcomplex B 4, chloroplastic isoform X1 [Herrania umbratica]	XM_022036171.1/0.0/PREDICTED: Carica papaya photosynthetic NDH subunit of subcomplex B 4, chloroplastic (LOC110810101), mRNA	NA	NA	NA	PTHR36315/1.6E-73/--	biological_process:GO:0009773//photosynthetic electron transport in photosystem I;cellular_component:GO:0010598//NAD(P)H dehydrogenase complex (plastoquinone);GO:0009535//chloroplast thylakoid membrane;molecular_function:GO:0016787//hydrolase activity;
CL3111.Contig4_All	CL3111.Contig4_All	233.6	167.03	181.07	193.9	0.12	0.13	0.11	0.12	XP_017645146.1/2.2e-70/PREDICTED: ethylene-responsive transcription factor ERF017-like [Gossypium arboreum]	XM_019341054.1/0.0/PREDICTED: Ipomoea nil ethylene-responsive transcription factor ERF017-like (LOC109190551), mRNA	sp|Q84QC2|ERF17_ARATH/4.3e-51/Ethylene-responsive transcription factor ERF017 OS=Arabidopsis thaliana GN=ERF017 PE=2 SV=1	csat:104706900/4.0e-21/ethylene-responsive transcription factor TINY-like; K09286 EREBP-like factor	At1g19210/1.1e-50/[K] LSE0301 A AP2 domain transcription factor	SM00380/1.7E-31/DNA-binding domain in plant proteins such as APETALA2 and EREBPs	biological_process:GO:0006351//transcription, DNA-templated;cellular_component:GO:0005634//nucleus;molecular_function:GO:0003677//DNA binding;GO:0003700//DNA binding transcription factor activity;
CL16053.Contig2_All	CL16053.Contig2_All	233.34	221.69	234.72	2299166667	309.02	237.23	243.14	263.13	AMJ39468.1/1.2e-236/4-hydroxy-3-methylbut-2-enyl diphosphate reductase [Bixa orellana]	KT358992.1/0.0/Bixa orellana cultivar Peruana Roja 4-hydroxy-3-methylbut-2-enyl diphosphate reductase (HDR) mRNA, complete cds	sp|Q94B35|ISPH_ARATH/2.3e-215/4-hydroxy-3-methylbut-2-enyl diphosphate reductase, chloroplastic OS=Arabidopsis thaliana GN=ISPH PE=2 SV=1	tcc:18608131/3.5e-233/4-hydroxy-3-methylbut-2-enyl diphosphate reductase, chloroplastic; K03527 4-hydroxy-3-methylbut-2-en-1-yl diphosphate reductase [EC:1.17.7.4]	NA	PF02401/7.5E-82/LytB protein	biological_process:GO:0019288//isopentenyl diphosphate biosynthetic process, methylerythritol 4-phosphate pathway;GO:0050992//dimethylallyl diphosphate biosynthetic process;molecular_function:GO:0046872//metal ion binding;GO:0051745//4-hydroxy-3-methylbut-2-en-1-yl diphosphate reductase activity;
CL6621.Contig1_All	CL6621.Contig1_All	233.09	170.05	167.75	1902966667	52.23	32.14	34.34	39.57	XP_018817066.1/5.6e-96/PREDICTED: heavy metal-associated isoprenylated plant protein 3-like [Juglans regia]	XM_019569154.1/0.0/PREDICTED: Lupinus angustifolius heavy metal-associated isoprenylated plant protein 7-like (LOC109333629), mRNA	sp|Q9SZN7|HIP26_ARATH/1.2e-09/Heavy metal-associated isoprenylated plant protein 26 OS=Arabidopsis thaliana GN=HIPP26 PE=1 SV=1	han:110894365/2.5e-32/receptor-like protein kinase HERK 1; K04733 interleukin-1 receptor-associated kinase 4 [EC:2.7.11.1]	At5g63530/1.1e-57/[P] KOG1603 Copper chaperone	PTHR22814:SF94/5.2E-115/--	biological_process:GO:0030001//metal ion transport;molecular_function:GO:0046872//metal ion binding;
CL3627.Contig2_All	CL3627.Contig2_All	232.96	280.25	283.36	2655233333	225.59	240.29	245.22	2370333333	XP_016688250.1/1.2e-79/PREDICTED: oxygen-evolving enhancer protein 3, chloroplastic-like [Gossypium hirsutum]	XM_010450791.1/0.0/PREDICTED: Camelina sativa oxygen-evolving enhancer protein 3-1, chloroplastic (LOC104731418), mRNA	sp|Q9XFT3|PSBQ1_ARATH/2.6e-75/Oxygen-evolving enhancer protein 3-1, chloroplastic OS=Arabidopsis thaliana GN=PSBQ1 PE=1 SV=3	ghi:107905958/1.8e-80/oxygen-evolving enhancer protein 3, chloroplastic-like; K08901 photosystem II oxygen-evolving enhancer protein 3	NA	PTHR33399/1.2E-117/--	biological_process:GO:0015979//photosynthesis;cellular_component:GO:0019898//extrinsic component of membrane;GO:0009654//photosystem II oxygen evolving complex;molecular_function:GO:0005509//calcium ion binding;
Unigene24815_All	Unigene24815_All	232.87	177.83	195.69	202.13	139.05	104.97	93.66	112.56	XP_021289683.1/5.5e-65/photosystem II repair protein PSB27-H1, chloroplastic [Herrania umbratica]	XM_017785423.1/0.0/PREDICTED: Gossypium arboreum photosystem II repair protein PSB27-H1, chloroplastic-like (LOC108482299), mRNA	sp|Q9LR64|PB27A_ARATH/9.2e-53/Photosystem II repair protein PSB27-H1, chloroplastic OS=Arabidopsis thaliana GN=PSB27-1 PE=1 SV=1	tcc:18608668/1.4e-65/photosystem II repair protein PSB27-H1, chloroplastic; K08902 photosystem II Psb27 protein	At1g79480/4.5e-06/[G] LSE0495 A 1, 3-beta-glucanase	PF13326/1.2E-29/Photosystem II Pbs27	biological_process:GO:0010207//photosystem II assembly;
CL6059.Contig2_All	CL6059.Contig2_All	232.25	342.97	366.44	3138866667	82.42	86.45	60.95	7660666667	EOY33776.1/7.0e-26/JOSEPHIN-like protein, putative [Theobroma cacao]	NA	sp|O82391|JOSL_ARATH/6.2e-07/Josephin-like protein OS=Arabidopsis thaliana GN=At2g29640 PE=2 SV=1	tcc:18590530/1.0e-26/josephin-like protein; K15235 josephin [EC:3.4.19.12]	At1g07300/1.6e-12/[R] KOG2934 Uncharacterized conserved protein, contains Josephin domain	PF11493/3.9E-23/Thylakoid soluble phosphoprotein TSP9	NA
Unigene51221_All	Unigene51221_All	228.8	215.13	209.45	2177933333	202.04	164.89	391.83	252.92	XP_017970203.1/4.2e-71/PREDICTED: pathogenesis-related protein 1-like [Theobroma cacao]	EF062867.1/0.0/Cistus creticus pathogenesis-related protein mRNA, partial cds	sp|P33154|PR1_ARATH/2.0e-61/Pathogenesis-related protein 1 OS=Arabidopsis thaliana GN=At2g14610 PE=1 SV=1	tcc:108660581/6.3e-72/pathogenesis-related protein 1-like; K13449 pathogenesis-related protein 1	At2g14610/5.3e-61/[S] KOG3017 Defense-related protein containing SCP domain	PR00837/7.1E-19/Allergen V5/Tpx-1 family signature	cellular_component:GO:0005576//extracellular region;
Unigene720_All	Unigene720_All	228.79	92.04	102.12	1409833333	395.07	306.87	239.83	3139233333	XP_006372550.1/1.2e-183/aspartyl protease family protein [Populus trichocarpa] >ERP50347.1 aspartyl protease family protein [Populus trichocarpa]	XM_010530265.2/0.0/PREDICTED: Tarenaya hassleriana aspartic proteinase PCS1 (LOC104805634), mRNA	sp|Q9LZL3|PCS1L_ARATH/4.6e-64/Aspartic proteinase PCS1 OS=Arabidopsis thaliana GN=PCS1 PE=2 SV=1	dct:110113063/6.8e-32/aspartic proteinase nepenthesin-1-like; K01379 cathepsin D [EC:3.4.23.5]	At1g66180/6.3e-169/[O] KOG1339 Aspartyl protease	PTHR13683/1.1E-242/--	biological_process:GO:0006508//proteolysis;GO:0030163//protein catabolic process;molecular_function:GO:0004190//aspartic-type endopeptidase activity;
Unigene40059_All	Unigene40059_All	228.7	67.26	85.4	127.12	308.35	319.81	278.93	3023633333	XP_021643980.1/5.2e-123/tetraspanin-8-like [Hevea brasiliensis]	XM_021901166.1/0.0/PREDICTED: Chenopodium quinoa tetraspanin-8-like (LOC110721931), mRNA	sp|Q8S8Q6|TET8_ARATH/1.8e-108/Tetraspanin-8 OS=Arabidopsis thaliana GN=TET8 PE=2 SV=1	pavi:110747917/2.6e-71/tetraspanin-8-like; K17356 tetraspanin-13/31	At2g23810/4.8e-108/[S] LSE0116 A Predicted membrane protein	PTHR32191/1.3E-160/--	biological_process:GO:0006811//ion transport;cellular_component:GO:0016021//integral component of membrane;
CL3790.Contig1_All	CL3790.Contig1_All	228.05	165.66	160.27	184.66	98.02	83.81	99.84	93.89	XP_021284118.1/3.1e-57/light-harvesting complex-like protein OHP2, chloroplastic [Herrania umbratica]	XM_010065531.2/0.0/PREDICTED: Eucalyptus grandis actin cytoskeleton-regulatory complex protein pan1 (LOC104450827), mRNA	NA	NA	NA	PTHR14154:SF12/3.2E-44/--	NA
CL6305.Contig3_All	CL6305.Contig3_All	227.65	301.89	303.86	277.8	86.05	67.07	71.75	7495666667	XP_006480932.1/5.2e-202/PREDICTED: fructose-1,6-bisphosphatase, chloroplastic [Citrus sinensis] >KDO58022.1 hypothetical protein CISIN_1g015111mg [Citrus sinensis]	XM_016041598.1/0.0/PREDICTED: Ziziphus jujuba fructose-1,6-bisphosphatase, chloroplastic-like (LOC107430723), mRNA	sp|P46275|F16P1_PEA/1.0e-193/Fructose-1,6-bisphosphatase, chloroplastic OS=Pisum sativum GN=FBP PE=1 SV=2	cit:102628345/7.7e-203/fructose-1,6-bisphosphatase, chloroplastic; K03841 fructose-1,6-bisphosphatase I [EC:3.1.3.11]	At3g54050/2.6e-188/[G] KOG1458 Fructose-1,6-bisphosphatase	PTHR11556/2.6E-260/--	biological_process:GO:0005986//sucrose biosynthetic process;GO:0006002//fructose 6-phosphate metabolic process;GO:0006094//gluconeogenesis;GO:0006000//fructose metabolic process;GO:0005975//carbohydrate metabolic process;GO:0030388//fructose 1,6-bisphosphate metabolic process;cellular_component:GO:0005829//cytosol;molecular_function:GO:0042132//fructose 1,6-bisphosphate 1-phosphatase activity;
Unigene46236_All	Unigene46236_All	226.53	243.74	263.96	2447433333	229.86	244.9	224.6	233.12	XP_007037369.1/3.3e-238/PREDICTED: geranylgeranyl diphosphate reductase, chloroplastic [Theobroma cacao] >EOY21870.1 Pyridine nucleotide-disulfide oxidoreductase family protein isoform 1 [Theobroma cacao]	XM_008376330.2/0.0/PREDICTED: Malus x domestica geranylgeranyl diphosphate reductase, chloroplastic (LOC103437824), mRNA	sp|Q9CA67|CHLP_ARATH/1.2e-228/Geranylgeranyl diphosphate reductase, chloroplastic OS=Arabidopsis thaliana GN=CHLP PE=1 SV=1	tcc:18604703/4.9e-239/geranylgeranyl diphosphate reductase, chloroplastic; K10960 geranylgeranyl diphosphate/geranylgeranyl-bacteriochlorophyllide a reductase [EC:1.3.1.83 1.3.1.111]	NA	PTHR10617:SF116/0.0/--	biological_process:GO:0008033//tRNA processing;GO:0015995//chlorophyll biosynthetic process;GO:0015979//photosynthesis;cellular_component:GO:0009535//chloroplast thylakoid membrane;GO:0009941//chloroplast envelope;molecular_function:GO:0050660//flavin adenine dinucleotide binding;GO:0016628//oxidoreductase activity, acting on the CH-CH group of donors, NAD or NADP as acceptor;GO:0071949//FAD bind…
CL6940.Contig1_All	CL6940.Contig1_All	225.09	168.3	158.33	1839066667	443.27	263.28	151.37	2859733333	ABM64802.1/2.8e-156/anthocyanidin reductase [Gossypium hirsutum]	XM_021815564.1/0.0/PREDICTED: Hevea brasiliensis anthocyanidin reductase ((2S)-flavan-3-ol-forming) (LOC110658083), mRNA	sp|Q9SEV0|BAN_ARATH/6.1e-120/Anthocyanidin reductase OS=Arabidopsis thaliana GN=BAN PE=1 SV=2	ghi:107938221/4.1e-157/anthocyanidin reductase-like; K08695 anthocyanidin reductase [EC:1.3.1.77]	At1g61720/1.6e-119/[V] KOG1502 Flavonol reductase/cinnamoyl-CoA reductase	PTHR10366/1.3E-174/--	molecular_function:GO:0003824//catalytic activity;GO:0050662//coenzyme binding;
CL8177.Contig2_All	CL8177.Contig2_All	224.96	203.01	215.77	214.58	247.32	255.74	277.72	260.26	XP_021275983.1/6.3e-198/uncharacterized protein LOC110410550 [Herrania umbratica]	XM_007039274.2/0.0/PREDICTED: Theobroma cacao uncharacterized LOC18605944 (LOC18605944), mRNA	NA	NA	At1g64720/1.9e-149/[I] KOG2761 START domain-containing proteins involved in steroidogenesis/phosphatidylcholine transfer	PTHR19308:SF12/3.1E-227/--	cellular_component:GO:0016021//integral component of membrane;molecular_function:GO:0008289//lipid binding;
CL391.Contig1_All	CL391.Contig1_All	223.89	283.06	289.04	265.33	124.95	86.14	67.9	9299666667	XP_002316287.2/1.9e-126/Triosephosphate isomerase family protein [Populus trichocarpa] >ABK92459.1 unknown [Populus trichocarpa] >EEF02458.2 Triosephosphate isomerase family protein [Populus trichocarpa]	XM_018129666.1/0.0/PREDICTED: Theobroma cacao triosephosphate isomerase, cytosolic (LOC18586084), mRNA	sp|P48495|TPIS_PETHY/5.0e-128/Triosephosphate isomerase, cytosolic OS=Petunia hybrida GN=TPIP1 PE=2 SV=1	pop:POPTR_0010s21100g/2.8e-127/POPTRDRAFT_724697; Triosephosphate isomerase family protein; K01803 triosephosphate isomerase (TIM) [EC:5.3.1.1]	At3g55440/2.3e-124/[G] KOG1643 Triosephosphate isomerase	PS00171/-/Triosephosphate isomerase active site.	biological_process:GO:0019563//glycerol catabolic process;GO:0006094//gluconeogenesis;GO:0006096//glycolytic process;GO:0046166//glyceraldehyde-3-phosphate biosynthetic process;cellular_component:GO:0005829//cytosol;molecular_function:GO:0004807//triose-phosphate isomerase activity;
Unigene9628_All	Unigene9628_All	223.28	158.06	187.62	1896533333	325.46	243.8	280.43	283.23	XP_022136133.1/8.4e-90/peptidyl-prolyl cis-trans isomerase [Momordica charantia] >AEM44784.1 cyclophilin [Momordica charantia]	XM_012981698.1/0.0/PREDICTED: Erythranthe guttatus peptidyl-prolyl cis-trans isomerase 1 (LOC105957738), mRNA	sp|Q8W171|CYP1_SOYBN/1.1e-87/Peptidyl-prolyl cis-trans isomerase 1 OS=Glycine max GN=Cyp1 PE=1 SV=1	egr:104453409/1.1e-89/peptidyl-prolyl cis-trans isomerase; K01802 peptidylprolyl isomerase [EC:5.2.1.8]	At2g21130/1.2e-83/[O] KOG0865 Cyclophilin type peptidyl-prolyl cis-trans isomerase	PF00160/4.5E-49/Cyclophilin type peptidyl-prolyl cis-trans isomerase/CLD	biological_process:GO:0006457//protein folding;molecular_function:GO:0003755//peptidyl-prolyl cis-trans isomerase activity;
CL6104.Contig1_All	CL6104.Contig1_All	222.1	356.29	390.14	3228433333	377.15	465.72	307.47	3834466667	XP_002313227.1/5.5e-151/putative cinnamoyl-CoA reductase family protein [Populus trichocarpa] >EEE87182.1 putative cinnamoyl-CoA reductase family protein [Populus trichocarpa]	XM_007016905.2/0.0/PREDICTED: Theobroma cacao cinnamoyl-CoA reductase 1 (LOC18591012), mRNA	sp|Q9S9N9|CCR1_ARATH/8.0e-74/Cinnamoyl-CoA reductase 1 OS=Arabidopsis thaliana GN=CCR1 PE=1 SV=1	nsy:104211097/2.4e-79/cinnamoyl-CoA reductase 1-like; K09753 cinnamoyl-CoA reductase [EC:1.2.1.44]	At5g58490/1.2e-148/[V] KOG1502 Flavonol reductase/cinnamoyl-CoA reductase	PF01370/1.2E-27/NAD dependent epimerase/dehydratase family	cellular_component:GO:0005829//cytosol;molecular_function:GO:0003824//catalytic activity;GO:0050662//coenzyme binding;
CL17448.Contig3_All	CL17448.Contig3_All	221.91	300.15	307.62	276.56	124.17	103.5	70.92	99.53	XP_018824334.1/3.8e-289/PREDICTED: granule-bound starch synthase 1, chloroplastic/amyloplastic-like isoform X1 [Juglans regia]	KU162945.1/0.0/Castanea mollissima granule-bound starch synthase (Gbss) mRNA, complete cds	sp|Q43784|SSG1_MANES/1.6e-272/Granule-bound starch synthase 1, chloroplastic/amyloplastic OS=Manihot esculenta GN=WAXY PE=2 SV=1	cpap:110816544/3.2e-285/granule-bound starch synthase 1, chloroplastic/amyloplastic; K13679 granule-bound starch synthase [EC:2.4.1.242]	At1g32900/5.0e-260/[MG] TWOG0123 Alpha-glucan synthase/soluble starch synthase	PTHR12526/0.0/--	NA
Unigene15547_All	Unigene15547_All	221.07	135.77	136.53	1644566667	291.95	194.64	180.43	222.34	XP_010064035.1/3.1e-83/PREDICTED: auxin-binding protein ABP19a [Eucalyptus grandis] >KCW71333.1 hypothetical protein EUGRSUZ_F04417 [Eucalyptus grandis]	XM_018122647.1/0.0/PREDICTED: Theobroma cacao germin-like protein subfamily 3 member 1 (LOC18596219), mRNA	sp|P94040|GL31_ARATH/1.5e-78/Germin-like protein subfamily 3 member 1 OS=Arabidopsis thaliana GN=GLP1 PE=1 SV=1	vvi:109124153/5.0e-06/thioredoxin reductase 1-like; K00384 thioredoxin reductase (NADPH) [EC:1.8.1.9]	At1g72610/4.0e-78/[V] LSE0346 A Germin/oxalate oxidase	PF00190/7.6E-33/Cupin	cellular_component:GO:0005576//extracellular region;molecular_function:GO:0045735//nutrient reservoir activity;GO:0030145//manganese ion binding;
CL16685.Contig2_All	CL16685.Contig2_All	220.39	96.38	109.04	1419366667	193.3	92.51	58.27	1146933333	OMO81936.1/5.7e-180/hypothetical protein COLO4_23340 [Corchorus olitorius]	XM_021424380.1/0.0/PREDICTED: Herrania umbratica blue-light photoreceptor PHR2 (LOC110413531), mRNA	sp|Q8LB72|PHR2_ARATH/2.0e-157/Blue-light photoreceptor PHR2 OS=Arabidopsis thaliana GN=PHR2 PE=2 SV=2	ppp:PHYPADRAFT_228715/1.5e-84/PHR2b; PHR2b AtPHR2-like CDP DNA photolyase; K01669 deoxyribodipyrimidine photo-lyase [EC:4.1.99.3]	At2g47590/5.4e-157/[LT] KOG0133 Deoxyribodipyrimidine photolyase/cryptochrome	PTHR11455:SF2/1.3E-214/--	molecular_function:GO:0016829//lyase activity;
CL16759.Contig2_All	CL16759.Contig2_All	220.06	324.96	301.66	2822266667	101.61	112.19	99.45	1044166667	XP_022148582.1/2.7e-270/carotenoid 9,10(9',10')-cleavage dioxygenase 1 [Momordica charantia]	XM_019001036.1/0.0/PREDICTED: Juglans regia carotenoid 9,10(9&apos;,10&apos;)-cleavage dioxygenase 1 (LOC109018846), mRNA	sp|Q8LP17|CCD1_PEA/1.1e-259/Carotenoid 9,10(9',10')-cleavage dioxygenase 1 OS=Pisum sativum GN=CCD1 PE=2 SV=1	mcha:111017209/4.0e-271/carotenoid 9,10(9',10')-cleavage dioxygenase 1; K11159 carotenoid cleavage dioxygenase	At3g63520/1.6e-254/[Q] KOG1285 Beta, beta-carotene 15,15'-dioxygenase and related enzymes	PTHR10543:SF37/5.7E-268/--	molecular_function:GO:0016702//oxidoreductase activity, acting on single donors with incorporation of molecular oxygen, incorporation of two atoms of oxygen;GO:0046872//metal ion binding;
Unigene35107_All	Unigene35107_All	219.48	301.74	302.31	274.51	409.09	533.98	433.13	4587333333	ADM86706.1/6.6e-31/metallothionein-like protein [Cicer microphyllum]	KT928650.1/0.0/Croton bonplandianus metallothionein type 2 mRNA, complete cds	sp|Q39459|MT2_CICAR/6.0e-33/Metallothionein-like protein 2 OS=Cicer arietinum PE=3 SV=2	NA	At5g02380/9.1e-28/[P] KOG4738 Predicted metallothionein	NA	molecular_function:GO:0046872//metal ion binding;
CL451.Contig6_All	CL451.Contig6_All	218.96	221.86	207.34	2160533333	140.04	135.96	131.06	1356866667	OMO50087.1/8.3e-218/Fatty acid desaturase, type 1 [Corchorus capsularis]	XM_007008884.2/0.0/PREDICTED: Theobroma cacao omega-3 fatty acid desaturase, chloroplastic (LOC18585841), transcript variant X2, mRNA	sp|P48619|FAD3C_RICCO/3.6e-209/Omega-3 fatty acid desaturase, chloroplastic OS=Ricinus communis GN=FAD7A-1 PE=2 SV=1	gra:105776289/2.8e-215/FAD78-2D; omega-3 fatty acid desaturase, chloroplastic-like; K10257 acyl-lipid omega-3 desaturase [EC:1.14.19.25 1.14.19.35 1.14.19.36]	At5g05580/1.4e-204/[I] TWOG0155 Oleate desaturase/linoleate desaturase	PTHR32100/2.4E-298/--	biological_process:GO:0006629//lipid metabolic process;cellular_component:GO:0016021//integral component of membrane;molecular_function:GO:0016717//oxidoreductase activity, acting on paired donors, with oxidation of a pair of donors resulting in the reduction of molecular oxygen to two molecules of water;
Unigene1691_All	Unigene1691_All	217.82	201.24	177.83	1989633333	261.41	172.65	90.64	174.9	XP_007046698.1/4.6e-186/PREDICTED: naringenin,2-oxoglutarate 3-dioxygenase [Theobroma cacao] >EOX90854.1 Flavanone 3-hydroxylase isoform 1 [Theobroma cacao] >EOX90855.1 Flavanone 3-hydroxylase isoform 1 [Theobroma cacao]	XM_016879935.1/0.0/PREDICTED: Gossypium hirsutum naringenin,2-oxoglutarate 3-dioxygenase (LOC107945804), transcript variant X2, mRNA	sp|Q07353|FL3H_PETHY/2.0e-177/Naringenin,2-oxoglutarate 3-dioxygenase (Fragment) OS=Petunia hybrida GN=AN3 PE=1 SV=1	tcc:18610772/6.8e-187/naringenin,2-oxoglutarate 3-dioxygenase; K00475 naringenin 3-dioxygenase [EC:1.14.11.9]	At3g51240/1.1e-174/[QR] KOG0143 Iron/ascorbate family oxidoreductases	PTHR10209/1.3E-267/--	molecular_function:GO:0046872//metal ion binding;GO:0051213//dioxygenase activity;GO:0016491//oxidoreductase activity;
CL6924.Contig1_All	CL6924.Contig1_All	217.23	260.1	246.19	2411733333	225.37	286.2	230.45	247.34	XP_007026047.1/1.3e-188/PREDICTED: polyadenylate-binding protein RBP45B [Theobroma cacao] >EOY28669.1 RNA-binding family protein [Theobroma cacao]	XM_007025985.2/0.0/PREDICTED: Theobroma cacao polyadenylate-binding protein RBP45B (LOC18597132), mRNA	sp|Q9LEB4|RBP45_NICPL/1.9e-145/Polyadenylate-binding protein RBP45 OS=Nicotiana plumbaginifolia GN=RBP45 PE=1 SV=1	cam:105852200/6.6e-110/polyadenylate-binding protein RBP45-like; K03231 elongation factor 1-alpha	At1g11650/2.6e-144/[R] KOG0118 FOG: RRM domain	PTHR24012:SF333/1.2E-159/--	biological_process:GO:0009735//response to cytokinin;GO:0010193//response to ozone;molecular_function:GO:0003723//RNA binding;GO:0003729//mRNA binding;
Unigene55684_All	Unigene55684_All	216.95	170.39	171.86	186.4	128.62	91.16	103.91	1078966667	OMO80118.1/5.9e-105/hypothetical protein CCACVL1_13153 [Corchorus capsularis]	XM_007033252.2/0.0/PREDICTED: Theobroma cacao thylakoid membrane protein slr0575 (LOC18602086), transcript variant X1, mRNA	sp|Q9LS01|AOC3_ARATH/2.3e-73/Allene oxide cyclase 3, chloroplastic OS=Arabidopsis thaliana GN=AOC3 PE=2 SV=1	egr:104449414/1.6e-96/allene oxide cyclase, chloroplastic; K10525 allene oxide cyclase [EC:5.3.99.6]	NA	PTHR31843:SF2/6.1E-157/--	cellular_component:GO:0016021//integral component of membrane;
Unigene35279_All	Unigene35279_All	216.56	160.22	146.13	1743033333	121.18	76.95	59.55	8589333333	OMO83003.1/1.9e-278/Cytochrome P450 [Corchorus capsularis]	KJ616396.1/0.0/Morus alba cinnamate 4-hydroxylase (C4H) mRNA, complete cds	sp|Q43054|TCMO_POPKI/3.3e-279/Trans-cinnamate 4-monooxygenase OS=Populus kitakamiensis GN=CYP73A16 PE=2 SV=1	hbr:110637148/4.9e-279/trans-cinnamate 4-monooxygenase; K00487 trans-cinnamate 4-monooxygenase [EC:1.14.13.11]	At2g30490/5.4e-260/[Q] KOG0156 Cytochrome P450 CYP2 subfamily	NA	NA
Unigene51389_All	Unigene51389_All	215.5	269.68	272.67	2526166667	77.12	76.22	48.08	67.14	XP_021274254.1/1.3e-71/stress enhanced protein 2, chloroplastic [Herrania umbratica]	NA	sp|Q9SJ02|STEP2_ARATH/4.7e-59/Stress enhanced protein 2, chloroplastic OS=Arabidopsis thaliana GN=SEP2 PE=2 SV=1	NA	NA	PTHR36490/2.3E-75/--	NA
Unigene5181_All	Unigene5181_All	215.4	236.09	259.13	2368733333	316.43	266.12	228.62	270.39	OMO94384.1/6.3e-39/Plant lipid transfer protein/Par allergen [Corchorus olitorius]	NA	sp|Q9M5X8|NLTP_PRUAV/1.3e-37/Non-specific lipid-transfer protein OS=Prunus avium PE=1 SV=1	NA	At2g38540/4.8e-26/[I] LSE0123 A Lipid transfer protein type 1	PTHR33076:SF11/1.3E-45/--	biological_process:GO:0006869//lipid transport;molecular_function:GO:0008289//lipid binding;
CL14942.Contig2_All	CL14942.Contig2_All	212.61	286.63	299.57	266.27	91.35	100.11	84.3	91.92	XP_021290783.1/5.1e-227/probable serine/threonine-protein kinase WNK5 [Herrania umbratica]	XM_007033497.2/0.0/PREDICTED: Theobroma cacao probable serine/threonine-protein kinase WNK5 (LOC18602239), mRNA	sp|Q9SCU5|WNK5_ARATH/6.0e-176/Probable serine/threonine-protein kinase WNK5 OS=Arabidopsis thaliana GN=WNK5 PE=1 SV=2	tcc:18602239/7.9e-225/probable serine/threonine-protein kinase WNK5; K08867 WNK lysine deficient protein kinase [EC:2.7.11.1]	At3g51630/1.6e-175/[R] KOG0584 Serine/threonine protein kinase	PS50011/40.386/Protein kinase domain profile.	molecular_function:GO:0005524//ATP binding;GO:0004672//protein kinase activity;
Unigene51391_All	Unigene51391_All	212.47	159.53	176.03	1826766667	221.75	230.32	239.96	2306766667	XP_006421509.1/6.9e-109/hypothetical protein CICLE_v10005637mg [Citrus clementina] >ESR34749.1 hypothetical protein CICLE_v10005637mg [Citrus clementina]	XM_010547827.1/0.0/PREDICTED: Tarenaya hassleriana peptide methionine sulfoxide reductase A1-like (LOC104818301), mRNA	sp|P54150|MSRA4_ARATH/8.6e-100/Peptide methionine sulfoxide reductase A4, chloroplastic OS=Arabidopsis thaliana GN=MSR4 PE=1 SV=2	ghi:107949682/1.8e-109/peptide methionine sulfoxide reductase A1-like; K07304 peptide-methionine (S)-S-oxide reductase [EC:1.8.4.11]	At4g25130/2.3e-99/[O] KOG1635 Peptide methionine sulfoxide reductase	PTHR10173:SF23/2.5E-147/--	molecular_function:GO:0008113//peptide-methionine (S)-S-oxide reductase activity;
CL14920.Contig1_All	CL14920.Contig1_All	212.41	309.82	364.28	2955033333	606.86	603.01	517.96	5759433333	GAV84368.1/3.3e-39/PsbX domain-containing protein [Cephalotus follicularis]	NA	NA	zju:107424040/7.8e-38/mechanosensitive ion channel protein 10-like; K22048 mechanosensitive ion channel protein 4/5/6/7/8/9/10	NA	PTHR34455:SF1/2.9E-60/--	biological_process:GO:0015979//photosynthesis;cellular_component:GO:0009523//photosystem II;GO:0016021//integral component of membrane;
CL3243.Contig1_All	CL3243.Contig1_All	211.69	316.57	317.57	2819433333	170.16	129.2	127.98	1424466667	XP_007050413.1/8.0e-49/PREDICTED: photosystem II reaction center W protein, chloroplastic [Theobroma cacao] >EOX94570.1 Photosystem II reaction center W [Theobroma cacao]	XM_017769774.1/0.0/PREDICTED: Gossypium arboreum photosystem II reaction center W protein, chloroplastic-like (LOC108468908), mRNA	sp|Q41387|PSBW_SPIOL/5.1e-44/Photosystem II reaction center W protein, chloroplastic OS=Spinacia oleracea GN=psbW PE=1 SV=1	tcc:18613228/1.2e-49/photosystem II reaction center W protein, chloroplastic; K02721 photosystem II PsbW protein	NA	PF07123/1.2E-55/Photosystem II reaction centre W protein (PsbW)	biological_process:GO:0015979//photosynthesis;cellular_component:GO:0009523//photosystem II;GO:0016021//integral component of membrane;GO:0009507//chloroplast;
CL10359.Contig2_All	CL10359.Contig2_All	211.3	232.01	234.61	2259733333	99.52	76.1	62.4	79.34	GAV61611.1/3.5e-51/ABA_WDS domain-containing protein [Cephalotus follicularis]	XM_009341200.2/0.0/PREDICTED: Pyrus x bretschneideri TATA-binding protein-associated factor 2N-like (LOC103931680), mRNA	sp|Q08655|ASR1_SOLLC/2.8e-33/Abscisic stress-ripening protein 1 OS=Solanum lycopersicum GN=ASR1 PE=2 SV=1	NA	NA	PTHR33801/4.0E-59/--	biological_process:GO:0006950//response to stress;
CL10909.Contig1_All	CL10909.Contig1_All	210.62	119.48	150.07	1600566667	327.16	393.57	530.59	4171066667	XP_021614751.1/9.6e-70/nudix hydrolase 18, mitochondrial-like [Manihot esculenta] >OAY46484.1 hypothetical protein MANES_06G003600 [Manihot esculenta]	XM_011005447.1/0.0/PREDICTED: Populus euphratica nudix hydrolase 4-like (LOC105110414), mRNA	sp|Q9LE73|NUDT4_ARATH/1.1e-58/Nudix hydrolase 4 OS=Arabidopsis thaliana GN=NUDT4 PE=1 SV=1	hbr:110670989/3.0e-68/nudix hydrolase 18, mitochondrial-like; K07766 diphosphoinositol-polyphosphate diphosphatase [EC:3.6.1.52]	At1g18300/3.0e-58/[T] KOG2839 Diadenosine and diphosphoinositol polyphosphate phosphohydrolase	PTHR12629:SF15/3.7E-94/--	cellular_component:GO:0005634//nucleus;GO:0016021//integral component of membrane;GO:0005737//cytoplasm;molecular_function:GO:0016818//hydrolase activity, acting on acid anhydrides, in phosphorus-containing anhydrides;
CL630.Contig4_All	CL630.Contig4_All	210.47	235.4	220.66	2221766667	141.36	165.58	137.33	148.09	XP_007010484.1/1.5e-235/PREDICTED: dnaJ protein homolog [Theobroma cacao] >EOY19294.1 DNAJ [Theobroma cacao]	XM_021440982.1/0.0/PREDICTED: Herrania umbratica dnaJ protein homolog (LOC110425903), transcript variant X1, mRNA	sp|Q04960|DNJH_CUCSA/1.7e-230/DnaJ protein homolog OS=Cucumis sativus GN=DNAJ1 PE=2 SV=1	tcc:18586851/2.3e-236/dnaJ protein homolog; K09503 DnaJ homolog subfamily A member 2	At3g44110/3.5e-211/[O] KOG0712 Molecular chaperone (DnaJ superfamily)	PTHR24078/0.0/--	biological_process:GO:0006457//protein folding;GO:0009408//response to heat;molecular_function:GO:0046872//metal ion binding;GO:0005524//ATP binding;GO:0051082//unfolded protein binding;GO:0031072//heat shock protein binding;
Unigene5134_All	Unigene5134_All	210.25	327.14	345.3	294.23	247.69	300.35	272.28	273.44	XP_017974970.1/7.5e-83/PREDICTED: photosynthetic NDH subunit of subcomplex B 5, chloroplastic isoform X2 [Theobroma cacao] >EOY05866.1 NAD(P)H dehydrogenase 18 [Theobroma cacao]	NA	NA	NA	NA	PTHR36399/1.2E-100/--	biological_process:GO:0006979//response to oxidative stress;cellular_component:GO:0009535//chloroplast thylakoid membrane;GO:0009507//chloroplast;
CL939.Contig3_All	CL939.Contig3_All	210.08	268.24	256.66	2449933333	197.75	264.39	211.85	2246633333	XP_021995436.1/1.6e-82/mitotic checkpoint protein BUB3.3-like [Helianthus annuus]	XM_007011881.2/0.0/PREDICTED: Theobroma cacao eukaryotic translation initiation factor 5A (LOC18587850), mRNA	sp|P24922|IF5A2_NICPL/9.7e-84/Eukaryotic translation initiation factor 5A-2 OS=Nicotiana plumbaginifolia GN=EIF-5A2 PE=2 SV=1	nnu:104610738/2.4e-83/eukaryotic translation initiation factor 5A-like; K03263 translation initiation factor 5A	At1g69410/2.3e-76/[J] KOG3271 Translation initiation factor 5A (eIF-5A)	PTHR11673/1.9E-145/--	biological_process:GO:0006452//translational frameshifting;GO:0045905//positive regulation of translational termination;GO:0045901//positive regulation of translational elongation;molecular_function:GO:0043022//ribosome binding;GO:0003743//translation initiation factor activity;GO:0003746//translation elongation factor activity;
Unigene40981_All	Unigene40981_All	209	158.97	194.36	1874433333	150.02	179.65	156.68	1621166667	XP_012067744.1/4.7e-41/nodulin-related protein 1 [Jatropha curcas] >KDP41273.1 hypothetical protein JCGZ_15680 [Jatropha curcas]	XM_021805922.1/0.0/PREDICTED: Hevea brasiliensis nodulin-related protein 1-like (LOC110650808), mRNA	NA	NA	NA	PTHR35098:SF1/9.2E-35/--	NA
Unigene19903_All	Unigene19903_All	208.99	99.79	108.15	1389766667	161.64	169.99	139.02	1568833333	OMP14353.1/0.0e+00/Ornithine/DAP/Arg decarboxylase [Corchorus olitorius]	XM_010528607.2/0.0/PREDICTED: Tarenaya hassleriana arginine decarboxylase 2-like (LOC104804343), mRNA	sp|O23141|SPE2_ARATH/6.8e-301/Arginine decarboxylase 2 OS=Arabidopsis thaliana GN=SPE2 PE=2 SV=1	tcc:18607681/0.0e+00/arginine decarboxylase-like; K01583 arginine decarboxylase [EC:4.1.1.19]	NA	PS00879/-/Orn/DAP/Arg decarboxylases family 2 signature 2.	biological_process:GO:0008295//spermidine biosynthetic process;GO:0006527//arginine catabolic process;molecular_function:GO:0008792//arginine decarboxylase activity;
CL10285.Contig2_All	CL10285.Contig2_All	208.62	288.15	232.24	2430033333	431.34	413.57	353.77	399.56	XP_010043034.1/1.6e-53/PREDICTED: early light-induced protein 1, chloroplastic isoform X3 [Eucalyptus grandis] >KCW85049.1 hypothetical protein EUGRSUZ_B01895 [Eucalyptus grandis]	NA	sp|P93735|ELIP1_ARATH/5.9e-49/Early light-induced protein 1, chloroplastic OS=Arabidopsis thaliana GN=ELIP1 PE=1 SV=1	aly:ARALYDRAFT_330043/3.4e-45/hypothetical protein; K22139 mitochondrial pyruvate carrier 2	NA	PF00504/3.5E-5/Chlorophyll A-B binding protein	NA
CL1288.Contig1_All	CL1288.Contig1_All	206.81	198.77	194.86	2001466667	277.27	359.73	254.48	297.16	PAN32252.1/8.6e-27/hypothetical protein PAHAL_E03970 [Panicum hallii]	XM_020325566.1/0.0/PREDICTED: Aegilops tauschii subsp. tauschii metallothionein-like protein 2C (LOC109766780), mRNA	sp|Q40158|MT2B_SOLLC/1.1e-27/Metallothionein-like protein type 2 B OS=Solanum lycopersicum GN=MTB PE=2 SV=1	NA	At5g02380/8.5e-22/[P] KOG4738 Predicted metallothionein	NA	molecular_function:GO:0046872//metal ion binding;
CL13504.Contig2_All	CL13504.Contig2_All	206.01	248.06	244.15	232.74	206.33	256.21	208.54	2236933333	OMO73486.1/1.6e-257/hypothetical protein COLO4_27070 [Corchorus olitorius]	JN399225.1/0.0/Rosa multiflora elongation factor 1-alpha mRNA, complete cds	sp|O49169|EF1A_MANES/1.2e-256/Elongation factor 1-alpha OS=Manihot esculenta GN=EF1 PE=3 SV=1	jcu:105642186/1.5e-255/elongation factor 1-alpha isoform X1; K03231 elongation factor 1-alpha	At1g07940/2.3e-254/[J] KOG0052 Translation elongation factor EF-1 alpha/Tu	PF00009/1.1E-53/Elongation factor Tu GTP binding domain	NA
CL11209.Contig3_All	CL11209.Contig3_All	205.96	221.11	256.77	2279466667	128.19	92.5	78.03	9957333333	XP_006494243.1/7.8e-155/PREDICTED: calcium sensing receptor, chloroplastic [Citrus sinensis] >KDO65578.1 hypothetical protein CISIN_1g016309mg [Citrus sinensis]	FJ919230.1/0.0/Liquidambar formosana extracellular calcium sensing receptor (CaS) mRNA, complete cds	sp|Q9FN48|CAS_ARATH/4.5e-151/Calcium sensing receptor, chloroplastic OS=Arabidopsis thaliana GN=CAS PE=1 SV=1	lang:109349122/5.8e-06/probable cytosolic oligopeptidase A; K01414 oligopeptidase A [EC:3.4.24.70]	SPBC3D6.14c/1.0e-08/[GO] KOG4157 beta-1,6-N-acetylglucosaminyltransferase, contains WSC domain	PTHR34209/3.8E-210/--	cellular_component:GO:0016021//integral component of membrane;
Unigene1732_All	Unigene1732_All	205.89	108	116.96	1436166667	136.45	126.55	140.43	1344766667	XP_021892051.1/2.5e-35/uncharacterized protein LOC110810255 [Carica papaya]	XM_016024014.1/0.0/PREDICTED: Ziziphus jujuba uncharacterized LOC107415656 (LOC107415656), mRNA	NA	NA	NA	PTHR35107/9.0E-62/--	cellular_component:GO:0016021//integral component of membrane;
CL750.Contig5_All	CL750.Contig5_All	205.83	158.38	143.03	169.08	194.42	111.57	61.55	1225133333	NP_001295723.1/1.2e-204/chalcone synthase 1 [Jatropha curcas] >KDP20327.1 hypothetical protein JCGZ_06413 [Jatropha curcas] >AIC83903.1 chalcone synthase [Jatropha curcas]	XM_007034380.2/0.0/PREDICTED: Theobroma cacao chalcone synthase 1 (LOC18602780), mRNA	sp|Q9ZRR8|CHS1_CASGL/8.0e-205/Chalcone synthase OS=Casuarina glauca GN=CHS1 PE=2 SV=1	jcu:105650372/1.8e-205/chalcone synthase 1; K00660 chalcone synthase [EC:2.3.1.74]	At5g13930/1.3e-188/[Q] LSE0252 A Chalcone synthase	PTHR11877:SF27/6.3E-284/--	biological_process:GO:0009058//biosynthetic process;molecular_function:GO:0016747//transferase activity, transferring acyl groups other than amino-acyl groups;
Unigene55489_All	Unigene55489_All	204.16	244.12	253.17	2338166667	200.86	130.57	69.14	1335233333	XP_021284798.1/2.0e-270/probable zinc metallopeptidase EGY3, chloroplastic [Herrania umbratica]	XM_007042624.2/0.0/PREDICTED: Theobroma cacao probable zinc metallopeptidase EGY3, chloroplastic (LOC18608118), mRNA	sp|Q9LMU1|EGY3_ARATH/3.0e-246/Probable zinc metallopeptidase EGY3, chloroplastic OS=Arabidopsis thaliana GN=EGY3 PE=2 SV=1	NA	NA	PTHR31412/0.0/--	NA
Unigene19480_All	Unigene19480_All	203.29	98.37	133.27	1449766667	152.57	230.46	261.35	2147933333	OMO76244.1/1.2e-198/hypothetical protein COLO4_25636 [Corchorus olitorius]	XM_016896310.1/0.0/PREDICTED: Gossypium hirsutum nematode resistance protein-like HSPRO2 (LOC107960100), mRNA	sp|O04203|HSPR2_ARATH/1.4e-147/Nematode resistance protein-like HSPRO2 OS=Arabidopsis thaliana GN=HSPRO2 PE=1 SV=1	han:110873893/7.9e-06/serine/arginine repetitive matrix protein 1-like isoform X1; K13172 serine/arginine repetitive matrix protein 2	NA	PF07014/4.7E-130/Hs1pro-1 protein C-terminus	biological_process:GO:0006952//defense response;GO:0019441//tryptophan catabolic process to kynurenine;molecular_function:GO:0046872//metal ion binding;GO:0020037//heme binding;
Unigene14726_All	Unigene14726_All	202.72	129.91	153.38	1620033333	25.15	38.06	38.09	3376666667	EOY17761.1/1.3e-225/Zinc finger family protein [Theobroma cacao]	XM_010425150.1/0.0/PREDICTED: Camelina sativa N-(5&apos;-phosphoribosyl)anthranilate isomerase 1, chloroplastic-like (LOC104708553), mRNA	sp|Q9XEE6|C3H29_ARATH/1.6e-173/Zinc finger CCCH domain-containing protein 29 OS=Arabidopsis thaliana GN=At2g40140 PE=2 SV=1	hbr:110657238/4.2e-101/N-(5'-phosphoribosyl)anthranilate isomerase 1, chloroplastic-like; K01817 phosphoribosylanthranilate isomerase [EC:5.3.1.24]	At2g40140/4.4e-173/[R] KOG1595 CCCH-type Zn-finger protein	SM00248/0.21/ankyrin repeats	NA
CL12076.Contig4_All	CL12076.Contig4_All	202.41	244.43	332.57	2598033333	262.14	296.78	272.16	2770266667	OMP01999.1/4.8e-291/hypothetical protein COLO4_11419 [Corchorus olitorius]	XM_021418679.1/0.0/PREDICTED: Herrania umbratica zeaxanthin epoxidase, chloroplastic (LOC110409363), transcript variant X1, mRNA	sp|O81360|ABA2_PRUAR/3.7e-279/Zeaxanthin epoxidase, chloroplastic OS=Prunus armeniaca PE=2 SV=1	jcu:105639709/1.4e-290/zeaxanthin epoxidase, chloroplastic; K09838 zeaxanthin epoxidase [EC:1.14.15.21]	At5g67030/4.8e-262/[CR] KOG2614 Kynurenine 3-monooxygenase and related flavoprotein monooxygenases	SM00240/9.6E-5/Forkhead associated domain	NA
CL284.Contig3_All	CL284.Contig3_All	202	464.35	437.31	3678866667	98.89	254.52	145.57	1663266667	NA	NA	NA	NA	NA	NA	NA
CL3761.Contig2_All	CL3761.Contig2_All	201.86	358.74	370.79	3104633333	380.02	535.84	447.54	4544666667	OMO86601.1/6.2e-256/Glycine cleavage system P protein, homodimeric [Corchorus olitorius]	XM_021421260.1/0.0/PREDICTED: Herrania umbratica glycine dehydrogenase (decarboxylating), mitochondrial (LOC110411208), mRNA	sp|O49954|GCSP_SOLTU/8.5e-254/Glycine dehydrogenase (decarboxylating), mitochondrial OS=Solanum tuberosum GN=GDCSP PE=2 SV=1	mtr:MTR_1g016230/2.7e-256/glycine dehydrogenase [decarboxylating] protein; K00281 glycine dehydrogenase [EC:1.4.4.2]	At4g33010/1.7e-248/[E] KOG2040 Glycine dehydrogenase (decarboxylating)	PF02347/2.4E-8/Glycine cleavage system P-protein	biological_process:GO:0006546//glycine catabolic process;cellular_component:GO:0005739//mitochondrion;molecular_function:GO:0004375//glycine dehydrogenase (decarboxylating) activity;
CL1929.Contig1_All	CL1929.Contig1_All	201.29	174.82	167.85	181.32	184.93	152.48	202.11	179.84	XP_006435381.1/1.1e-56/hypothetical protein CICLE_v10002782mg [Citrus clementina] >XP_006435382.1 hypothetical protein CICLE_v10002782mg [Citrus clementina] >XP_006473804.1 PREDICTED: high mobility group B protein 3 isoform X2 [Citrus sinensis] >ESR48621.1 hypothetical protein CICLE_v10002782mg [Citrus clementina] >ESR48622.1 hypothetical protein CICLE_v10002782mg [Citrus clementina] >KDO85118.1 …	XM_007018006.2/0.0/PREDICTED: Theobroma cacao HMG1/2-like protein (LOC18591720), mRNA	sp|P93047|HMGB3_ARATH/9.4e-54/High mobility group B protein 3 OS=Arabidopsis thaliana GN=HMGB3 PE=1 SV=1	cpap:110818219/9.2e-58/high mobility group B protein 3-like; K11296 high mobility group protein B3	At1g20690_2/2.5e-53/[R] KOG0381 HMG box-containing protein	SM00398/3.2E-27/high mobility group	cellular_component:GO:0005634//nucleus;molecular_function:GO:0003677//DNA binding;
Unigene14272_All	Unigene14272_All	199.09	265.14	261.04	2417566667	192.46	277.3	241.39	237.05	XP_007211430.2/6.1e-160/polyubiquitin [Prunus persica] >ONI13135.1 hypothetical protein PRUPE_4G204900 [Prunus persica] >ONI13136.1 hypothetical protein PRUPE_4G204900 [Prunus persica]	XR_001987911.1/0.0/PREDICTED: Eucalyptus grandis polyubiquitin-like (LOC104445744), misc_RNA	sp|P0CH04|UBI1P_PETCR/3.6e-161/Polyubiquitin OS=Petroselinum crispum GN=PCUBI4-1 PE=2 SV=1	pper:18779285/9.0e-161/polyubiquitin; K08770 ubiquitin C	At4g05320/9.6e-161/[OR] KOG0001 Ubiquitin and ubiquitin-like proteins	PS00299/-/Ubiquitin domain signature.	NA
CL6943.Contig2_All	CL6943.Contig2_All	198.67	313.76	296.1	269.51	186.67	170.88	139.06	1655366667	XP_022138098.1/1.4e-230/glutamine synthetase leaf isozyme, chloroplastic [Momordica charantia]	XM_018119523.1/0.0/PREDICTED: Theobroma cacao glutamine synthetase leaf isozyme, chloroplastic (LOC18602866), mRNA	sp|Q42624|GLNAC_BRANA/3.8e-213/Glutamine synthetase, chloroplastic OS=Brassica napus GN=GLN2 PE=2 SV=1	mcha:111009350/2.0e-231/glutamine synthetase leaf isozyme, chloroplastic; K01915 glutamine synthetase [EC:6.3.1.2]	At5g35630/1.6e-213/[E] KOG0683 Glutamine synthetase	PF00120/6.9E-15/Glutamine synthetase, catalytic domain	biological_process:GO:0006542//glutamine biosynthetic process;molecular_function:GO:0004356//glutamate-ammonia ligase activity;GO:0005524//ATP binding;
Unigene35861_All	Unigene35861_All	197.26	111.94	109.57	139.59	217.92	151.79	241.46	2037233333	XP_007026761.1/9.7e-30/PREDICTED: 30S ribosomal protein S31, chloroplastic [Theobroma cacao] >EOY07263.1 Plastid-specific ribosomal protein 4 [Theobroma cacao]	NA	sp|O80439|RR31_ARATH/9.5e-26/30S ribosomal protein S31, chloroplastic OS=Arabidopsis thaliana GN=RPS31 PE=1 SV=1	tcc:18597574/1.4e-30/30S ribosomal protein S31, chloroplastic; K19033 RPS31; 30S ribosomal protein S31	NA	PTHR34550:SF1/2.8E-26/--	cellular_component:GO:0005840//ribosome;
Unigene15231_All	Unigene15231_All	196.24	163.38	159.83	173.15	81.22	67.89	69.02	72.71	XP_012465368.1/8.1e-78/PREDICTED: uncharacterized protein LOC105784119 [Gossypium raimondii] >KJB80157.1 hypothetical protein B456_013G083500 [Gossypium raimondii]	XR_604934.2/0.0/PREDICTED: Phoenix dactylifera uncharacterized LOC103712392 (LOC103712392), transcript variant X2, misc_RNA	NA	NA	At1g14340/1.0e-64/[RA] TWOG0188 Predicted RNA binding protein	PTHR35688/5.0E-110/--	cellular_component:GO:0016021//integral component of membrane;
CL13930.Contig2_All	CL13930.Contig2_All	196.03	145.95	159.47	167.15	85.24	65.53	77.75	7617333333	XP_017983336.1/7.1e-43/PREDICTED: 50S ribosomal protein L35, chloroplastic [Theobroma cacao] >EOY31511.1 50S ribosomal protein L35 isoform 2 [Theobroma cacao]	XM_002528346.2/0.0/PREDICTED: Ricinus communis 50S ribosomal protein L35, chloroplastic (LOC8265769), mRNA	sp|P23326|RK35_SPIOL/3.4e-33/50S ribosomal protein L35, chloroplastic OS=Spinacia oleracea GN=RPL35 PE=1 SV=1	tcc:18589029/1.1e-43/50S ribosomal protein L35, chloroplastic; K02916 large subunit ribosomal protein L35	NA	PS00936/-/Ribosomal protein L35 signature.	biological_process:GO:0006412//translation;cellular_component:GO:0005840//ribosome;molecular_function:GO:0003735//structural constituent of ribosome;
CL2845.Contig1_All	CL2845.Contig1_All	194.79	236.51	218.11	216.47	16.85	10.87	6.89	1153666667	XP_007028494.1/2.5e-136/PREDICTED: haloacid dehalogenase-like hydrolase domain-containing protein 3 [Theobroma cacao] >EOY08996.1 Haloacid dehalogenase-like hydrolase superfamily protein isoform 2 [Theobroma cacao]	XM_007028432.2/0.0/PREDICTED: Theobroma cacao haloacid dehalogenase-like hydrolase domain-containing protein 3 (LOC18598765), mRNA	NA	ota:OT_ostta18g00420/3.0e-22/Inositol monophosphatase, conserved site; K01082 3'(2'), 5'-bisphosphate nucleotidase [EC:3.1.3.7]	At2g41250/4.4e-112/[R] KOG3085 Predicted hydrolase (HAD superfamily)	PF13419/6.9E-22/Haloacid dehalogenase-like hydrolase	biological_process:GO:0008152//metabolic process;molecular_function:GO:0016787//hydrolase activity;
CL16840.Contig3_All	CL16840.Contig3_All	194.6	188.07	153.93	1788666667	176.13	82.85	54.45	1044766667	AGJ70142.1/1.7e-159/dihydroflavonol-4-reductase [Vitis rotundifolia]	XM_021744565.1/0.0/PREDICTED: Manihot esculenta dihydroflavonol 4-reductase-like (LOC110605890), mRNA	sp|P51110|DFRA_VITVI/6.7e-157/Dihydroflavonol-4-reductase OS=Vitis vinifera GN=DFR PE=1 SV=1	vvi:100233141/2.3e-158/DFR, FNR, dfr1; dihydroflavonol reductase; K13082 bifunctional dihydroflavonol 4-reductase/flavanone 4-reductase [EC:1.1.1.219 1.1.1.234]	At5g42800/6.0e-144/[V] KOG1502 Flavonol reductase/cinnamoyl-CoA reductase	PTHR10366:SF276/1.1E-219/--	molecular_function:GO:0045552//dihydrokaempferol 4-reductase activity;GO:0000166//nucleotide binding;GO:0050662//coenzyme binding;
CL5406.Contig1_All	CL5406.Contig1_All	194.3	259.71	248.67	2342266667	101.78	105.24	101.04	1026866667	XP_012491942.1/1.3e-255/PREDICTED: putative formamidase C869.04 isoform X1 [Gossypium raimondii] >KJB43892.1 hypothetical protein B456_007G222100 [Gossypium raimondii]	XM_021419423.1/0.0/PREDICTED: Herrania umbratica formamidase (LOC110409910), transcript variant X1, mRNA	NA	ghi:107899426/2.8e-255/formamidase-like isoform X1; K01455 formamidase [EC:3.5.1.49]	NA	PTHR31891:SF1/7.1E-305/--	molecular_function:GO:0016811//hydrolase activity, acting on carbon-nitrogen (but not peptide) bonds, in linear amides;
CL9961.Contig1_All	CL9961.Contig1_All	193.11	314.49	316.35	274.65	1.41	1.18	1.3	1296666667	XP_007020393.1/3.9e-187/PREDICTED: fructose-bisphosphate aldolase, cytoplasmic isozyme 1 [Theobroma cacao] >EOY11918.1 Aldolase superfamily protein [Theobroma cacao]	XM_021962335.1/0.0/PREDICTED: Prunus avium fructose-bisphosphate aldolase, cytoplasmic isozyme 1 (LOC110760139), mRNA	sp|P46256|ALF1_PEA/8.2e-178/Fructose-bisphosphate aldolase, cytoplasmic isozyme 1 OS=Pisum sativum PE=1 SV=1	ghi:107918770/1.9e-186/fructose-bisphosphate aldolase, cytoplasmic isozyme 1; K01623 fructose-bisphosphate aldolase, class I [EC:4.1.2.13]	At4g26530/4.9e-177/[G] KOG1557 Fructose-biphosphate aldolase	PF00274/4.4E-174/Fructose-bisphosphate aldolase class-I	biological_process:GO:0006096//glycolytic process;molecular_function:GO:0004332//fructose-bisphosphate aldolase activity;
Unigene50745_All	Unigene50745_All	191.93	268.5	283.66	248.03	198.31	244.42	168.89	2038733333	XP_006476982.1/1.1e-181/PREDICTED: glyceraldehyde-3-phosphate dehydrogenase GAPC1, cytosolic isoform X1 [Citrus sinensis] >XP_006476983.1 PREDICTED: glyceraldehyde-3-phosphate dehydrogenase GAPC1, cytosolic isoform X2 [Citrus sinensis]	XM_006476919.2/0.0/PREDICTED: Citrus sinensis glyceraldehyde-3-phosphate dehydrogenase GAPC1, cytosolic (LOC102624117), transcript variant X1, mRNA &gt;XM_006476920.2 PREDICTED: Citrus sinensis glyceraldehyde-3-phosphate dehydrogenase GAPC1, cytosolic (LOC102624117), transcript variant X2, mRNA	sp|P34783|G3P_ATRNU/2.2e-178/Glyceraldehyde-3-phosphate dehydrogenase OS=Atriplex nummularia PE=2 SV=1	sind:105158078/1.1e-178/glyceraldehyde-3-phosphate dehydrogenase, cytosolic-like; K00134 glyceraldehyde 3-phosphate dehydrogenase [EC:1.2.1.12]	At1g13440/1.1e-176/[G] KOG0657 Glyceraldehyde 3-phosphate dehydrogenase	PTHR10836:SF59/2.8E-289/--	biological_process:GO:0006006//glucose metabolic process;molecular_function:GO:0016620//oxidoreductase activity, acting on the aldehyde or oxo group of donors, NAD or NADP as acceptor;GO:0050661//NADP binding;GO:0051287//NAD binding;
CL2795.Contig10_All	CL2795.Contig10_All	191.92	219.86	180.6	197.46	0.08	0.07	0.01	0.0533333	XP_007051405.2/3.4e-273/PREDICTED: protein LHY isoform X2 [Theobroma cacao]	XM_007051343.2/0.0/PREDICTED: Theobroma cacao protein LHY (LOC18613877), transcript variant X2, mRNA	sp|Q6R0H1|LHY_ARATH/8.4e-156/Protein LHY OS=Arabidopsis thaliana GN=LHY PE=1 SV=2	tcc:18613877/5.0e-274/protein LHY; K12133 MYB-related transcription factor LHY	At1g01060/2.2e-155/[O] KOG0724 Zuotin and related molecular chaperones (DnaJ superfamily), contains DNA-binding domains	PF00249/3.7E-12/Myb-like DNA-binding domain	biological_process:GO:0006355//regulation of transcription, DNA-templated;GO:0006351//transcription, DNA-templated;cellular_component:GO:0005634//nucleus;molecular_function:GO:0003677//DNA binding;
Unigene1689_All	Unigene1689_All	190.47	82.75	75.85	1163566667	192.96	165.47	253.13	2038533333	XP_010274701.1/7.1e-101/PREDICTED: peptidyl-prolyl cis-trans isomerase FKBP17-2, chloroplastic [Nelumbo nucifera] >XP_010274702.1 PREDICTED: peptidyl-prolyl cis-trans isomerase FKBP17-2, chloroplastic [Nelumbo nucifera]	XM_018953990.1/0.0/PREDICTED: Juglans regia peptidyl-prolyl cis-trans isomerase FKBP17-2, chloroplastic-like (LOC108982577), mRNA	sp|Q9LDY5|FK172_ARATH/3.1e-84/Peptidyl-prolyl cis-trans isomerase FKBP17-2, chloroplastic OS=Arabidopsis thaliana GN=FKBP17-2 PE=1 SV=1	ini:109163326/1.3e-35/beta-glucosidase-like SFR2, chloroplastic; K21362 galactolipid galactosyltransferase [EC:2.4.1.184]	At1g18170/8.1e-84/[O] KOG0552 FKBP-type peptidyl-prolyl cis-trans isomerase	PTHR10516:SF308/1.8E-74/--	molecular_function:GO:0003755//peptidyl-prolyl cis-trans isomerase activity;
Unigene20620_All	Unigene20620_All	189.85	101.85	124.14	1386133333	231.02	400.28	327.22	3195066667	XP_021678027.1/4.6e-128/probable CCR4-associated factor 1 homolog 11 [Hevea brasiliensis]	XM_016816409.1/0.0/PREDICTED: Gossypium hirsutum probable CCR4-associated factor 1 homolog 9 (LOC107891568), mRNA	sp|Q9FMS6|CAF1K_ARATH/8.8e-112/Probable CCR4-associated factor 1 homolog 11 OS=Arabidopsis thaliana GN=CAF1-11 PE=2 SV=1	hbr:110663104/6.8e-129/probable CCR4-associated factor 1 homolog 11; K12581 CCR4-NOT transcription complex subunit 7/8	At5g22250/2.3e-111/[A] KOG0304 mRNA deadenylase subunit	PF04857/4.1E-7/CAF1 family ribonuclease	NA
Unigene55376_All	Unigene55376_All	189.48	100.44	145.43	1451166667	167.34	284.18	268.72	240.08	XP_007018525.2/2.4e-79/PREDICTED: zinc finger protein ZAT10 [Theobroma cacao]	XM_016307544.2/0.0/PREDICTED: Arachis ipaensis zinc finger protein ZAT10 (LOC107605612), mRNA	sp|Q96289|ZAT10_ARATH/1.6e-52/Zinc finger protein ZAT10 OS=Arabidopsis thaliana GN=ZAT10 PE=2 SV=1	dosa:Os04t0471000-00/1.2e-08/Os04g0471000; Similar to H0418A01.4 protein.; K05747 Wiskott-Aldrich syndrome protein	At1g27730/4.3e-52/[R] KOG1721 FOG: Zn-finger	PS00028/-/Zinc finger C2H2 type domain signature.	molecular_function:GO:0003676//nucleic acid binding;
Unigene20355_All	Unigene20355_All	188.95	137.32	140.83	155.7	208.35	123.42	141.84	157.87	XP_012447788.1/2.8e-49/PREDICTED: 14 kDa proline-rich protein DC2.15-like [Gossypium raimondii] >XP_016744657.1 PREDICTED: 14 kDa proline-rich protein DC2.15-like [Gossypium hirsutum] >KJB07638.1 hypothetical protein B456_001G034700 [Gossypium raimondii]	NA	sp|P14009|14KD_DAUCA/3.4e-32/14 kDa proline-rich protein DC2.15 OS=Daucus carota PE=2 SV=1	bvg:104906049/6.4e-19/ubiquitin carboxyl-terminal hydrolase 36; K11855 ubiquitin carboxyl-terminal hydrolase 36/42 [EC:3.4.19.12]	At2g45180/6.1e-36/[R] LSE0121 A AAI domain	PTHR31731/1.5E-62/--	NA
Unigene46439_All	Unigene46439_All	188.76	63.64	93.2	115.2	389.01	405.08	418.5	4041966667	XP_021285134.1/7.9e-135/protein EXORDIUM-like [Herrania umbratica]	XM_021429459.1/0.0/PREDICTED: Herrania umbratica protein EXORDIUM-like (LOC110417222), mRNA	NA	mdm:103418195/8.7e-14/protein SEH1-like; K14299 nucleoporin SEH1	NA	PF04674/6.0E-124/Phosphate-induced protein 1 conserved region	cellular_component:GO:0016021//integral component of membrane;
CL750.Contig3_All	CL750.Contig3_All	188.73	144.5	124.02	1524166667	194.14	112.57	62.41	123.04	NP_001295723.1/6.8e-205/chalcone synthase 1 [Jatropha curcas] >KDP20327.1 hypothetical protein JCGZ_06413 [Jatropha curcas] >AIC83903.1 chalcone synthase [Jatropha curcas]	XM_007034380.2/0.0/PREDICTED: Theobroma cacao chalcone synthase 1 (LOC18602780), mRNA	sp|Q9ZRR8|CHS1_CASGL/4.0e-206/Chalcone synthase OS=Casuarina glauca GN=CHS1 PE=2 SV=1	jcu:105650372/1.0e-205/chalcone synthase 1; K00660 chalcone synthase [EC:2.3.1.74]	At5g13930/8.2e-190/[Q] LSE0252 A Chalcone synthase	PF00195/1.2E-122/Chalcone and stilbene synthases, N-terminal domain	biological_process:GO:0009058//biosynthetic process;molecular_function:GO:0016747//transferase activity, transferring acyl groups other than amino-acyl groups;
Unigene91382_All	Unigene91382_All	188.5	44.16	41.62	9142666667	161.09	42.25	182.49	128.61	KQK19720.1/2.6e-70/hypothetical protein BRADI_1g49990, partial [Brachypodium distachyon]	XM_009341313.2/0.0/PREDICTED: Pyrus x bretschneideri histone H3.3 (LOC103931785), mRNA	sp|P59169|H33_ARATH/2.7e-71/Histone H3.3 OS=Arabidopsis thaliana GN=HTR4 PE=1 SV=2	dosa:Os06t0130900-00/1.9e-70/Os06g0130900; Similar to Histone H3 (Fragment).; K11253 histone H3	At4g40030/7.1e-71/[B] KOG1745 Histones H3 and H4	NA	cellular_component:GO:0005634//nucleus;GO:0000786//nucleosome;molecular_function:GO:0003677//DNA binding;GO:0046982//protein heterodimerization activity;
CL281.Contig2_All	CL281.Contig2_All	188.27	178.77	169.64	1788933333	62.85	67.77	67.37	6599666667	OMO54178.1/4.7e-99/SWEET sugar transporter [Corchorus capsularis]	XM_022279490.1/0.0/PREDICTED: Momordica charantia bidirectional sugar transporter SWEET10-like (LOC111007211), mRNA	sp|Q9LUE3|SWT10_ARATH/3.0e-78/Bidirectional sugar transporter SWEET10 OS=Arabidopsis thaliana GN=SWEET10 PE=2 SV=1	tcc:18605163/6.5e-98/bidirectional sugar transporter SWEET10; K15382 solute carrier family 50 (sugar transporter)	At5g50790/8.0e-78/[R] KOG1623 Multitransmembrane protein	PTHR10791:SF22/9.1E-133/--	biological_process:GO:0008643//carbohydrate transport;cellular_component:GO:0016021//integral component of membrane;GO:0005886//plasma membrane;
Unigene50296_All	Unigene50296_All	187.76	253.07	277.52	239.45	176.18	186.32	168.02	176.84	XP_021294548.1/2.0e-260/pentatricopeptide repeat-containing protein At1g11710, mitochondrial [Herrania umbratica]	XM_002518432.2/0.0/PREDICTED: Ricinus communis pentatricopeptide repeat-containing protein At1g11710, mitochondrial (LOC8284195), mRNA	sp|Q9SAA6|PPR34_ARATH/1.3e-186/Pentatricopeptide repeat-containing protein At1g11710, mitochondrial OS=Arabidopsis thaliana GN=At1g11710 PE=2 SV=1	brp:103836020/5.8e-119/ATP synthase gamma chain 2, chloroplastic; K02115 F-type H+-transporting ATPase subunit gamma	At1g11710/3.4e-186/[R] KOG4197 FOG: PPR repeat	PS51375/11.63/Pentatricopeptide (PPR) repeat profile.	NA
CL2408.Contig4_All	CL2408.Contig4_All	186.96	15.59	15.37	72.64	0.23	0	0.04	0.09	AHY21751.1/5.6e-13/cytochrome P450 79D15, partial [Trifolium uniflorum] >AHY21752.1 cytochrome P450 79D15, partial [Trifolium uniflorum]	NA	sp|Q6J541|C79D3_LOTJA/1.7e-13/Isoleucine N-monooxygenase 1 OS=Lotus japonicus GN=CYP79D3 PE=1 SV=1	gmx:100787378/1.2e-12/isoleucine N-monooxygenase 1-like; K12153 phenylalanine N-monooxygenase [EC:1.14.14.40]	At5g05260/2.3e-09/[Q] KOG0156 Cytochrome P450 CYP2 subfamily	PTHR24298:SF1/2.3E-15/--	NA
CL839.Contig2_All	CL839.Contig2_All	186.87	115.88	117.54	1400966667	128.85	75.65	103.47	1026566667	OMO77711.1/7.4e-235/Leucine-rich repeat, ribonuclease inhibitor subtype [Corchorus capsularis]	XM_021425379.1/0.0/PREDICTED: Herrania umbratica RAN GTPase-activating protein 1 (LOC110414280), mRNA	sp|Q9LE82|RAGP1_ARATH/3.9e-200/RAN GTPase-activating protein 1 OS=Arabidopsis thaliana GN=RANGAP1 PE=1 SV=1	tcc:18613358/1.3e-228/RAN GTPase-activating protein 1; K14319 Ran GTPase-activating protein 1	At3g63140/7.2e-177/[A] LSE0444 A Chloroplast mRNA binding protein/endoribonuclease	PTHR24106:SF156/1.3E-247/--	NA
CL9282.Contig4_All	CL9282.Contig4_All	186.64	228.91	219	2115166667	255.46	348.77	323.1	309.11	XP_021692259.1/3.1e-255/aspartic proteinase-like [Hevea brasiliensis] >XP_021692260.1 aspartic proteinase-like [Hevea brasiliensis]	XM_021836568.1/0.0/PREDICTED: Hevea brasiliensis aspartic proteinase-like (LOC110673427), transcript variant X2, mRNA	sp|O65390|APA1_ARATH/2.5e-229/Aspartic proteinase A1 OS=Arabidopsis thaliana GN=APA1 PE=1 SV=1	hbr:110673427/4.5e-256/aspartic proteinase-like; K08245 phytepsin [EC:3.4.23.40]	At1g11910/6.6e-229/[O] KOG1339 Aspartyl protease	PTHR13683:SF286/5.2E-270/--	biological_process:GO:0006629//lipid metabolic process;molecular_function:GO:0004190//aspartic-type endopeptidase activity;
Unigene55712_All	Unigene55712_All	186.05	93.97	95.97	125.33	39	17.69	19.25	2531333333	XP_007014760.2/1.3e-69/PREDICTED: dirigent protein 22 [Theobroma cacao]	XM_011026886.1/0.0/PREDICTED: Populus euphratica dirigent protein 22-like (LOC105126131), mRNA	sp|Q9C523|DIR19_ARATH/1.2e-58/Dirigent protein 19 OS=Arabidopsis thaliana GN=DIR19 PE=2 SV=1	csat:104723377/5.1e-47/isoleucine--tRNA ligase, chloroplastic/mitochondrial-like; K01870 isoleucyl-tRNA synthetase [EC:6.1.1.5]	At1g58170/3.1e-58/[S] LSE0373 A Uncharacterized	PF03018/1.4E-52/Dirigent-like protein	cellular_component:GO:0048046//apoplast;molecular_function:GO:0016853//isomerase activity;
CL12240.Contig2_All	CL12240.Contig2_All	185.97	176.92	165.74	176.21	192.39	158.95	178.85	176.73	XP_016741995.1/4.2e-72/PREDICTED: 30S ribosomal protein S13, chloroplastic-like [Gossypium hirsutum]	XM_004290779.2/0.0/PREDICTED: Fragaria vesca subsp. vesca 30S ribosomal protein S13, chloroplastic-like (LOC101293059), mRNA	sp|P42732|RR13_ARATH/1.1e-65/30S ribosomal protein S13, chloroplastic OS=Arabidopsis thaliana GN=RPS13 PE=2 SV=1	ghi:107951440/6.2e-73/30S ribosomal protein S13, chloroplastic-like; K02952 small subunit ribosomal protein S13	At5g14320/1.7e-60/[J] KOG3311 Ribosomal protein S18	PTHR10871/2.9E-65/--	biological_process:GO:0006412//translation;cellular_component:GO:0005840//ribosome;molecular_function:GO:0003723//RNA binding;GO:0003735//structural constituent of ribosome;
Unigene44850_All	Unigene44850_All	185.24	158.88	170.47	171.53	236.55	154.53	141.39	177.49	XP_017602790.1/1.3e-106/PREDICTED: 20 kDa chaperonin, chloroplastic-like [Gossypium arboreum] >KHG17186.1 20 kDa chaperonin, chloroplastic -like protein [Gossypium arboreum]	NA	sp|O65282|CH10C_ARATH/1.8e-96/20 kDa chaperonin, chloroplastic OS=Arabidopsis thaliana GN=CPN21 PE=1 SV=2	gra:105797319/4.3e-107/20 kDa chaperonin, chloroplastic-like; K04078 chaperonin GroES	At5g20720/4.8e-96/[O] KOG1641 Mitochondrial chaperonin	PS00681/-/Chaperonins cpn10 signature.	biological_process:GO:0006457//protein folding;GO:1901671//positive regulation of superoxide dismutase activity;cellular_component:GO:0005737//cytoplasm;molecular_function:GO:0005524//ATP binding;GO:0046914//transition metal ion binding;
CL10419.Contig2_All	CL10419.Contig2_All	185.1	218	210.76	204.62	235.2	231.69	235.98	234.29	EOY26862.1/2.6e-66/NDH-dependent cyclic electron flow 1 isoform 1 [Theobroma cacao]	NA	NA	NA	NA	PTHR23426/5.9E-92/--	molecular_function:GO:0009055//electron transfer activity;GO:0051536//iron-sulfur cluster binding;
Unigene30059_All	Unigene30059_All	185.02	230.45	222.56	2126766667	83.82	107.53	94.34	95.23	XP_018504518.1/0.0e+00/PREDICTED: plasma membrane ATPase 4-like [Pyrus x bretschneideri]	XM_016870956.1/0.0/PREDICTED: Gossypium hirsutum plasma membrane ATPase 4-like (LOC107937940), transcript variant X2, mRNA	sp|Q03194|PMA4_NICPL/0.0e+00/Plasma membrane ATPase 4 OS=Nicotiana plumbaginifolia GN=PMA4 PE=1 SV=1	gmx:547525/0.0e+00/H+-ATPase, PMA; plasma membrane ATPase 4; K01535 H+-transporting ATPase [EC:3.6.3.6]	At2g24520/0.0e+00/[P] KOG0205 Plasma membrane H+-transporting ATPase	PR00119/4.2E-42/P-type cation-transporting ATPase superfamily signature	biological_process:GO:0006754//ATP biosynthetic process;cellular_component:GO:0016021//integral component of membrane;molecular_function:GO:0005524//ATP binding;GO:0008553//hydrogen-exporting ATPase activity, phosphorylative mechanism;
CL6287.Contig1_All	CL6287.Contig1_All	184.93	149.36	178.72	1710033333	234.81	173.02	264.58	2241366667	XP_021298797.1/3.6e-26/uncharacterized protein LOC110427571 [Herrania umbratica] >XP_021298798.1 uncharacterized protein LOC110427571 [Herrania umbratica]	NA	NA	NA	NA	NA	NA
Unigene45599_All	Unigene45599_All	184.64	130.02	121.09	145.25	212.06	97.77	58.76	1228633333	OMO81016.1/1.7e-169/Oxoglutarate/iron-dependent dioxygenase [Corchorus olitorius]	KT362346.1/0.0/Lonicera caerulea anthocyanidin synthase (ANS) mRNA, complete cds	sp|P51091|LDOX_MALDO/3.5e-166/Leucoanthocyanidin dioxygenase OS=Malus domestica GN=ANS PE=2 SV=1	vvi:100233142/5.8e-170/LDOX, ANS; leucoanthocyanidin dioxygenase; K05277 leucoanthocyanidin dioxygenase [EC:1.14.11.19]	At4g22880/9.2e-158/[QR] KOG0143 Iron/ascorbate family oxidoreductases	PTHR10209:SF190/1.0E-249/--	molecular_function:GO:0046872//metal ion binding;GO:0050589//leucocyanidin oxygenase activity;
CL13460.Contig2_All	CL13460.Contig2_All	183.81	127.42	139.72	1503166667	92.37	63.68	70.9	75.65	YP_009163484.1/9.2e-122/NADH-plastoquinone oxidoreductase subunit K (plastid) [Eugenia uniflora] >AKU71482.1 NADH-plastoquinone oxidoreductase subunit K (plastid) [Eugenia uniflora]	JQ228388.1/0.0/Theobroma grandiflorum chloroplast, partial genome	sp|Q2L909|NDHK_GOSHI/2.8e-103/NAD(P)H-quinone oxidoreductase subunit K, chloroplastic OS=Gossypium hirsutum GN=ndhK PE=3 SV=1	sly:3950396/1.2e-115/ndhK, LyesC2p065; NADH-plastoquinone oxidoreductase subunit K; K05582 NAD(P)H-quinone oxidoreductase subunit K [EC:1.6.5.3]	AtCh027/4.7e-97/[C] KOG1687 NADH-ubiquinone oxidoreductase, NUFS7/PSST/20 kDa subunit	PS01150/-/Respiratory-chain NADH dehydrogenase 20 Kd subunit signature.	biological_process:GO:0006810//transport;GO:0019684//photosynthesis, light reaction;cellular_component:GO:0009535//chloroplast thylakoid membrane;GO:0009536//plastid;GO:0005886//plasma membrane;molecular_function:GO:0005506//iron ion binding;GO:0051539//4 iron, 4 sulfur cluster binding;GO:0048038//quinone binding;GO:0008137//NADH dehydrogenase (ubiquinone) activity;
CL5298.Contig2_All	CL5298.Contig2_All	183.16	87.95	115.19	1287666667	158.99	113.47	194.48	1556466667	XP_002510636.1/4.1e-57/PREDICTED: phosphoprotein ECPP44 [Ricinus communis] >EEF52823.1 Phosphoprotein ECPP44, putative [Ricinus communis]	XM_021758448.1/0.0/PREDICTED: Manihot esculenta dehydrin ERD14 (LOC110616123), mRNA	sp|Q9XJ56|ECP44_DAUCA/6.2e-38/Phosphoprotein ECPP44 OS=Daucus carota GN=ECPP44 PE=1 SV=1	gmx:100818537/1.2e-10/myb-like protein X; K17046 protein DEK	7292701_2/3.1e-12/[S] KOG4415 Uncharacterized conserved protein	PS00823/-/Dehydrins signature 2.	biological_process:GO:0009415//response to water;GO:0006950//response to stress;
Unigene30587_All	Unigene30587_All	183.06	125.98	116.47	1418366667	62.16	44.91	51.79	5295333333	XP_018837785.1/3.4e-63/PREDICTED: uncharacterized protein LOC109003900 [Juglans regia]	XM_021836635.1/0.0/PREDICTED: Hevea brasiliensis uncharacterized LOC110673490 (LOC110673490), mRNA	NA	NA	NA	PTHR36742/5.3E-80/--	cellular_component:GO:0016021//integral component of membrane;
CL17316.Contig2_All	CL17316.Contig2_All	180.69	172.76	177.57	1770066667	33.86	66.43	33.16	4448333333	ASR92678.1/8.0e-279/ribulose 1,5-bisphosphate carboxylase/oxygenase large subunit (chloroplast) [Chaetachme aristata]	JQ228389.1/0.0/Theobroma cacao chloroplast, partial genome	sp|P28392|RBL_CLAXA/2.9e-277/Ribulose bisphosphate carboxylase large chain OS=Clarkia xantiana GN=rbcL PE=2 SV=1	tcc:9978124/2.0e-279/rbcL, ThcaC_p028; ribulose 1,5-bisphosphate carboxylase/oxygenase large subunit; K01601 ribulose-bisphosphate carboxylase large chain [EC:4.1.1.39]	AtCh031/1.8e-270/[C] LSE2181 A Ribulose 1,5-bisphosphate carboxylase, large subunit	SM00382/1.3E-9/ATPases associated with a variety of cellular activities	biological_process:GO:0019253//reductive pentose-phosphate cycle;GO:0009853//photorespiration;cellular_component:GO:0009507//chloroplast;molecular_function:GO:0000287//magnesium ion binding;GO:0004497//monooxygenase activity;GO:0016984//ribulose-bisphosphate carboxylase activity;
Unigene36109_All	Unigene36109_All	179.97	117.09	124.11	140.39	153.19	145.95	174.15	1577633333	XP_017975158.1/1.3e-44/PREDICTED: uncharacterized protein LOC18601221 [Theobroma cacao]	NA	NA	NA	NA	PTHR35107/1.3E-57/--	NA
CL2648.Contig1_All	CL2648.Contig1_All	179.92	87.44	134.71	1340233333	0.1	0.1	0.36	0.186667	XP_010277521.1/2.6e-23/PREDICTED: photosystem I reaction center subunit II, chloroplastic [Nelumbo nucifera]	XM_008440465.2/0.0/PREDICTED: Cucumis melo photosystem I reaction center subunit II, chloroplastic (LOC103483718), mRNA	sp|P29302|PSAD_NICSY/3.4e-24/Photosystem I reaction center subunit II, chloroplastic OS=Nicotiana sylvestris GN=psaD PE=2 SV=1	nnu:104611929/3.8e-24/photosystem I reaction center subunit II, chloroplastic; K02692 photosystem I subunit II	At1g26150/1.6e-07/[T] KOG1187 Serine/threonine protein kinase	PTHR31982/5.3E-28/--	biological_process:GO:0015979//photosynthesis;cellular_component:GO:0009538//photosystem I reaction center;
CL4524.Contig1_All	CL4524.Contig1_All	179.53	180.39	183.51	1811433333	121.48	99.36	96.14	105.66	XP_007043300.1/7.7e-197/PREDICTED: photosystem II stability/assembly factor HCF136, chloroplastic [Theobroma cacao] >XP_017971278.1 PREDICTED: photosystem II stability/assembly factor HCF136, chloroplastic [Theobroma cacao] >EOX99131.1 Photosystem II stability/assembly factor, chloroplast (HCF136) isoform 1 [Theobroma cacao]	XM_018115789.1/0.0/PREDICTED: Theobroma cacao photosystem II stability/assembly factor HCF136, chloroplastic (LOC18608506), transcript variant X2, mRNA	sp|O82660|P2SAF_ARATH/1.1e-178/Photosystem II stability/assembly factor HCF136, chloroplastic OS=Arabidopsis thaliana GN=HCF136 PE=1 SV=1	NA	At5g23120/2.8e-178/[R] KOG3511 Sortilin and related receptors	PF14870/2.2E-123/Photosynthesis system II assembly factor YCF48	NA
CL12567.Contig2_All	CL12567.Contig2_All	179.46	111.02	120.48	1369866667	198.07	122.42	148.75	1564133333	XP_016711403.1/1.8e-49/PREDICTED: protein E6-like isoform X1 [Gossypium hirsutum]	LT669791.1/0.0/Arabis alpina genome assembly, chromosome: 4	sp|Q01197|E6_GOSHI/1.5e-31/Protein E6 OS=Gossypium hirsutum GN=E6 PE=2 SV=1	NA	Hs4505285/3.8e-18/[WV] KOG1216 von Willebrand factor and related coagulation proteins	PTHR35274/2.0E-39/--	NA
Unigene35964_All	Unigene35964_All	179.39	48.16	44.1	90.55	387.16	214.54	219.11	2736033333	XP_006428785.1/3.3e-09/hypothetical protein CICLE_v10013217mg [Citrus clementina] >ESR42025.1 hypothetical protein CICLE_v10013217mg [Citrus clementina]	NA	NA	NA	NA	NA	NA
Unigene50156_All	Unigene50156_All	178.95	279.31	282.35	246.87	139.18	210.04	147.48	1655666667	OMO52152.1/1.3e-285/hypothetical protein CCACVL1_29334 [Corchorus capsularis]	XM_021428857.1/0.0/PREDICTED: Herrania umbratica catalase isozyme 1 (LOC110416779), mRNA	sp|P17598|CATA1_GOSHI/2.0e-285/Catalase isozyme 1 OS=Gossypium hirsutum GN=CAT1 PE=2 SV=2	ghi:107922122/2.6e-286/catalase isozyme 1; K03781 catalase [EC:1.11.1.6]	At4g35090/7.3e-279/[P] KOG0047 Catalase	SM01060/1.8E-242/--	biological_process:GO:0006979//response to oxidative stress;GO:0042744//hydrogen peroxide catabolic process;molecular_function:GO:0046872//metal ion binding;GO:0020037//heme binding;GO:0004096//catalase activity;
CL15761.Contig1_All	CL15761.Contig1_All	178.89	217.56	209.02	2018233333	261.46	229.07	176.78	2224366667	EOY08874.1/6.6e-207/Dicarboxylate diiron protein isoform 1 [Theobroma cacao]	XM_018122210.1/0.0/PREDICTED: Theobroma cacao magnesium-protoporphyrin IX monomethyl ester [oxidative] cyclase, chloroplastic (LOC18598690), mRNA	sp|Q6SJV8|CRD1_GOSHI/3.8e-203/Magnesium-protoporphyrin IX monomethyl ester [oxidative] cyclase, chloroplastic OS=Gossypium hirsutum GN=CRD1 PE=2 SV=2	lja:Lj1g3v4058630.1/1.2e-205/Lj1g3v4058630.1; -; K04035 magnesium-protoporphyrin IX monomethyl ester (oxidative) cyclase [EC:1.14.13.81]	NA	PF02915/2.6E-41/Rubrerythrin	biological_process:GO:0015979//photosynthesis;GO:0015995//chlorophyll biosynthetic process;molecular_function:GO:0046872//metal ion binding;GO:0048529//magnesium-protoporphyrin IX monomethyl ester (oxidative) cyclase activity;
Unigene12230_All	Unigene12230_All	178.78	116.83	129.41	1416733333	178.29	179.01	256.22	2045066667	XP_014628154.1/3.7e-166/PREDICTED: LOW QUALITY PROTEIN: CENP-B homolog protein 2-like [Glycine max]	AC162439.20/0.0/Medicago truncatula clone mth2-175g14, complete sequence	sp|Q9LQU5|NUD18_ARATH/1.2e-59/Nudix hydrolase 18, mitochondrial OS=Arabidopsis thaliana GN=NUDT18 PE=2 SV=1	tcc:18609867/9.6e-71/nudix hydrolase 18, mitochondrial; K07766 diphosphoinositol-polyphosphate diphosphatase [EC:3.6.1.52]	At2g06660/8.9e-83/[BD] KOG3105 DNA-binding centromere protein B (CENP-B)	PTHR19303/2.7E-38/--	NA
Unigene24049_All	Unigene24049_All	178.34	281.73	256.08	2387166667	115.61	163.61	143.88	1410333333	KDD75299.1/6.5e-06/hypothetical protein H632_c758p1 [Helicosporidium sp. ATCC 50920]	NA	NA	NA	NA	NA	NA
CL1359.Contig7_All	CL1359.Contig7_All	177.69	214.06	221.25	2043333333	172.79	168.67	135.73	1590633333	XP_021290345.1/5.1e-176/malate dehydrogenase [Herrania umbratica]	XM_021434670.1/0.0/PREDICTED: Herrania umbratica malate dehydrogenase (LOC110421168), mRNA	sp|Q9FSF0|MDH_TOBAC/2.3e-177/Malate dehydrogenase OS=Nicotiana tabacum GN=MD1 PE=1 SV=1	nnu:104610015/8.7e-173/malate dehydrogenase-like; K00025 malate dehydrogenase [EC:1.1.1.37]	At1g04410/2.7e-172/[C] KOG1496 Malate dehydrogenase	PS00068/-/Malate dehydrogenase active site signature.	biological_process:GO:0006099//tricarboxylic acid cycle;GO:0005975//carbohydrate metabolic process;GO:0006108//malate metabolic process;cellular_component:GO:0005737//cytoplasm;molecular_function:GO:0030060//L-malate dehydrogenase activity;
CL859.Contig4_All	CL859.Contig4_All	177.11	189.5	203.61	1900733333	127.89	62.86	83.69	91.48	OMO58932.1/0.0e+00/Heat shock protein 70 family [Corchorus capsularis]	XM_010096711.1/0.0/Morus notabilis Heat shock 70 kDa protein 4 partial mRNA	sp|P22953|MD37E_ARATH/0.0e+00/Probable mediator of RNA polymerase II transcription subunit 37e OS=Arabidopsis thaliana GN=MED37E PE=1 SV=3	gmx:100787543/0.0e+00/heat shock cognate 70 kDa protein 2; K03283 heat shock 70kDa protein 1/2/6/8	At5g02500/0.0e+00/[O] KOG0101 Molecular chaperones HSP70/HSC70, HSP70 superfamily	PR00301/4.2E-86/70kDa heat shock protein signature	molecular_function:GO:0005524//ATP binding;
CL15356.Contig2_All	CL15356.Contig2_All	176.2	189.23	179.23	1815533333	0	0.01	0.02	0.01	XP_020260248.1/1.2e-22/defensin-like protein [Asparagus officinalis]	KY792991.1/0.0/Zantedeschia aethiopica chloroplast, complete genome	sp|O65740|DEF2_CAPAN/1.6e-25/Defensin J1-2 OS=Capsicum annuum PE=1 SV=1	NA	NA	NA	biological_process:GO:0006952//defense response;cellular_component:GO:0016021//integral component of membrane;
Unigene45775_All	Unigene45775_All	176.06	130.26	168.14	1581533333	240.59	244.43	288.5	257.84	XP_012090961.1/9.1e-64/protein LURP-one-related 5 [Jatropha curcas] >KDP21815.1 hypothetical protein JCGZ_00602 [Jatropha curcas]	XM_021973336.1/0.0/PREDICTED: Prunus avium protein LURP-one-related 5-like (LOC110769381), mRNA	sp|Q9SSC7|LOR5_ARATH/1.1e-20/Protein LURP-one-related 5 OS=Arabidopsis thaliana GN=At1g80120 PE=1 SV=1	rcu:8276560/1.0e-11/methylthioribose-1-phosphate isomerase; K03239 translation initiation factor eIF-2B subunit alpha	NA	PTHR31087/2.0E-94/--	NA
CL11635.Contig3_All	CL11635.Contig3_All	175.79	220.33	206.28	200.8	177.75	161.8	147.06	1622033333	XP_016726837.1/4.4e-152/PREDICTED: 2-alkenal reductase (NADP(+)-dependent)-like isoform X2 [Gossypium hirsutum]	XM_002268850.3/0.0/PREDICTED: Vitis vinifera 2-alkenal reductase (NADP(+)-dependent) (LOC100253369), mRNA	sp|Q9SLN8|DBR_TOBAC/5.6e-63/2-alkenal reductase (NADP(+)-dependent) OS=Nicotiana tabacum GN=DBR PE=1 SV=1	vvi:100253369/3.1e-147/2-alkenal reductase (NADP(+)-dependent); K07119 uncharacterized protein	At1g65560/3.9e-63/[R] KOG1196 Predicted NAD-dependent oxidoreductase	PF00107/1.1E-22/Zinc-binding dehydrogenase	molecular_function:GO:0016491//oxidoreductase activity;
CL1508.Contig2_All	CL1508.Contig2_All	175.7	33.17	38.73	8253333333	575.52	194.09	259.3	342.97	XP_016729478.1/1.6e-204/PREDICTED: repetitive proline-rich cell wall protein 2-like [Gossypium hirsutum]	XR_001134513.1/0.0/PREDICTED: Gossypium raimondii repetitive proline-rich cell wall protein 1-like (LOC105796726), misc_RNA	sp|Q9ZQI0|EPR1_ARATH/3.9e-119/Proline-rich extensin-like protein EPR1 OS=Arabidopsis thaliana GN=EPR1 PE=2 SV=1	gmx:102668510/2.7e-52/repetitive proline-rich cell wall protein 1-like; K03006 DNA-directed RNA polymerase II subunit RPB1 [EC:2.7.7.6]	At3g19020/4.2e-80/[M] LSE0601 A Pollen extensin-like protein (Pex)	PTHR34629/2.1E-18/--	biological_process:GO:0009845//seed germination;GO:0009827//plant-type cell wall modification;cellular_component:GO:0005576//extracellular region;GO:0009530//primary cell wall;molecular_function:GO:0005199//structural constituent of cell wall;
CL13390.Contig1_All	CL13390.Contig1_All	175.55	53.51	74.11	1010566667	122.05	183.03	244.36	1831466667	XP_007027942.2/3.6e-80/PREDICTED: protein YLS9 [Theobroma cacao]	NA	sp|Q9SJ52|YLS9_ARATH/1.4e-61/Protein YLS9 OS=Arabidopsis thaliana GN=YLS9 PE=2 SV=1	NA	At2g35980/3.9e-61/[V] LSE0414 A Harpin-induced protein involved in plant hypersensitive response and related proteins	PTHR31415:SF4/3.7E-110/--	cellular_component:GO:0016021//integral component of membrane;
CL9828.Contig2_All	CL9828.Contig2_All	175.53	271.59	243	230.04	118.73	139.05	100.01	1192633333	XP_021300248.1/8.9e-151/malate dehydrogenase, glyoxysomal [Herrania umbratica] >XP_021300249.1 malate dehydrogenase, glyoxysomal [Herrania umbratica]	XM_021444574.1/0.0/PREDICTED: Herrania umbratica malate dehydrogenase, glyoxysomal (LOC110428676), transcript variant X2, mRNA	sp|P19446|MDHG_CITLA/4.9e-150/Malate dehydrogenase, glyoxysomal OS=Citrullus lanatus PE=1 SV=1	tcc:18607305/5.5e-150/malate dehydrogenase, glyoxysomal; K00026 malate dehydrogenase [EC:1.1.1.37]	At5g09660/1.3e-144/[C] KOG1494 NAD-dependent malate dehydrogenase	PTHR11540/4.5E-225/--	NA
Unigene56580_All	Unigene56580_All	174.59	216.53	208.99	2000366667	110.81	90.15	92.81	9792333333	XP_017622515.1/2.9e-76/PREDICTED: NAD(P)H-quinone oxidoreductase subunit M, chloroplastic [Gossypium arboreum] >KHG06370.1 NAD (P)H-quinone oxidoreductase subunit M, chloroplastic [Gossypium arboreum]	XM_019560402.1/0.0/PREDICTED: Lupinus angustifolius NAD(P)H-quinone oxidoreductase subunit M, chloroplastic (LOC109327314), mRNA	sp|A9PJQ8|NDHM_POPJC/1.6e-75/NAD(P)H-quinone oxidoreductase subunit M, chloroplastic OS=Populus jackii GN=ndhM PE=2 SV=1	NA	NA	PTHR36900/3.3E-118/--	molecular_function:GO:0016655//oxidoreductase activity, acting on NAD(P)H, quinone or similar compound as acceptor;
CL13504.Contig6_All	CL13504.Contig6_All	174.55	209.02	218.85	2008066667	186.42	217.13	182.91	1954866667	OMO73486.1/1.0e-258/hypothetical protein COLO4_27070 [Corchorus olitorius]	JN399225.1/0.0/Rosa multiflora elongation factor 1-alpha mRNA, complete cds	sp|O64937|EF1A_ORYSJ/9.7e-258/Elongation factor 1-alpha OS=Oryza sativa subsp. japonica GN=REFA1 PE=2 SV=2	zju:107411323/1.5e-259/elongation factor 1-alpha; K03231 elongation factor 1-alpha	At1g07940/1.3e-253/[J] KOG0052 Translation elongation factor EF-1 alpha/Tu	PS51722/59.829/Translational (tr)-type guanine nucleotide-binding (G) domain profile.	NA
CL12709.Contig1_All	CL12709.Contig1_All	174.35	155.27	153.24	1609533333	212.34	214.05	208.59	211.66	XP_006406888.1/3.0e-23/hypothetical protein EUTSA_v10022282mg, partial [Eutrema salsugineum] >ESQ48341.1 hypothetical protein EUTSA_v10022282mg, partial [Eutrema salsugineum]	XM_004304454.2/0.0/PREDICTED: Fragaria vesca subsp. vesca G-type lectin S-receptor-like serine/threonine-protein kinase CES101 (LOC101309951), mRNA	sp|A7IZZ2|TPS2_CANSA/4.1e-21/(+)-alpha-pinene synthase, chloroplastic OS=Cannabis sativa PE=1 SV=1	hbr:110671749/7.4e-19/terpene synthase 10-like; K07385 1,8-cineole synthase [EC:4.2.3.108]	NA	PTHR31225:SF16/9.6E-34/--	NA
Unigene35103_All	Unigene35103_All	174.23	119.27	119.46	1376533333	197.98	130.2	170.29	1661566667	XP_021287511.1/2.0e-68/50S ribosomal protein L21, chloroplastic [Herrania umbratica]	NA	sp|P51412|RK21_ARATH/1.3e-55/50S ribosomal protein L21, chloroplastic OS=Arabidopsis thaliana GN=RPL21 PE=2 SV=1	tcc:18592951/7.2e-68/50S ribosomal protein L21, chloroplastic; K02888 large subunit ribosomal protein L21	At1g35680/3.4e-55/[J] KOG1686 Mitochondrial/chloroplast ribosomal L21 protein	PS01169/-/Ribosomal protein L21 signature.	biological_process:GO:0006412//translation;cellular_component:GO:0005840//ribosome;molecular_function:GO:0003723//RNA binding;GO:0003735//structural constituent of ribosome;
CL6169.Contig1_All	CL6169.Contig1_All	174.21	151.25	117.05	1475033333	147.22	112.03	108.13	122.46	XP_021820353.1/1.3e-71/probable histone H2B.1 [Prunus avium]	XM_004294672.2/0.0/PREDICTED: Fragaria vesca subsp. vesca histone H2B-like (LOC101292388), mRNA	sp|O22582|H2B_GOSHI/3.9e-72/Histone H2B OS=Gossypium hirsutum GN=HIS2B PE=2 SV=3	pavi:110762066/1.9e-72/probable histone H2B.1; K11252 histone H2B	At3g46030/4.3e-70/[B] KOG1744 Histone H2B	NA	cellular_component:GO:0005634//nucleus;GO:0000786//nucleosome;molecular_function:GO:0003677//DNA binding;GO:0046982//protein heterodimerization activity;
CL10641.Contig1_All	CL10641.Contig1_All	174.02	153.68	136.33	1546766667	130.63	110.9	106.45	1159933333	XP_007040900.2/1.7e-162/PREDICTED: pectin acetylesterase 7 [Theobroma cacao]	XM_021956531.1/0.0/PREDICTED: Prunus avium pectin acetylesterase 8-like (LOC110755356), transcript variant X2, mRNA	NA	tcc:18606935/2.5e-163/pectin acetylesterase 7; K19882 O-palmitoleoyl-L-serine hydrolase [EC:3.1.1.98]	At5g45280/5.0e-149/[M] KOG4287 Pectin acetylesterase and similar proteins	PTHR21562/3.1E-249/--	NA
CL750.Contig2_All	CL750.Contig2_All	173.62	176.92	151.7	1674133333	191.51	130	67.26	129.59	NP_001295723.1/3.1e-206/chalcone synthase 1 [Jatropha curcas] >KDP20327.1 hypothetical protein JCGZ_06413 [Jatropha curcas] >AIC83903.1 chalcone synthase [Jatropha curcas]	XM_007034380.2/0.0/PREDICTED: Theobroma cacao chalcone synthase 1 (LOC18602780), mRNA	sp|Q9ZRR8|CHS1_CASGL/5.3e-207/Chalcone synthase OS=Casuarina glauca GN=CHS1 PE=2 SV=1	jcu:105650372/4.5e-207/chalcone synthase 1; K00660 chalcone synthase [EC:2.3.1.74]	At5g13930/8.3e-191/[Q] LSE0252 A Chalcone synthase	PTHR11877/1.6E-288/--	biological_process:GO:0009058//biosynthetic process;molecular_function:GO:0016747//transferase activity, transferring acyl groups other than amino-acyl groups;
CL14186.Contig4_All	CL14186.Contig4_All	173.42	85.93	95.6	1183166667	207.95	220.99	234.31	2210833333	EOY10360.1/4.4e-36/Uncharacterized protein TCM_025731 isoform 1 [Theobroma cacao]	NA	sp|P37705|GRP3_DAUCA/1.8e-22/Glycine-rich protein A3 OS=Daucus carota PE=2 SV=1	egu:105056093/3.0e-10/glycine-rich RNA-binding protein 2, mitochondrial; K12741 heterogeneous nuclear ribonucleoprotein A1/A3	Hs4809279/2.7e-17/[U] KOG0819 Annexin	NA	NA
CL10359.Contig4_All	CL10359.Contig4_All	173.35	47.8	40.35	8716666667	191.42	30.34	116.67	112.81	XP_010052391.1/2.7e-46/PREDICTED: abscisic stress-ripening protein 1 [Eucalyptus grandis] >KCW76351.1 hypothetical protein EUGRSUZ_D00723 [Eucalyptus grandis]	XM_009341200.2/0.0/PREDICTED: Pyrus x bretschneideri TATA-binding protein-associated factor 2N-like (LOC103931680), mRNA	sp|Q08655|ASR1_SOLLC/3.2e-32/Abscisic stress-ripening protein 1 OS=Solanum lycopersicum GN=ASR1 PE=2 SV=1	NA	NA	PF02496/1.3E-34/ABA/WDS induced protein	biological_process:GO:0006950//response to stress;
CL7142.Contig2_All	CL7142.Contig2_All	173.19	155.81	145.42	158.14	0.45	0.77	0.64	0.62	XP_017969612.1/7.3e-40/PREDICTED: uncharacterized protein LOC18612482 [Theobroma cacao]	XM_006396100.1/0.0/Eutrema salsugineum hypothetical protein (EUTSA_v10002726mg) mRNA, complete cds	NA	NA	NA	PTHR36343/8.4E-53/--	cellular_component:GO:0016021//integral component of membrane;
Unigene30889_All	Unigene30889_All	171.1	73.04	102.2	1154466667	106.42	162.93	158.93	142.76	XP_021605622.1/6.0e-108/uncharacterized protein LOC110610059 [Manihot esculenta] >OAY58380.1 hypothetical protein MANES_02G173000 [Manihot esculenta]	JF448516.1/0.0/Bretschneidera sinensis isolate BS19-2 trnS-trnT intergenic spacer, partial sequence; chloroplast	sp|Q09X15|RR4_MORIN/1.4e-15/30S ribosomal protein S4, chloroplastic OS=Morus indica GN=rps4 PE=3 SV=1	pmum:18668028/4.9e-14/rps4, CP95_p065; ribosomal protein S4; K02986 small subunit ribosomal protein S4	At1g31130/2.2e-44/[S] LSE0165 A Predicted membrane protein	PTHR33133:SF5/3.9E-156/--	cellular_component:GO:0016021//integral component of membrane;
CL6620.Contig2_All	CL6620.Contig2_All	171.03	69.06	76.03	1053733333	133.44	106.63	123.81	1212933333	OMO90241.1/2.9e-118/hypothetical protein CCACVL1_07440 [Corchorus capsularis]	KU573354.1/0.0/Populus tomentosa clone Ptom.008G118700 hypothetical protein mRNA, complete cds	sp|Q9SX22|RRP31_ARATH/1.5e-46/30S ribosomal protein 3-1, chloroplastic OS=Arabidopsis thaliana GN=At1g68590 PE=2 SV=1	tcc:18610509/2.8e-110/uncharacterized LOC18610509; K19476 vacuolar protein sorting-associated protein IST1	At1g13340/2.6e-77/[Z] KOG2027 Spindle pole body protein	PTHR12161/2.8E-153/--	NA
CL14186.Contig3_All	CL14186.Contig3_All	170.66	0.88	0	57.18	363.49	18.38	315.11	2323266667	XP_007029860.2/6.2e-17/PREDICTED: glycine-rich protein A3 [Theobroma cacao] >XP_007029859.2 PREDICTED: glycine-rich protein A3 [Theobroma cacao]	NA	sp|P37705|GRP3_DAUCA/6.1e-13/Glycine-rich protein A3 OS=Daucus carota PE=2 SV=1	NA	NA	NA	NA
CL9288.Contig2_All	CL9288.Contig2_All	170.57	19.01	13.72	6776666667	284.69	131.27	70.63	1621966667	XP_017608052.1/5.7e-190/PREDICTED: glucose-6-phosphate/phosphate translocator 2, chloroplastic-like [Gossypium arboreum] >KHG03254.1 Glucose-6-phosphate/phosphate translocator 2, chloroplastic -like protein [Gossypium arboreum]	XM_021438383.1/0.0/PREDICTED: Herrania umbratica glucose-6-phosphate/phosphate translocator 2, chloroplastic (LOC110423942), mRNA	sp|Q94B38|GPT2_ARATH/1.5e-178/Glucose-6-phosphate/phosphate translocator 2, chloroplastic OS=Arabidopsis thaliana GN=GPT2 PE=2 SV=2	ghi:107961976/2.1e-189/glucose-6-phosphate/phosphate translocator 2, chloroplastic-like; K15283 solute carrier family 35, member E1	At1g61800/4.4e-177/[GE] KOG1441 Glucose-6-phosphate/phosphate and phosphoenolpyruvate/phosphate antiporter	PTHR11132:SF112/8.3E-265/--	cellular_component:GO:0016021//integral component of membrane;molecular_function:GO:0005215//transporter activity;
CL4002.Contig5_All	CL4002.Contig5_All	170.27	224.11	168.16	1875133333	274.03	295.66	306.39	2920266667	OMO82917.1/6.1e-142/NAD-dependent epimerase/dehydratase [Corchorus capsularis]	XM_018963648.1/0.0/PREDICTED: Juglans regia cinnamoyl-CoA reductase 1 (LOC108989884), mRNA	sp|Q9S9N9|CCR1_ARATH/1.2e-74/Cinnamoyl-CoA reductase 1 OS=Arabidopsis thaliana GN=CCR1 PE=1 SV=1	ini:109191772/3.4e-81/cinnamoyl-CoA reductase 1-like; K09753 cinnamoyl-CoA reductase [EC:1.2.1.44]	At5g58490/4.6e-137/[V] KOG1502 Flavonol reductase/cinnamoyl-CoA reductase	PTHR10366/4.4E-211/--	cellular_component:GO:0005829//cytosol;molecular_function:GO:0003824//catalytic activity;GO:0050662//coenzyme binding;
CL167.Contig2_All	CL167.Contig2_All	170.14	203.59	202.84	192.19	91.15	95.74	92.47	93.12	XP_021282757.1/8.2e-119/uncharacterized protein LOC110415424 [Herrania umbratica]	NA	NA	NA	NA	PTHR36334/9.8E-146/--	cellular_component:GO:0016021//integral component of membrane;
Unigene19693_All	Unigene19693_All	169.72	260	297.32	2423466667	78.88	87.73	101.86	89.49	XP_015388362.1/8.9e-152/PREDICTED: uncharacterized protein LOC107178087 [Citrus sinensis]	XM_006422832.1/0.0/Citrus clementina hypothetical protein (CICLE_v10028186mg) mRNA, complete cds	NA	NA	NA	PTHR31439/3.5E-209/--	NA
CL3081.Contig1_All	CL3081.Contig1_All	169.64	68.96	78.2	105.6	33.09	37.32	33.59	3466666667	XP_007040571.1/4.6e-132/PREDICTED: B2 protein [Theobroma cacao] >EOY25072.1 DCD domain protein isoform 1 [Theobroma cacao]	XM_010448758.2/0.0/PREDICTED: Camelina sativa asparagine-rich protein (LOC104729757), mRNA	sp|P37707|B2_DAUCA/4.9e-90/B2 protein OS=Daucus carota PE=2 SV=1	vvi:100267149/4.4e-23/ring canal kelch homolog; K10457 kelch-like protein 20	At5g42050/5.1e-86/[S] LSE0448 A Uncharacterized protein	PS51222/56.478/DCD domain profile.	NA
CL15761.Contig2_All	CL15761.Contig2_All	169.53	272.78	335.26	259.19	277.15	269.97	153.42	2335133333	EOY08874.1/5.7e-207/Dicarboxylate diiron protein isoform 1 [Theobroma cacao]	XM_018122210.1/0.0/PREDICTED: Theobroma cacao magnesium-protoporphyrin IX monomethyl ester [oxidative] cyclase, chloroplastic (LOC18598690), mRNA	sp|Q6SJV8|CRD1_GOSHI/3.3e-203/Magnesium-protoporphyrin IX monomethyl ester [oxidative] cyclase, chloroplastic OS=Gossypium hirsutum GN=CRD1 PE=2 SV=2	lja:Lj1g3v4058630.1/1.0e-205/Lj1g3v4058630.1; -; K04035 magnesium-protoporphyrin IX monomethyl ester (oxidative) cyclase [EC:1.14.13.81]	NA	PF02915/2.6E-41/Rubrerythrin	biological_process:GO:0015979//photosynthesis;GO:0015995//chlorophyll biosynthetic process;molecular_function:GO:0046872//metal ion binding;GO:0048529//magnesium-protoporphyrin IX monomethyl ester (oxidative) cyclase activity;
Unigene46049_All	Unigene46049_All	169.48	166.55	147.92	1613166667	217.46	60.36	60.4	112.74	XP_008443634.1/7.3e-225/PREDICTED: dnaJ protein homolog [Cucumis melo]	XM_020347256.1/0.0/PREDICTED: Cajanus cajan dnaJ protein homolog (LOC109788513), mRNA	sp|Q04960|DNJH_CUCSA/6.7e-219/DnaJ protein homolog OS=Cucumis sativus GN=DNAJ1 PE=2 SV=1	cmo:103487185/1.1e-225/dnaJ protein homolog; K09503 DnaJ homolog subfamily A member 2	At3g44110/3.0e-210/[O] KOG0712 Molecular chaperone (DnaJ superfamily)	PS51188/24.344/Zinc finger CR-type profile.	biological_process:GO:0006457//protein folding;GO:0009408//response to heat;molecular_function:GO:0046872//metal ion binding;GO:0005524//ATP binding;GO:0051082//unfolded protein binding;GO:0031072//heat shock protein binding;
Unigene35573_All	Unigene35573_All	169.15	201.23	196.48	1889533333	280.28	281.03	288.17	283.16	XP_021288342.1/4.5e-53/uncharacterized protein LOC110419571 [Herrania umbratica]	XM_022300337.1/0.0/PREDICTED: Momordica charantia uncharacterized LOC111023000 (LOC111023000), mRNA	NA	tcc:18594541/9.0e-51/uncharacterized LOC18594541; K06995 uncharacterized protein	NA	PTHR33271/1.6E-76/--	NA
CL244.Contig4_All	CL244.Contig4_All	168.74	95.05	98.97	120.92	0.04	0.67	0.25	0.32	XP_007051229.2/6.3e-184/PREDICTED: probable protein phosphatase 2C 49 [Theobroma cacao]	XM_021425167.1/0.0/PREDICTED: Herrania umbratica probable protein phosphatase 2C 49 (LOC110414104), mRNA	sp|Q3EAF9|P2C49_ARATH/8.8e-134/Probable protein phosphatase 2C 49 OS=Arabidopsis thaliana GN=At3g62260 PE=2 SV=1	tcc:18613771/9.4e-185/probable protein phosphatase 2C 49; K14803 protein phosphatase PTC2/3 [EC:3.1.3.16]	At3g62260/2.8e-134/[T] KOG0698 Serine/threonine protein phosphatase	PS01032/-/PPM-type phosphatase domain signature.	NA
CL7128.Contig4_All	CL7128.Contig4_All	167.98	217.14	199.39	1948366667	22.02	12.02	5.92	13.32	EOY19928.1/8.6e-210/Agglutinin-like protein ALA1, putative isoform 1 [Theobroma cacao] >EOY19931.1 Agglutinin-like protein ALA1, putative isoform 1 [Theobroma cacao]	XM_018964834.1/0.0/PREDICTED: Juglans regia protein LNK2-like (LOC108990760), transcript variant X4, mRNA	sp|Q9M1H8|RPE5C_ARATH/8.1e-07/DNA-directed RNA polymerase V subunit 5C OS=Arabidopsis thaliana GN=NRPE5C PE=2 SV=1	lja:Lj0g3v0102149.1/4.3e-09/Lj0g3v0102149.1; -; K03013 DNA-directed RNA polymerases I, II, and III subunit RPABC1	At3g54490/2.2e-06/[K] KOG3218 RNA polymerase, 25-kDa subunit (common to polymerases I, II and III)	PTHR33334/1.2E-199/--	NA
CL3680.Contig12_All	CL3680.Contig12_All	167.64	171.32	213.67	184.21	124.4	98.46	90.09	1043166667	XP_007022652.2/1.2e-160/PREDICTED: ataxin-10 isoform X2 [Theobroma cacao]	XM_021444357.1/0.0/PREDICTED: Herrania umbratica chlorophyll a-b binding protein CP26, chloroplastic (LOC110428514), mRNA	sp|Q9XF89|CB5_ARATH/1.5e-127/Chlorophyll a-b binding protein CP26, chloroplastic OS=Arabidopsis thaliana GN=LHCB5 PE=1 SV=1	tcc:18594899/1.8e-161/ataxin-10; K19323 ataxin-10	At4g10340/4.0e-127/[C] LSE0391 A Chlorophyll A/B binding protein	PTHR13255/1.2E-98/--	NA
CL3720.Contig2_All	CL3720.Contig2_All	167.59	55.47	74.15	99.07	156.09	143.01	133.42	1441733333	EOY29346.1/2.0e-89/WRKY transcription factor, putative [Theobroma cacao]	XM_007011665.2/0.0/PREDICTED: Theobroma cacao probable WRKY transcription factor 40 (LOC18587712), mRNA	sp|Q9SAH7|WRK40_ARATH/2.8e-63/Probable WRKY transcription factor 40 OS=Arabidopsis thaliana GN=WRKY40 PE=1 SV=1	bvg:104900259/7.0e-23/WRKY transcription factor WRKY24; K13424 WRKY transcription factor 33	At1g80840/7.4e-63/[KT] LSE0036 A WRKY superfamily transcription factors	PTHR31429/4.4E-106/--	NA
Unigene8838_All	Unigene8838_All	166.68	185.87	174.74	1757633333	63.97	60.99	64.87	6327666667	XP_007223774.1/2.2e-98/phospholipid hydroperoxide glutathione peroxidase 1, chloroplastic [Prunus persica] >ONI32940.1 hypothetical protein PRUPE_1G395200 [Prunus persica]	XM_017752726.1/0.0/PREDICTED: Gossypium arboreum probable phospholipid hydroperoxide glutathione peroxidase (LOC108454306), mRNA	sp|O24296|GPX1_PEA/3.3e-87/Phospholipid hydroperoxide glutathione peroxidase, chloroplastic OS=Pisum sativum PE=2 SV=1	pper:18793339/3.2e-99/phospholipid hydroperoxide glutathione peroxidase 1, chloroplastic; K00432 glutathione peroxidase [EC:1.11.1.9]	At2g25080/1.1e-84/[O] KOG1651 Glutathione peroxidase	PTHR11592/7.8E-130/--	biological_process:GO:0006979//response to oxidative stress;molecular_function:GO:0004602//glutathione peroxidase activity;
CL13504.Contig3_All	CL13504.Contig3_All	165.88	186.99	200.51	184.46	202.37	217.2	192.07	203.88	OMO73486.1/4.2e-256/hypothetical protein COLO4_27070 [Corchorus olitorius]	JN399225.1/0.0/Rosa multiflora elongation factor 1-alpha mRNA, complete cds	sp|O49169|EF1A_MANES/9.0e-255/Elongation factor 1-alpha OS=Manihot esculenta GN=EF1 PE=3 SV=1	zju:107411323/2.0e-255/elongation factor 1-alpha; K03231 elongation factor 1-alpha	At5g60390/2.0e-253/[J] KOG0052 Translation elongation factor EF-1 alpha/Tu	PTHR23115/0.0/--	NA
Unigene20631_All	Unigene20631_All	165.55	121.42	135.51	1408266667	117.36	128.78	151.77	1326366667	XP_002515583.1/5.5e-58/PREDICTED: uncharacterized protein LOC8278599 [Ricinus communis] >EEF47032.1 conserved hypothetical protein [Ricinus communis]	XM_004287031.2/0.0/PREDICTED: Fragaria vesca subsp. vesca uncharacterized LOC101297765 (LOC101297765), mRNA	NA	NA	At5g19590/6.7e-51/[S] LSE0025 A Male reproductive organ-specific protein	PTHR31676/3.4E-77/--	NA
CL16761.Contig1_All	CL16761.Contig1_All	165.51	163.43	179.87	1696033333	274.82	251.21	204.09	2433733333	OMP10929.1/5.2e-223/Calreticulin/calnexin [Corchorus olitorius]	XM_007031074.2/0.0/PREDICTED: Theobroma cacao calreticulin (LOC18600563), mRNA	sp|P93508|CALR_RICCO/7.1e-221/Calreticulin OS=Ricinus communis PE=2 SV=1	tcc:18600563/1.0e-220/calreticulin; K08057 calreticulin	At1g09210/1.9e-212/[O] KOG0674 Calreticulin	PS00805/-/Calreticulin family repeated motif signature.	biological_process:GO:0006457//protein folding;cellular_component:GO:0005783//endoplasmic reticulum;molecular_function:GO:0051082//unfolded protein binding;GO:0005509//calcium ion binding;
Unigene36114_All	Unigene36114_All	164.49	177.91	168.98	170.46	184.47	155.72	156.58	165.59	XP_021298890.1/8.1e-99/50S ribosomal protein L15, chloroplastic [Herrania umbratica]	XM_021443215.1/0.0/PREDICTED: Herrania umbratica 50S ribosomal protein L15, chloroplastic (LOC110427665), mRNA	sp|P25873|RK15_ARATH/8.5e-97/50S ribosomal protein L15, chloroplastic OS=Arabidopsis thaliana GN=RPL15 PE=2 SV=2	ghi:107886635/1.2e-99/50S ribosomal protein L15, chloroplastic-like; K02876 large subunit ribosomal protein L15	At3g25920/2.3e-96/[J] KOG0846 Mitochondrial/chloroplast ribosomal protein L15/L10	PF00828/2.8E-30/Ribosomal protein L18e/L15	biological_process:GO:0006412//translation;cellular_component:GO:0015934//large ribosomal subunit;molecular_function:GO:0003735//structural constituent of ribosome;
CL9387.Contig1_All	CL9387.Contig1_All	164.24	155.95	153.24	157.81	221.97	192.1	191.98	2020166667	ADD69807.1/4.4e-32/copper transport protein ATOX1 [Hevea brasiliensis]	NA	sp|Q94BT9|ATOX1_ARATH/6.0e-30/Copper transport protein ATX1 OS=Arabidopsis thaliana GN=ATX1 PE=1 SV=1	hbr:110647015/1.1e-32/copper transport protein ATX1-like; K07213 copper chaperone	At3g56240/5.7e-27/[P] KOG1603 Copper chaperone	PTHR22814/5.4E-49/--	biological_process:GO:0030001//metal ion transport;molecular_function:GO:0046872//metal ion binding;
Unigene28958_All	Unigene28958_All	164.06	124.3	137.88	142.08	43.94	61.05	56.33	5377333333	ARO74589.1/0.0e+00/NADH dehydrogenase subunit 5 (chloroplast) [Vatica odorata]	KY972910.1/0.0/Cistus laurifolius isolate JH273 trnK-UUU gene, partial sequence; and maturase K (matK) gene, complete cds; plastid	sp|B1A981|NU5C_CARPA/0.0e+00/NAD(P)H-quinone oxidoreductase subunit 5, chloroplastic OS=Carica papaya GN=ndhF PE=3 SV=1	tcc:9978187/0.0e+00/ndhF, ThcaC_p077; NADH-plastoquinone oxidoreductase subunit 5; K05577 NAD(P)H-quinone oxidoreductase subunit 5 [EC:1.6.5.3]	AtCh070/0.0e+00/[C] KOG4668 NADH dehydrogenase subunits 2, 5, and related proteins	PTHR22773/0.0/--	biological_process:GO:0042773//ATP synthesis coupled electron transport;cellular_component:GO:0016021//integral component of membrane;GO:0009536//plastid;GO:0009507//chloroplast;molecular_function:GO:0008137//NADH dehydrogenase (ubiquinone) activity;
Unigene1280_All	Unigene1280_All	163.99	184.89	185.16	1780133333	157.11	130.09	127.86	1383533333	KJB19425.1/1.0e-154/hypothetical protein B456_003G101200 [Gossypium raimondii]	XM_012614956.1/0.0/PREDICTED: Gossypium raimondii ATP synthase subunit gamma, mitochondrial (LOC105788188), mRNA	sp|P26360|ATPG3_IPOBA/8.1e-148/ATP synthase subunit gamma, mitochondrial OS=Ipomoea batatas GN=ATPC PE=1 SV=2	ghi:107941452/4.5e-155/ATP synthase subunit gamma, mitochondrial; K02136 F-type H+-transporting ATPase subunit gamma	At2g33040/9.4e-143/[C] KOG1531 F0F1-type ATP synthase, gamma subunit	PF00231/3.6E-73/ATP synthase	biological_process:GO:0015986//ATP synthesis coupled proton transport;cellular_component:GO:0045261//proton-transporting ATP synthase complex, catalytic core F(1);molecular_function:GO:0046933//proton-transporting ATP synthase activity, rotational mechanism;
CL14863.Contig1_All	CL14863.Contig1_All	163.86	134.18	146.64	1482266667	58.18	57.21	57.99	5779333333	XP_016687622.1/2.1e-175/PREDICTED: low-temperature-induced cysteine proteinase [Gossypium hirsutum]	XM_007017594.2/0.0/PREDICTED: Theobroma cacao zingipain-2 (LOC18591464), mRNA	sp|P43297|RD21A_ARATH/3.3e-108/Cysteine proteinase RD21a OS=Arabidopsis thaliana GN=RD21A PE=1 SV=1	pxb:103932865/3.5e-98/cysteine protease XCP1-like; K16290 xylem cysteine proteinase [EC:3.4.22.-]	At1g09850_1/6.0e-141/[O] KOG1543 Cysteine proteinase Cathepsin L	PF00112/5.4E-83/Papain family cysteine protease	biological_process:GO:0051603//proteolysis involved in cellular protein catabolic process;cellular_component:GO:0005615//extracellular space;GO:0005764//lysosome;molecular_function:GO:0008234//cysteine-type peptidase activity;GO:0004197//cysteine-type endopeptidase activity;
CL859.Contig9_All	CL859.Contig9_All	163.68	197.94	210.28	1906333333	408.22	229.33	237.63	2917266667	XP_021618601.1/0.0e+00/heat shock cognate 70 kDa protein 2 [Manihot esculenta] >OAY46075.1 hypothetical protein MANES_07G114800 [Manihot esculenta]	XM_010096711.1/0.0/Morus notabilis Heat shock 70 kDa protein 4 partial mRNA	sp|P27322|HSP72_SOLLC/0.0e+00/Heat shock cognate 70 kDa protein 2 OS=Solanum lycopersicum GN=HSC-2 PE=1 SV=1	pmum:103332638/0.0e+00/heat shock cognate 70 kDa protein 2; K03283 heat shock 70kDa protein 1/2/6/8	At5g02500/0.0e+00/[O] KOG0101 Molecular chaperones HSP70/HSC70, HSP70 superfamily	PTHR19375:SF232/0.0/--	molecular_function:GO:0005524//ATP binding;
Unigene5823_All	Unigene5823_All	163.12	78.56	120.93	120.87	12.47	15.09	40.23	2259666667	XP_006482472.1/3.5e-116/PREDICTED: metalloendoproteinase 3-MMP-like [Citrus sinensis]	NA	sp|P29136|MEP1_SOYBN/5.2e-52/Metalloendoproteinase 1 OS=Glycine max PE=1 SV=2	egr:104426224/4.3e-103/metalloendoproteinase 3-MMP; K01402 matrix metalloproteinase-8 (neutrophil collagenase) [EC:3.4.24.34]	At1g70170/4.8e-60/[OW] KOG1565 Gelatinase A and related matrix metalloproteases	PF00413/3.8E-42/Matrixin	NA
CL14486.Contig1_All	CL14486.Contig1_All	163.06	140.1	141.42	1481933333	0.61	0.56	0.59	0.586667	XP_018854638.1/1.8e-132/PREDICTED: plasminogen activator inhibitor 1 RNA-binding protein-like [Juglans regia]	XM_018123296.1/0.0/PREDICTED: Theobroma cacao plasminogen activator inhibitor 1 RNA-binding protein (LOC18614483), transcript variant X3, mRNA	sp|A3AB67|FH16_ORYSJ/4.0e-11/Formin-like protein 16 OS=Oryza sativa subsp. japonica GN=FH16 PE=2 SV=1	vvi:100259885/1.1e-131/plasminogen activator inhibitor 1 RNA-binding protein; K13199 plasminogen activator inhibitor 1 RNA-binding protein	7291525/1.3e-08/[A] KOG1596 Fibrillarin and related nucleolar RNA-binding proteins	PF09598/2.3E-17/Stm1	NA
CL3772.Contig4_All	CL3772.Contig4_All	162.87	152.68	156.82	1574566667	269.14	270.9	174.7	2382466667	EEF42127.1/1.3e-126/NAC domain-containing protein, putative [Ricinus communis]	XM_006434177.1/0.0/Citrus clementina hypothetical protein (CICLE_v10001976mg) mRNA, complete cds	sp|Q39013|NAC2_ARATH/3.7e-119/NAC domain-containing protein 2 OS=Arabidopsis thaliana GN=NAC002 PE=2 SV=2	fve:101312606/7.1e-10/NAC domain-containing protein 66-like; K13126 polyadenylate-binding protein	At1g01720/9.9e-119/[S] LSE0117 A No apical meristem (NAM) developmental protein and related proteins	PTHR31719/1.4E-163/--	biological_process:GO:0006355//regulation of transcription, DNA-templated;GO:0006351//transcription, DNA-templated;cellular_component:GO:0005634//nucleus;molecular_function:GO:0003677//DNA binding;
Unigene50605_All	Unigene50605_All	162.17	164.86	184.93	1706533333	34.1	31.91	31.11	3237333333	OMO79818.1/6.4e-124/Glutaredoxin [Corchorus capsularis]	HG975516.1/0.0/Solanum lycopersicum chromosome ch04, complete genome	sp|Q9FLE8|Y5986_ARATH/3.8e-32/Uncharacterized protein At5g39865 OS=Arabidopsis thaliana GN=At5g39865 PE=2 SV=1	vvi:100247840/1.0e-118/uncharacterized LOC100247840; K17479 glutaredoxin domain-containing cysteine-rich protein 1	At1g64500/1.1e-86/[O] KOG2824 Glutaredoxin-related protein	PF00462/6.5E-9/Glutaredoxin	NA
CL13716.Contig2_All	CL13716.Contig2_All	162.13	52.48	74.33	9631333333	317.63	418.32	370.43	3687933333	OMO63575.1/2.3e-141/Mitochondrial brown fat uncoupling protein [Corchorus olitorius]	XM_021973364.1/0.0/PREDICTED: Prunus avium mitochondrial uncoupling protein 4-like (LOC110769402), mRNA	sp|Q9SB52|PUMP4_ARATH/7.9e-122/Mitochondrial uncoupling protein 4 OS=Arabidopsis thaliana GN=PUMP4 PE=2 SV=1	gra:105795107/1.2e-139/mitochondrial uncoupling protein 5-like; K15104 solute carrier family 25 (mitochondrial oxoglutarate transporter), member 11	At4g24570/2.1e-121/[C] KOG0759 Mitochondrial oxoglutarate/malate carrier proteins	PR00926/6.7E-7/Mitochondrial carrier protein signature	biological_process:GO:0006839//mitochondrial transport;cellular_component:GO:0016021//integral component of membrane;GO:0031966//mitochondrial membrane;
Unigene25295_All	Unigene25295_All	161.71	160.69	142.64	1550133333	109	63.86	53.48	7544666667	OMO97537.1/2.3e-65/hypothetical protein CCACVL1_04522 [Corchorus capsularis] >OMP10371.1 hypothetical protein COLO4_04559 [Corchorus olitorius]	XM_002303002.2/0.0/Populus trichocarpa cytochrome b5 isoform Cb5-C family protein (POPTR_0002s24400g) mRNA, complete cds	sp|P49098|CYB5_TOBAC/3.2e-63/Cytochrome b5 OS=Nicotiana tabacum PE=2 SV=1	jcu:105638879/4.6e-18/nitrate reductase [NADH]; K10534 nitrate reductase (NAD(P)H) [EC:1.7.1.1 1.7.1.2 1.7.1.3]	At2g32720/2.2e-58/[C] KOG0537 Cytochrome b5	PTHR19359:SF26/5.0E-93/--	cellular_component:GO:0016021//integral component of membrane;molecular_function:GO:0046872//metal ion binding;GO:0020037//heme binding;
Unigene133_All	Unigene133_All	161.7	35.13	40.94	7925666667	164.95	167.32	146.12	1594633333	KJB39039.1/1.0e-11/hypothetical protein B456_007G359300 [Gossypium raimondii]	NA	NA	NA	NA	NA	cellular_component:GO:0016021//integral component of membrane;
Unigene30033_All	Unigene30033_All	161.68	113.67	127.53	1342933333	243.84	258.82	223.37	242.01	EOX91438.1/1.4e-111/Mitogen-activated protein kinase kinase kinase 19, putative [Theobroma cacao]	XM_013587048.1/0.0/Medicago truncatula MAP3K-like kinase mRNA	sp|Q9CAD5|YODA_ARATH/6.7e-43/Mitogen-activated protein kinase kinase kinase YODA OS=Arabidopsis thaliana GN=YDA PE=1 SV=1	nta:107781848/8.6e-63/mitogen-activated protein kinase kinase kinase A-like; K20716 mitogen-activated protein kinase kinase kinase 17/18	At5g67080/3.6e-91/[T] KOG0198 MEKK and related serine/threonine protein kinases	PF00069/3.4E-53/Protein kinase domain	molecular_function:GO:0004674//protein serine/threonine kinase activity;GO:0005524//ATP binding;
CL939.Contig4_All	CL939.Contig4_All	161.54	197.91	196.83	1854266667	161.12	199.01	162.96	1743633333	XP_021995436.1/3.1e-83/mitotic checkpoint protein BUB3.3-like [Helianthus annuus]	XM_022037637.1/0.0/PREDICTED: Carica papaya eukaryotic translation initiation factor 5A-2-like (LOC110811212), mRNA	sp|P24922|IF5A2_NICPL/1.8e-84/Eukaryotic translation initiation factor 5A-2 OS=Nicotiana plumbaginifolia GN=EIF-5A2 PE=2 SV=1	han:110892587/4.6e-84/mitotic checkpoint protein BUB3.3-like; K02180 cell cycle arrest protein BUB3	At1g69410/2.9e-76/[J] KOG3271 Translation initiation factor 5A (eIF-5A)	PS00302/-/Eukaryotic initiation factor 5A hypusine signature.	NA
Unigene1315_All	Unigene1315_All	161.5	272.78	298.21	2441633333	78.12	82.24	66.39	7558333333	XP_017976853.1/0.0e+00/PREDICTED: magnesium-chelatase subunit ChlH, chloroplastic [Theobroma cacao]	XM_012230770.2/0.0/PREDICTED: Jatropha curcas magnesium-chelatase subunit ChlH, chloroplastic (LOC105645227), mRNA	sp|Q9FNB0|CHLH_ARATH/0.0e+00/Magnesium-chelatase subunit ChlH, chloroplastic OS=Arabidopsis thaliana GN=CHLH PE=1 SV=1	tcc:18598928/0.0e+00/magnesium-chelatase subunit ChlH, chloroplastic; K03403 magnesium chelatase subunit H [EC:6.6.1.1]	NA	PTHR23304/0.0/--	biological_process:GO:0015995//chlorophyll biosynthetic process;molecular_function:GO:0016851//magnesium chelatase activity;
Unigene35025_All	Unigene35025_All	160.95	276.18	261.88	2330033333	34.98	45.73	48.51	4307333333	AAW80918.1/3.0e-145/putative plasma membrane intrinsic protein [Astragalus membranaceus]	XM_010033696.2/0.0/PREDICTED: Eucalyptus grandis aquaporin PIP2-7 (LOC104421662), mRNA	sp|Q9FF53|PIP24_ARATH/1.9e-135/Probable aquaporin PIP2-4 OS=Arabidopsis thaliana GN=PIP2-4 PE=1 SV=1	cann:107843077/2.2e-145/aquaporin PIP2-1-like; K09872 aquaporin PIP	At5g60660/5.0e-135/[G] KOG0223 Aquaporin (major intrinsic protein family)	PTHR19139/1.4E-206/--	cellular_component:GO:0016021//integral component of membrane;molecular_function:GO:0005215//transporter activity;
CL11080.Contig1_All	CL11080.Contig1_All	160.5	88.84	88.96	1127666667	24.84	31.34	20.2	25.46	XP_015868536.1/5.8e-29/PREDICTED: indole-3-acetic acid-induced protein ARG2-like [Ziziphus jujuba] >XP_015868932.1 PREDICTED: indole-3-acetic acid-induced protein ARG2-like [Ziziphus jujuba] >XP_015869198.1 PREDICTED: indole-3-acetic acid-induced protein ARG2-like [Ziziphus jujuba] >XP_015869267.1 PREDICTED: indole-3-acetic acid-induced protein ARG2-like [Ziziphus jujuba] >XP_015870569.1 PREDICTE…	NA	sp|P32292|ARG2_VIGRR/7.2e-20/Indole-3-acetic acid-induced protein ARG2 OS=Vigna radiata var. radiata GN=ARG2 PE=2 SV=1	NA	NA	PTHR33509:SF5/1.4E-37/--	biological_process:GO:0006950//response to stress;
CL6508.Contig1_All	CL6508.Contig1_All	160.42	75.61	86.89	107.64	242.85	182.41	163.6	1962866667	OMO61743.1/3.6e-206/hypothetical protein CCACVL1_23275 [Corchorus capsularis]	XM_010112069.1/0.0/Morus notabilis CBL-interacting serine/threonine-protein kinase 6 partial mRNA	sp|O65554|CIPK6_ARATH/2.1e-186/CBL-interacting serine/threonine-protein kinase 6 OS=Arabidopsis thaliana GN=CIPK6 PE=1 SV=1	jcu:105633501/6.8e-202/CBL-interacting serine/threonine-protein kinase 6; K07198 5'-AMP-activated protein kinase, catalytic alpha subunit [EC:2.7.11.11]	At4g30960/5.6e-186/[T] KOG0583 Serine/threonine protein kinase	PF00069/2.3E-73/Protein kinase domain	NA
Unigene26323_All	Unigene26323_All	159.43	144.66	138.39	1474933333	93.06	77.55	86.62	8574333333	KJB51173.1/1.4e-109/hypothetical protein B456_008G205500 [Gossypium raimondii]	XM_021430584.1/0.0/PREDICTED: Herrania umbratica elongation factor 1-delta-like (LOC110417971), transcript variant X2, mRNA	sp|P48006|EF1D1_ARATH/3.3e-104/Elongation factor 1-delta 1 OS=Arabidopsis thaliana GN=At1g30230 PE=1 SV=2	gra:105764781/6.6e-109/elongation factor 1-delta; K03232 elongation factor 1-beta	At1g30230/8.9e-104/[K] KOG1668 Elongation factor 1 beta/delta chain	PS00825/-/Elongation factor 1 beta/beta'/delta chain signature 2.	cellular_component:GO:0005853//eukaryotic translation elongation factor 1 complex;molecular_function:GO:0003746//translation elongation factor activity;
Unigene51426_All	Unigene51426_All	159.37	189.46	179.7	1761766667	48.25	45.05	37.63	4364333333	XP_021299798.1/3.1e-95/LOW QUALITY PROTEIN: NAD(P)H-quinone oxidoreductase subunit T, chloroplastic [Herrania umbratica]	XM_010531860.1/0.0/PREDICTED: Tarenaya hassleriana NAD(P)H-quinone oxidoreductase subunit T, chloroplastic (LOC104806791), mRNA	sp|Q38813|DNAJ1_ARATH/2.3e-09/Chaperone protein dnaJ 1, mitochondrial OS=Arabidopsis thaliana GN=ATJ1 PE=2 SV=2	sot:102603819/4.2e-12/chaperone protein DnaJ; K03686 molecular chaperone DnaJ	At4g09350/4.5e-81/[O] KOG0715 Molecular chaperone (DnaJ superfamily)	PTHR24078/4.9E-18/--	cellular_component:GO:0016021//integral component of membrane;
Unigene40998_All	Unigene40998_All	159.26	203.85	186.67	183.26	137.26	168.51	154.94	153.57	XP_012466012.1/5.9e-40/PREDICTED: uncharacterized protein LOC105784633 [Gossypium raimondii] >XP_016697144.1 PREDICTED: uncharacterized protein LOC107913167 [Gossypium hirsutum] >XP_016744506.1 PREDICTED: uncharacterized protein LOC107953648 [Gossypium hirsutum] >XP_017613489.1 PREDICTED: uncharacterized protein LOC108458586 [Gossypium arboreum] >KHG26447.1 Uncharacterized protein F383_04740 [Gos…	XM_010029492.2/0.0/PREDICTED: Eucalyptus grandis uncharacterized LOC104418219 (LOC104418219), mRNA	NA	NA	NA	PTHR33417:SF2/8.0E-65/--	cellular_component:GO:0016021//integral component of membrane;
Unigene81072_All	Unigene81072_All	159.24	72.92	77.08	103.08	163.14	139.42	127.44	1433333333	EOX91552.1/3.6e-114/Myb domain protein 73, putative [Theobroma cacao]	XM_017775796.1/0.0/PREDICTED: Gossypium arboreum transcription factor MYB44 (LOC108473959), mRNA	sp|Q9FDW1|MYB44_ARATH/5.0e-88/Transcription factor MYB44 OS=Arabidopsis thaliana GN=MYB44 PE=2 SV=1	tcc:18611200/9.1e-115/transcription factor MYB44; K09422 transcription factor MYB, plant	At5g67300/1.3e-87/[K] KOG0048 Transcription factor, Myb superfamily	PTHR10641:SF551/1.9E-130/--	molecular_function:GO:0003677//DNA binding;
CL15373.Contig2_All	CL15373.Contig2_All	159.13	264.14	264.09	229.12	0.39	0.23	0.04	0.22	OMO86230.1/4.3e-191/NAD-dependent epimerase/dehydratase [Corchorus capsularis]	XM_007031147.2/0.0/PREDICTED: Theobroma cacao chloroplast stem-loop binding protein of 41 kDa b, chloroplastic (LOC18600604), transcript variant X2, mRNA	sp|Q9SA52|CP41B_ARATH/6.5e-180/Chloroplast stem-loop binding protein of 41 kDa b, chloroplastic OS=Arabidopsis thaliana GN=CSP41B PE=1 SV=1	han:110892672/6.0e-25/3-hydroxyisobutyryl-CoA hydrolase 1-like; K05605 3-hydroxyisobutyryl-CoA hydrolase [EC:3.1.2.4]	At1g09340/1.7e-179/[A] LSE0444 A Chloroplast mRNA binding protein/endoribonuclease	PF01370/7.4E-13/NAD dependent epimerase/dehydratase family	molecular_function:GO:0003824//catalytic activity;GO:0050662//coenzyme binding;
Unigene30500_All	Unigene30500_All	158.96	155.75	148.65	1544533333	97.93	94.4	79.99	9077333333	EOY05144.1/1.7e-258/Serine hydroxymethyltransferase 4 isoform 1 [Theobroma cacao]	XM_007034156.2/0.0/PREDICTED: Theobroma cacao serine hydroxymethyltransferase 4 (LOC18602644), mRNA	sp|O23254|GLYC4_ARATH/1.0e-254/Serine hydroxymethyltransferase 4 OS=Arabidopsis thaliana GN=SHM4 PE=1 SV=1	tcc:18602644/7.5e-259/serine hydroxymethyltransferase 4; K00600 glycine hydroxymethyltransferase [EC:2.1.2.1]	At4g13930/2.7e-254/[E] KOG2467 Glycine/serine hydroxymethyltransferase	PF00464/1.9E-186/Serine hydroxymethyltransferase	NA
CL1650.Contig3_All	CL1650.Contig3_All	158.72	186.04	171.03	171.93	80.2	91.4	66.41	7933666667	XP_021288785.1/6.6e-116/uncharacterized protein LOC110419967 [Herrania umbratica]	XM_017786723.1/0.0/PREDICTED: Gossypium arboreum kynurenine formamidase-like (LOC108483366), mRNA	NA	NA	NA	PTHR31118:SF10/1.1E-144/--	biological_process:GO:0019441//tryptophan catabolic process to kynurenine;molecular_function:GO:0004061//arylformamidase activity;
CL12060.Contig2_All	CL12060.Contig2_All	158.21	157.46	124.84	1468366667	100.03	60.74	70.43	7706666667	XP_015899457.1/6.2e-207/PREDICTED: benzyl alcohol O-benzoyltransferase-like [Ziziphus jujuba]	XM_011087593.2/0.0/PREDICTED: Sesamum indicum benzyl alcohol O-benzoyltransferase-like (LOC105167776), mRNA	sp|Q8GT20|BEBT_TOBAC/5.3e-199/Benzyl alcohol O-benzoyltransferase OS=Nicotiana tabacum GN=HSR201 PE=1 SV=1	zju:107432782/9.1e-208/benzyl alcohol O-benzoyltransferase-like; K19861 benzyl alcohol O-benzoyltransferase [EC:2.3.1.196 2.3.1.232]	At5g17540/3.1e-145/[RQ] LSE0273 A Predicted N-hydroxycinnamoyl/benzoyltransferase	PTHR31642/2.4E-287/--	molecular_function:GO:0016747//transferase activity, transferring acyl groups other than amino-acyl groups;
CL3008.Contig3_All	CL3008.Contig3_All	157.78	25.83	26.81	70.14	271	167.12	249.1	2290733333	XP_017409784.1/2.4e-68/PREDICTED: protein CURVATURE THYLAKOID 1B, chloroplastic [Vigna angularis] >KOM29124.1 hypothetical protein LR48_Vigan635s004900 [Vigna angularis]	XM_013780704.1/0.0/PREDICTED: Brassica oleracea var. oleracea protein CURVATURE THYLAKOID 1B, chloroplastic (LOC106341947), mRNA	sp|Q8LCA1|CUT1B_ARATH/4.4e-55/Protein CURVATURE THYLAKOID 1B, chloroplastic OS=Arabidopsis thaliana GN=CURT1B PE=1 SV=2	NA	NA	PTHR33222/6.3E-94/--	cellular_component:GO:0016021//integral component of membrane;GO:0009579//thylakoid;
CL1304.Contig2_All	CL1304.Contig2_All	157.78	124.64	119.78	1340666667	43.4	23.54	20.78	29.24	KJB25480.1/7.9e-20/hypothetical protein B456_004G193800 [Gossypium raimondii]	NA	sp|Q9S740|AGP19_ARATH/1.5e-14/Lysine-rich arabinogalactan protein 19 OS=Arabidopsis thaliana GN=AGP19 PE=2 SV=2	nsy:104230508/3.2e-10/proline-rich receptor-like protein kinase PERK1 isoform X1; K04730 interleukin-1 receptor-associated kinase 1 [EC:2.7.11.1]	At3g24400/3.6e-12/[T] KOG1187 Serine/threonine protein kinase	PR01217/3.69E-9/Proline rich extensin signature	NA
CL11814.Contig1_All	CL11814.Contig1_All	157.69	141.06	112.94	137.23	190.36	103.36	55.98	1165666667	XP_021745669.1/2.4e-107/esterase CG5412-like [Chenopodium quinoa]	XM_003624750.2/0.0/Medicago truncatula serine hydrolase mRNA	sp|Q94AC1|STR6_ARATH/1.7e-13/Rhodanese-like domain-containing protein 6 OS=Arabidopsis thaliana GN=STR6 PE=2 SV=1	mus:103999731/6.0e-100/uncharacterized hydrolase C22A12.06c; K02183 calmodulin	At5g65400/6.1e-50/[E] KOG2551 Phospholipase/carboxyhydrolase	PTHR22778:SF22/2.3E-139/--	NA
Unigene13223_All	Unigene13223_All	157.63	170.78	164.98	1644633333	214.04	74.61	63.86	1175033333	KQL28625.1/3.7e-213/hypothetical protein SETIT_017023mg [Setaria italica]	XM_017371878.1/0.0/PREDICTED: Daucus carota subsp. sativus polyubiquitin (LOC108203124), mRNA	sp|P0CH05|UBI2P_PETCR/2.1e-212/Polyubiquitin OS=Petroselinum crispum GN=PCUBI4-2 PE=3 SV=1	pavi:110774095/4.7e-213/polyubiquitin; K08770 ubiquitin C	At4g05320/2.1e-211/[OR] KOG0001 Ubiquitin and ubiquitin-like proteins	PS00299/-/Ubiquitin domain signature.	NA
CL2441.Contig2_All	CL2441.Contig2_All	156.54	196.97	199.4	1843033333	16.61	8.86	8.89	1145333333	XP_007027494.2/1.6e-98/PREDICTED: thaumatin-like protein 1b [Theobroma cacao]	NA	sp|Q9SMH2|TLP1_CASSA/9.0e-90/Thaumatin-like protein 1 OS=Castanea sativa GN=TL1 PE=2 SV=1	gmx:100794341/1.2e-47/BRCA1-A complex subunit BRE-like; K12173 BRCA1-A complex subunit BRE	At1g20030/2.6e-75/[V] TWOG0215 Pathogenesis related proteins, group 5, and related proteins	PR00347/3.51E-15/Pathogenesis-related protein signature	NA
CL2719.Contig1_All	CL2719.Contig1_All	156.35	117.87	112.13	1287833333	298.46	163.64	142.55	201.55	XP_015882031.1/3.4e-170/PREDICTED: GDSL esterase/lipase At5g33370-like [Ziziphus jujuba]	XM_010265694.2/0.0/PREDICTED: Nelumbo nucifera GDSL esterase/lipase At5g33370-like (LOC104602120), mRNA	sp|Q9M8Y5|LTL1_ARATH/8.0e-152/GDSL esterase/lipase LTL1 OS=Arabidopsis thaliana GN=LTL1 PE=2 SV=1	ats:109762802/4.7e-44/LOC109762802; auxin transport protein BIG; K10691 E3 ubiquitin-protein ligase UBR4 [EC:2.3.2.27]	At3g04290/2.1e-151/[RI] LSE0388 A Predicted lipase	PTHR22835/6.3E-260/--	molecular_function:GO:0016788//hydrolase activity, acting on ester bonds;
CL859.Contig2_All	CL859.Contig2_All	156.08	192.91	195.76	1815833333	195.45	229.38	178.45	2010933333	XP_012074911.1/0.0e+00/probable mediator of RNA polymerase II transcription subunit 37e [Jatropha curcas] >KDP35613.1 hypothetical protein JCGZ_09051 [Jatropha curcas]	XM_021433652.1/0.0/PREDICTED: Herrania umbratica heat shock cognate 70 kDa protein 2-like (LOC110420367), mRNA	sp|P27322|HSP72_SOLLC/0.0e+00/Heat shock cognate 70 kDa protein 2 OS=Solanum lycopersicum GN=HSC-2 PE=1 SV=1	jcu:105636278/0.0e+00/probable mediator of RNA polymerase II transcription subunit 37e; K03283 heat shock 70kDa protein 1/2/6/8	At5g02500/0.0e+00/[O] KOG0101 Molecular chaperones HSP70/HSC70, HSP70 superfamily	PS00329/-/Heat shock hsp70 proteins family signature 2.	molecular_function:GO:0005524//ATP binding;
CL12222.Contig2_All	CL12222.Contig2_All	155.61	225.84	190.69	1907133333	27.24	21.11	14.83	21.06	XP_021295485.1/8.7e-195/metal tolerance protein 11 isoform X1 [Herrania umbratica]	XM_021439810.1/0.0/PREDICTED: Herrania umbratica metal tolerance protein 11 (LOC110425039), transcript variant X1, mRNA	sp|O80632|MTP11_ARATH/9.1e-185/Metal tolerance protein 11 OS=Arabidopsis thaliana GN=MTP11 PE=2 SV=1	NA	At2g39450/2.4e-184/[P] KOG1485 Mitochondrial Fe2+ transporter MMT1 and related transporters (cation diffusion facilitator superfamily)	PF01545/9.9E-31/Cation efflux family	NA
CL10121.Contig5_All	CL10121.Contig5_All	155.14	188.13	207.29	183.52	68.76	90.55	92.11	8380666667	XP_007017987.2/0.0e+00/PREDICTED: ATP-dependent zinc metalloprotease FTSH, chloroplastic [Theobroma cacao]	XM_007017925.2/0.0/PREDICTED: Theobroma cacao ATP-dependent zinc metalloprotease FTSH, chloroplastic (LOC18591676), mRNA	sp|O82150|FTSH_TOBAC/0.0e+00/ATP-dependent zinc metalloprotease FTSH, chloroplastic OS=Nicotiana tabacum GN=FTSH PE=2 SV=2	tcc:18591676/0.0e+00/ATP-dependent zinc metalloprotease FTSH, chloroplastic; K03798 cell division protease FtsH [EC:3.4.24.-]	At5g42270/0.0e+00/[O] KOG0731 AAA+-type ATPase containing the peptidase M41 domain	SM00382/2.5E-23/ATPases associated with a variety of cellular activities	cellular_component:GO:0016021//integral component of membrane;molecular_function:GO:0004222//metalloendopeptidase activity;GO:0005524//ATP binding;
Unigene51037_All	Unigene51037_All	154.93	165.6	161.94	1608233333	196.48	160.04	147.72	168.08	OMO83243.1/8.9e-154/Glycoside hydrolase, family 19, catalytic [Corchorus capsularis]	XM_012983666.1/0.0/PREDICTED: Erythranthe guttatus chitinase-like protein 1 (LOC105959541), transcript variant X2, mRNA	sp|Q9MA41|CTL1_ARATH/3.1e-147/Chitinase-like protein 1 OS=Arabidopsis thaliana GN=CTL1 PE=1 SV=1	thj:104824946/3.0e-50/endochitinase CH25; K20547 basic endochitinase B [EC:3.2.1.14]	At1g05850/8.2e-147/[R] KOG4742 Predicted chitinase	PTHR22595/1.8E-181/--	NA
Unigene15531_All	Unigene15531_All	154.83	101.85	92.85	116.51	283.83	111.47	100.84	165.38	XP_004297655.1/6.0e-55/PREDICTED: MLP-like protein 423 [Fragaria vesca subsp. vesca]	NA	sp|Q93VR4|ML423_ARATH/2.5e-49/MLP-like protein 423 OS=Arabidopsis thaliana GN=MLP423 PE=2 SV=1	zju:107416231/4.6e-12/uncharacterized protein LOC107416231; K10745 ribonuclease H2 subunit C	At1g24020/6.6e-49/[R] LSE0193 A Major latex protein and related proteins	PR00634/3.1E-9/Major pollen allergen Bet V1 signature	biological_process:GO:0006952//defense response;GO:0009607//response to biotic stimulus;
Unigene19479_All	Unigene19479_All	154.78	64.32	86.19	1017633333	3.98	8.18	11.54	7.9	XP_007217937.1/5.8e-127/nematode resistance protein-like HSPRO2 [Prunus persica] >ONI24568.1 hypothetical protein PRUPE_2G247600 [Prunus persica]	NA	sp|O04203|HSPR2_ARATH/6.8e-92/Nematode resistance protein-like HSPRO2 OS=Arabidopsis thaliana GN=HSPRO2 PE=1 SV=1	NA	NA	PF07231/6.6E-82/Hs1pro-1 N-terminus	biological_process:GO:0006952//defense response;GO:0019441//tryptophan catabolic process to kynurenine;molecular_function:GO:0046872//metal ion binding;GO:0020037//heme binding;
Unigene11787_All	Unigene11787_All	154.52	236.28	195.97	195.59	44.74	29.96	11.1	28.6	EOX98776.1/2.0e-159/HXXXD-type acyl-transferase family protein, putative [Theobroma cacao]	NA	sp|Q94CD1|HHT1_ARATH/3.5e-99/Omega-hydroxypalmitate O-feruloyl transferase OS=Arabidopsis thaliana GN=HHT1 PE=1 SV=1	tcc:18608283/1.5e-159/omega-hydroxypalmitate O-feruloyl transferase; K15400 omega-hydroxypalmitate O-feruloyl transferase [EC:2.3.1.188]	At5g41040/9.2e-99/[RQ] LSE0273 A Predicted N-hydroxycinnamoyl/benzoyltransferase	PTHR31642:SF10/4.6E-153/--	NA
CL11603.Contig1_All	CL11603.Contig1_All	153.48	166.9	166.67	162.35	118.03	82.57	72.22	90.94	XP_012469901.1/0.0e+00/PREDICTED: uncharacterized aarF domain-containing protein kinase At1g79600, chloroplastic [Gossypium raimondii] >XP_012469902.1 PREDICTED: uncharacterized aarF domain-containing protein kinase At1g79600, chloroplastic [Gossypium raimondii] >KJB18304.1 hypothetical protein B456_003G046300 [Gossypium raimondii] >KJB18306.1 hypothetical protein B456_003G046300 [Gossypium raimo…	XM_007048030.2/0.0/PREDICTED: Theobroma cacao uncharacterized protein sll1770 (LOC18611659), mRNA	sp|Q9MA15|Y1796_ARATH/6.8e-65/Uncharacterized aarF domain-containing protein kinase At1g79600, chloroplastic OS=Arabidopsis thaliana GN=At1g79600 PE=2 SV=1	vvi:100252764/9.3e-148/uncharacterized protein sll1770; K13457 disease resistance protein RPM1	At5g64940/2.9e-304/[R] KOG1235 Predicted unusual protein kinase	PTHR10566:SF74/0.0/--	biological_process:GO:0009644//response to high light intensity;GO:0007623//circadian rhythm;GO:0010150//leaf senescence;GO:0042542//response to hydrogen peroxide;GO:0046686//response to cadmium ion;GO:0055072//iron ion homeostasis;GO:1990641//response to iron ion starvation;GO:0034599//cellular response to oxidative stress;GO:1901031//regulation of response to reactive oxygen species;GO:0046467/…
CL3436.Contig1_All	CL3436.Contig1_All	153.08	157.84	172.68	161.2	331.09	346.15	278.94	3187266667	XP_012064680.1/2.3e-92/superoxide dismutase [Cu-Zn], chloroplastic isoform X2 [Jatropha curcas]	EU597268.1/0.0/Gossypium hirsutum chloroplast Cu/Zn superoxide dismutase (CSD2a) mRNA, complete cds; nuclear gene for chloroplast product	sp|O65199|SODCP_VITVI/2.6e-89/Superoxide dismutase [Cu-Zn], chloroplastic OS=Vitis vinifera GN=SODCP PE=2 SV=1	gra:105799144/1.8e-91/superoxide dismutase [Cu-Zn], chloroplastic; K04565 superoxide dismutase, Cu-Zn family [EC:1.15.1.1]	At2g28190/1.2e-80/[P] KOG0441 Cu2+/Zn2+ superoxide dismutase SOD1	PTHR10003/1.3E-123/--	molecular_function:GO:0004784//superoxide dismutase activity;GO:0046872//metal ion binding;
Unigene1586_All	Unigene1586_All	152.79	108.71	99.86	1204533333	151.47	106.39	53.29	1037166667	XP_021678557.1/1.8e-227/gallate 1-beta-glucosyltransferase-like isoform X1 [Hevea brasiliensis]	FQ382306.1/0.0/Vitis vinifera clone SS0ABG62YH19	sp|Q9MB73|LGT_CITUN/1.3e-208/Limonoid UDP-glucosyltransferase OS=Citrus unshiu PE=2 SV=1	cit:102630581/3.5e-207/SLLGT; limonoid UDP-glucosyltransferase; K08236 limonoid glucosyltransferase [EC:2.4.1.210]	At4g15480/3.9e-164/[GC] KOG1192 UDP-glucuronosyl and UDP-glucosyl transferase	PTHR11926/7.8E-285/--	biological_process:GO:0008152//metabolic process;molecular_function:GO:0016758//transferase activity, transferring hexosyl groups;
CL7172.Contig1_All	CL7172.Contig1_All	152.79	206.12	180.3	1797366667	109.69	119.44	86.16	1050966667	XP_010102294.1/1.9e-216/GDP-mannose 3,5-epimerase 1 [Morus notabilis] >EXB93237.1 GDP-mannose 3,5-epimerase 1 [Morus notabilis]	XM_021427500.1/0.0/PREDICTED: Herrania umbratica GDP-mannose 3,5-epimerase 2 (LOC110415782), transcript variant X2, mRNA	sp|A2Z7B3|GME1_ORYSI/1.2e-208/GDP-mannose 3,5-epimerase 1 OS=Oryza sativa subsp. indica GN=OsI_032456 PE=2 SV=1	tcc:18600196/5.2e-216/GDP-mannose 3,5-epimerase 2; K10046 GDP-D-mannose 3', 5'-epimerase [EC:5.1.3.18 5.1.3.-]	At5g28840/2.8e-204/[GM] KOG1429 dTDP-glucose 4-6-dehydratase/UDP-glucuronic acid decarboxylase	PTHR10366:SF327/3.2E-270/--	cellular_component:GO:0016592//mediator complex;molecular_function:GO:0001104//RNA polymerase II transcription cofactor activity;GO:0047918//GDP-mannose 3,5-epimerase activity;GO:0051287//NAD binding;
CL17420.Contig2_All	CL17420.Contig2_All	152.31	259.81	261.8	224.64	391.15	379.53	332.64	3677733333	XP_002274366.2/1.2e-180/PREDICTED: ferredoxin--NADP reductase, leaf-type isozyme, chloroplastic [Vitis vinifera] >CBI19880.3 unnamed protein product, partial [Vitis vinifera]	XM_007017755.2/0.0/PREDICTED: Theobroma cacao ferredoxin--NADP reductase, leaf isozyme, chloroplastic (LOC18591567), mRNA	sp|Q8W493|FNRL2_ARATH/1.3e-172/Ferredoxin--NADP reductase, leaf isozyme 2, chloroplastic OS=Arabidopsis thaliana GN=LFNR2 PE=1 SV=1	vvi:100252241/1.8e-181/ferredoxin--NADP reductase, leaf-type isozyme, chloroplastic; K02641 ferredoxin--NADP+ reductase [EC:1.18.1.2]	At1g20020/3.6e-172/[C] KOG1158 NADP/FAD dependent oxidoreductase	PS51384/14.046/Ferredoxin reductase-type FAD binding domain profile.	biological_process:GO:0009817//defense response to fungus, incompatible interaction;GO:0042742//defense response to bacterium;GO:0009735//response to cytokinin;cellular_component:GO:0009535//chloroplast thylakoid membrane;GO:0048046//apoplast;GO:0009570//chloroplast stroma;molecular_function:GO:0008266//poly(U) RNA binding;GO:0004324//ferredoxin-NADP+ reductase activity;
Unigene36118_All	Unigene36118_All	152.14	187.24	202.17	1805166667	207.22	207.81	157.46	190.83	ASZ84476.1/4.3e-183/glyceraldehyde-3-phosphate dehydrogenase C subunit 1 [Buglossoides arvensis]	AB706335.1/0.0/Shorea beccariana SbGAPC mRNA for glyceraldehyde-3-phosphate dehydrogenase C, complete cds	sp|Q9FX54|G3PC2_ARATH/9.3e-179/Glyceraldehyde-3-phosphate dehydrogenase GAPC2, cytosolic OS=Arabidopsis thaliana GN=GAPC2 PE=1 SV=1	egr:104415712/6.6e-181/glyceraldehyde-3-phosphate dehydrogenase, cytosolic; K00134 glyceraldehyde 3-phosphate dehydrogenase [EC:1.2.1.12]	At1g13440/2.5e-178/[G] KOG0657 Glyceraldehyde 3-phosphate dehydrogenase	PF00044/1.2E-55/Glyceraldehyde 3-phosphate dehydrogenase, NAD binding domain	biological_process:GO:0006006//glucose metabolic process;molecular_function:GO:0016620//oxidoreductase activity, acting on the aldehyde or oxo group of donors, NAD or NADP as acceptor;GO:0050661//NADP binding;GO:0051287//NAD binding;
CL6443.Contig2_All	CL6443.Contig2_All	151.69	70.11	73.06	9828666667	119.03	107.42	86.16	1042033333	OMO89142.1/1.3e-58/Zinc finger, AN1-type [Corchorus olitorius]	NA	sp|Q9ZNU9|SAP3_ARATH/1.7e-48/Zinc finger A20 and AN1 domain-containing stress-associated protein 3 OS=Arabidopsis thaliana GN=SAP3 PE=2 SV=1	NA	At2g27580/4.6e-48/[R] KOG3173 Predicted Zn-finger protein	SM00259/1.3E-6/A20-like zinc fingers	molecular_function:GO:0003677//DNA binding;GO:0008270//zinc ion binding;
Unigene34512_All	Unigene34512_All	151.66	105.89	111.61	1230533333	194.89	123.9	81.12	1333033333	OMO85574.1/4.1e-208/hypothetical protein CCACVL1_10094 [Corchorus capsularis]	JN812063.1/0.0/Acacia confusa chalcone synthase mRNA, complete cds	sp|P51090|CHSY_VITVI/7.6e-203/Chalcone synthase OS=Vitis vinifera GN=CHS PE=2 SV=1	hbr:110648892/4.0e-208/chalcone synthase 2; K00660 chalcone synthase [EC:2.3.1.74]	At5g13930/4.1e-195/[Q] LSE0252 A Chalcone synthase	PTHR11877/1.9E-292/--	NA
Unigene8169_All	Unigene8169_All	151.35	100.52	105.5	1191233333	77.33	37.68	39.67	51.56	OMO58482.1/3.6e-54/Calcium-binding EF-hand [Corchorus olitorius]	NA	sp|Q0IQB6|CML3_ORYSJ/8.4e-12/Calmodulin-like protein 3 OS=Oryza sativa subsp. japonica GN=CML3 PE=2 SV=1	tcc:18603671/1.7e-53/calmodulin-like protein 3; K02183 calmodulin	At5g49480/1.0e-40/[T] KOG0027 Calmodulin and related proteins (EF-Hand superfamily)	PTHR10891:SF629/5.5E-65/--	NA
CL1508.Contig1_All	CL1508.Contig1_All	151.21	40.3	48.15	7988666667	299.97	126.09	145.02	190.36	XP_016729478.1/6.2e-124/PREDICTED: repetitive proline-rich cell wall protein 2-like [Gossypium hirsutum]	XM_017776537.1/0.0/PREDICTED: Gossypium arboreum repetitive proline-rich cell wall protein 2-like (LOC108474569), mRNA	sp|Q9ZQI0|EPR1_ARATH/9.1e-84/Proline-rich extensin-like protein EPR1 OS=Arabidopsis thaliana GN=EPR1 PE=2 SV=1	gmx:102668510/1.8e-48/repetitive proline-rich cell wall protein 1-like; K03006 DNA-directed RNA polymerase II subunit RPB1 [EC:2.7.7.6]	At3g19020/8.2e-55/[M] LSE0601 A Pollen extensin-like protein (Pex)	PTHR34629/2.5E-25/--	NA
CL2795.Contig11_All	CL2795.Contig11_All	151.12	162.14	127.15	1468033333	0.97	0.33	0.25	0.516667	XP_007051405.2/2.0e-272/PREDICTED: protein LHY isoform X2 [Theobroma cacao]	AY611029.1/0.0/Castanea sativa late elongated hypocotyl (LHY) mRNA, complete cds	sp|Q6R0H1|LHY_ARATH/1.8e-152/Protein LHY OS=Arabidopsis thaliana GN=LHY PE=1 SV=2	tcc:18613877/3.0e-273/protein LHY; K12133 MYB-related transcription factor LHY	At1g01060/4.7e-152/[O] KOG0724 Zuotin and related molecular chaperones (DnaJ superfamily), contains DNA-binding domains	SM00717/1.5E-12/SANT SWI3, ADA2, N-CoR and TFIIIB'' DNA-binding domains	NA
CL9636.Contig2_All	CL9636.Contig2_All	151.12	65	91.77	102.63	16.89	17.16	18.11	1738666667	XP_012080143.1/1.1e-20/uncharacterized protein LOC105640439 [Jatropha curcas] >KDP31154.1 hypothetical protein JCGZ_11530 [Jatropha curcas]	NA	NA	NA	At3g48180/4.6e-17/[L] KOG1361 Predicted hydrolase involved in interstrand cross-link repair	PTHR33386/4.9E-28/--	NA
Unigene50155_All	Unigene50155_All	151.11	195.97	188.64	1785733333	106.55	129.89	117.88	1181066667	XP_012464632.1/5.3e-178/PREDICTED: catalase isozyme 1 [Gossypium raimondii] >KJB14250.1 hypothetical protein B456_002G115900 [Gossypium raimondii]	XM_007017972.2/0.0/PREDICTED: Theobroma cacao catalase isozyme 1 (LOC18591705), mRNA	sp|O48560|CATA3_SOYBN/7.5e-173/Catalase-3 OS=Glycine max GN=CAT3 PE=2 SV=1	pop:POPTR_0002s01080g/1.1e-175/POPTRDRAFT_550767; catalase family protein; K03781 catalase [EC:1.11.1.6]	At4g35090/1.1e-170/[P] KOG0047 Catalase	PS00438/-/Catalase proximal active site signature.	biological_process:GO:0006979//response to oxidative stress;GO:0042744//hydrogen peroxide catabolic process;molecular_function:GO:0046872//metal ion binding;GO:0020037//heme binding;GO:0004096//catalase activity;
Unigene18934_All	Unigene18934_All	151.02	209.89	208.82	189.91	142.43	128.66	145.56	1388833333	XP_021279655.1/3.5e-93/histone H1-like [Herrania umbratica]	NA	sp|P08283|H1_PEA/9.4e-71/Histone H1 OS=Pisum sativum PE=2 SV=1	tcc:18613215/2.0e-93/histone H1; K11275 histone H1/5	Hs4885381/3.3e-22/[B] KOG4012 Histone H1	PR00624/2.1E-12/Histone H5 signature	biological_process:GO:0006334//nucleosome assembly;cellular_component:GO:0005634//nucleus;GO:0000786//nucleosome;molecular_function:GO:0003677//DNA binding;
CL11349.Contig1_All	CL11349.Contig1_All	150.9	156.69	149.21	1522666667	138.83	116.45	131.18	128.82	XP_007013443.2/3.9e-51/PREDICTED: chaperone protein DnaJ [Theobroma cacao]	XM_003527136.3/0.0/PREDICTED: Glycine max uncharacterized LOC100808293 (LOC100808293), transcript variant X2, mRNA	NA	NA	NA	PTHR15852/6.7E-51/--	NA
CL17420.Contig5_All	CL17420.Contig5_All	150.7	110.19	116.45	125.78	325.04	233.11	204.99	254.38	XP_012065965.1/1.5e-189/ferredoxin--NADP reductase, leaf isozyme, chloroplastic [Jatropha curcas] >KDP46763.1 hypothetical protein JCGZ_06551 [Jatropha curcas]	XM_018122817.1/0.0/PREDICTED: Theobroma cacao ferredoxin--NADP reductase, leaf isozyme, chloroplastic (LOC18610763), mRNA	sp|P10933|FENR1_PEA/8.4e-186/Ferredoxin--NADP reductase, leaf isozyme, chloroplastic OS=Pisum sativum GN=PETH PE=1 SV=1	jcu:105629056/2.2e-190/ferredoxin--NADP reductase, leaf isozyme, chloroplastic; K02641 ferredoxin--NADP+ reductase [EC:1.18.1.2]	At5g66190/2.5e-184/[C] KOG1158 NADP/FAD dependent oxidoreductase	PS51384/14.237/Ferredoxin reductase-type FAD binding domain profile.	molecular_function:GO:0004324//ferredoxin-NADP+ reductase activity;
CL7744.Contig2_All	CL7744.Contig2_All	150.13	178.04	186.75	171.64	0.02	0.02	0.02	0.02	EOY12081.1/1.3e-176/Cytochrome P450 71D10, putative [Theobroma cacao]	XM_018955089.1/0.0/PREDICTED: Juglans regia cytochrome P450 71D11-like (LOC108983453), mRNA	sp|A6YIH8|C7D55_HYOMU/2.8e-148/Premnaspirodiene oxygenase OS=Hyoscyamus muticus GN=CYP71D55 PE=1 SV=1	gra:105784539/9.4e-169/premnaspirodiene oxygenase-like; K00512 steroid 17alpha-monooxygenase / 17alpha-hydroxyprogesterone deacetylase [EC:1.14.14.19 1.14.14.32]	At4g36220/1.1e-101/[Q] KOG0156 Cytochrome P450 CYP2 subfamily	PTHR24298:SF178/1.2E-275/--	cellular_component:GO:0016021//integral component of membrane;molecular_function:GO:0016705//oxidoreductase activity, acting on paired donors, with incorporation or reduction of molecular oxygen;GO:0020037//heme binding;GO:0005506//iron ion binding;GO:0004497//monooxygenase activity;
Unigene45873_All	Unigene45873_All	150.09	152.36	163.92	1554566667	109.21	96.37	92.13	9923666667	XP_021980948.1/2.7e-64/profilin-2-like [Helianthus annuus]	XM_008800361.2/0.0/PREDICTED: Phoenix dactylifera profilin-1 (LOC103713432), mRNA	sp|A4GFC4|PROCH_OLEEU/1.6e-65/Profilin-4 OS=Olea europaea PE=1 SV=1	han:110877098/4.1e-65/profilin-2-like; K05759 profilin	At2g19770/5.1e-58/[Z] KOG1755 Profilin	SM00392/4.4E-61/Profilin	biological_process:GO:0005975//carbohydrate metabolic process;cellular_component:GO:0005856//cytoskeleton;GO:0016021//integral component of membrane;molecular_function:GO:0003779//actin binding;GO:0004553//hydrolase activity, hydrolyzing O-glycosyl compounds;GO:0005524//ATP binding;GO:0004672//protein kinase activity;
CL17468.Contig5_All	CL17468.Contig5_All	150.09	143.71	149.47	1477566667	33.15	23.69	27.15	2799666667	OIT21370.1/1.4e-82/ubiquitin-conjugating enzyme e2 10, partial [Nicotiana attenuata]	XM_021812964.1/0.0/PREDICTED: Hevea brasiliensis ubiquitin-conjugating enzyme E2 28-like (LOC110656292), mRNA	sp|Q94F47|UBC28_ARATH/3.6e-84/Ubiquitin-conjugating enzyme E2 28 OS=Arabidopsis thaliana GN=UBC28 PE=2 SV=1	cann:107863182/2.6e-83/SUMO-conjugating enzyme UBC9; K06689 ubiquitin-conjugating enzyme E2 D [EC:2.3.2.23]	At4g27960/3.7e-83/[O] KOG0417 Ubiquitin-protein ligase	PS50127/48.796/Ubiquitin-conjugating enzymes family profile.	molecular_function:GO:0005524//ATP binding;
Unigene15583_All	Unigene15583_All	150.03	204.83	200.55	1851366667	151.75	170.77	142.82	1551133333	XP_007035179.1/1.9e-99/PREDICTED: probable plastid-lipid-associated protein 6, chloroplastic [Theobroma cacao] >EOY06105.1 Plastid-lipid associated protein PAP / fibrillin family protein [Theobroma cacao]	XM_021434708.1/0.0/PREDICTED: Herrania umbratica plastid-lipid-associated protein 6, chloroplastic (LOC110421195), mRNA	sp|Q9LW57|PAP6_ARATH/8.8e-90/Probable plastid-lipid-associated protein 6, chloroplastic OS=Arabidopsis thaliana GN=PAP6 PE=1 SV=1	NA	NA	PTHR31906/1.6E-132/--	NA
CL17378.Contig3_All	CL17378.Contig3_All	149.48	159.14	152.54	153.72	214.34	159.08	164.53	1793166667	XP_021678932.1/4.3e-90/peroxiredoxin Q, chloroplastic [Hevea brasiliensis]	FQ379938.1/0.0/Vitis vinifera clone SS0ADG1YO06 &gt;FQ380223.1 Vitis vinifera clone SS0ADG1YB07	sp|Q6QPJ6|PRXQ_POPJC/7.4e-91/Peroxiredoxin Q, chloroplastic OS=Populus jackii GN=PRXQ PE=1 SV=1	hbr:110663821/6.4e-91/peroxiredoxin Q, chloroplastic; K03564 peroxiredoxin Q/BCP [EC:1.11.1.15]	At3g26060/4.0e-75/[O] KOG0855 Alkyl hydroperoxide reductase, thiol specific antioxidant and related enzymes	PS51352/17.426/Thioredoxin domain profile.	biological_process:GO:0045454//cell redox homeostasis;cellular_component:GO:0005623//cell;molecular_function:GO:0016209//antioxidant activity;GO:0016491//oxidoreductase activity;
Unigene30574_All	Unigene30574_All	149.36	137.8	133.51	1402233333	87.86	76.88	74.49	7974333333	XP_009369845.1/6.6e-59/PREDICTED: uncharacterized protein LOC103959224 [Pyrus x bretschneideri]	XM_007034701.2/0.0/PREDICTED: Theobroma cacao ferredoxin-1 (LOC18602992), mRNA	sp|Q9ZQG8|FER3_ARATH/2.8e-18/Ferredoxin-3, chloroplastic OS=Arabidopsis thaliana GN=FD3 PE=1 SV=1	pxb:103959224/9.8e-60/uncharacterized protein LOC103959224; K02639 ferredoxin	NA	PS51085/11.664/2Fe-2S ferredoxin-type iron-sulfur binding domain profile.	NA
Unigene25660_All	Unigene25660_All	149.17	87.51	90.02	108.9	277.86	212.51	226.04	2388033333	OMO68216.1/8.2e-94/Thioredoxin-like protein [Corchorus olitorius]	XM_002528533.2/0.0/PREDICTED: Ricinus communis peroxiredoxin-2E, chloroplastic (LOC8288375), mRNA	sp|Q949U7|PRX2E_ARATH/2.9e-79/Peroxiredoxin-2E, chloroplastic OS=Arabidopsis thaliana GN=PRXIIE PE=1 SV=2	ath:AT1G60740/6.8e-45/Thioredoxin superfamily protein; K03386 peroxiredoxin (alkyl hydroperoxide reductase subunit C) [EC:1.11.1.15]	At3g52960/7.6e-79/[O] KOG0541 Alkyl hydroperoxide reductase/peroxiredoxin	PTHR10430/8.2E-107/--	biological_process:GO:0045454//cell redox homeostasis;cellular_component:GO:0005623//cell;molecular_function:GO:0016491//oxidoreductase activity;
Unigene15107_All	Unigene15107_All	148.81	188.36	199.51	1788933333	51.65	80.08	86.44	7272333333	XP_021295229.1/0.0e+00/oligopeptide transporter 3 [Herrania umbratica]	XM_018954644.1/0.0/PREDICTED: Juglans regia oligopeptide transporter 3 (LOC108983104), mRNA	sp|O23482|OPT3_ARATH/0.0e+00/Oligopeptide transporter 3 OS=Arabidopsis thaliana GN=OPT3 PE=2 SV=3	mtr:MTR_5g082990/1.7e-17/S49 protease IV family peptidase; K04773 protease IV [EC:3.4.21.-]	At4g16370/6.9e-291/[T] KOG2262 Sexual differentiation process protein ISP4	PTHR22601:SF2/0.0/--	biological_process:GO:0055085//transmembrane transport;cellular_component:GO:0016021//integral component of membrane;
CL3680.Contig1_All	CL3680.Contig1_All	148.51	198.84	238.45	1952666667	383.43	299.82	267.63	316.96	XP_011656042.1/1.8e-73/PREDICTED: chlorophyll a-b binding protein CP26, chloroplastic isoform X1 [Cucumis sativus]	XM_021444357.1/0.0/PREDICTED: Herrania umbratica chlorophyll a-b binding protein CP26, chloroplastic (LOC110428514), mRNA	sp|Q9XF89|CB5_ARATH/4.1e-66/Chlorophyll a-b binding protein CP26, chloroplastic OS=Arabidopsis thaliana GN=LHCB5 PE=1 SV=1	sly:101266527/9.0e-70/CAB9; chlorophyll a-b binding protein Cab9; K08916 light-harvesting complex II chlorophyll a/b binding protein 5	At4g10340/1.1e-65/[C] LSE0391 A Chlorophyll A/B binding protein	PTHR21649/4.2E-112/--	biological_process:GO:0009768//photosynthesis, light harvesting in photosystem I;GO:0009416//response to light stimulus;GO:0018298//protein-chromophore linkage;GO:0009765//photosynthesis, light harvesting;cellular_component:GO:0010287//plastoglobule;GO:0009535//chloroplast thylakoid membrane;GO:0009523//photosystem II;GO:0016021//integral component of membrane;GO:0009941//chloroplast envelope;GO:…
Unigene15582_All	Unigene15582_All	147.37	218.77	183.07	183.07	36.8	31.11	20.3	2940333333	XP_006428414.1/5.7e-151/hypothetical protein CICLE_v10012332mg [Citrus clementina] >XP_006491741.1 PREDICTED: mitochondrial carnitine/acylcarnitine carrier-like protein [Citrus sinensis] >XP_006491742.1 PREDICTED: mitochondrial carnitine/acylcarnitine carrier-like protein [Citrus sinensis] >ESR41654.1 hypothetical protein CICLE_v10012332mg [Citrus clementina]	XM_010276911.2/0.0/PREDICTED: Nelumbo nucifera mitochondrial carnitine/acylcarnitine carrier-like protein (LOC104610350), transcript variant X2, mRNA	sp|Q93XM7|MCAT_ARATH/7.9e-133/Mitochondrial carnitine/acylcarnitine carrier-like protein OS=Arabidopsis thaliana GN=BOU PE=2 SV=1	cit:102628303/8.5e-152/mitochondrial carnitine/acylcarnitine carrier-like protein; K15109 solute carrier family 25 (mitochondrial carnitine/acylcarnitine transporter), member 20/29	At5g46800/2.2e-129/[C] KOG0758 Mitochondrial carnitine-acylcarnitine carrier protein	PF00153/7.0E-17/Mitochondrial carrier protein	biological_process:GO:0006810//transport;cellular_component:GO:0016021//integral component of membrane;
CL14283.Contig2_All	CL14283.Contig2_All	147.32	119.18	131.4	1326333333	129.38	128.15	133.74	1304233333	XP_021299211.1/3.8e-143/LOW QUALITY PROTEIN: uncharacterized protein LOC110427896 [Herrania umbratica]	XM_016823513.1/0.0/PREDICTED: Gossypium hirsutum uncharacterized LOC107897909 (LOC107897909), mRNA	NA	NA	NA	PTHR31902/2.1E-201/--	cellular_component:GO:0016021//integral component of membrane;
CL14604.Contig2_All	CL14604.Contig2_All	147.24	92.18	96.77	1120633333	106.59	90.52	122.29	1064666667	XP_017634946.1/3.1e-132/PREDICTED: caffeoyl-CoA O-methyltransferase [Gossypium arboreum]	KY243330.1/0.0/Davidia involucrata caffeoyl-CoA O-methyltransferase (CCoAOMT1) mRNA, complete cds	sp|O65862|CAMT1_POPTR/5.1e-131/Caffeoyl-CoA O-methyltransferase 1 OS=Populus trichocarpa GN=CCOAOMT1 PE=2 SV=1	pop:POPTR_0009s10270g/1.4e-129/POPTRDRAFT_649581; caffeoyl-CoA O-methyltransferase family protein; K00588 caffeoyl-CoA O-methyltransferase [EC:2.1.1.104]	At4g34050/5.0e-125/[Q] KOG1663 O-methyltransferase	PTHR10509:SF23/8.1E-181/--	molecular_function:GO:0008171//O-methyltransferase activity;
CL4731.Contig7_All	CL4731.Contig7_All	146.97	108.06	113.87	1229666667	244.8	298.39	497.24	346.81	XP_021277911.1/0.0e+00/linoleate 13S-lipoxygenase 2-1, chloroplastic-like [Herrania umbratica]	XM_019003978.1/0.0/PREDICTED: Juglans regia linoleate 13S-lipoxygenase 2-1, chloroplastic-like (LOC109021360), mRNA	sp|O24370|LOX21_SOLTU/0.0e+00/Linoleate 13S-lipoxygenase 2-1, chloroplastic OS=Solanum tuberosum GN=LOX2.1 PE=1 SV=1	tcc:18589733/0.0e+00/linoleate 13S-lipoxygenase 2-1, chloroplastic; K00454 lipoxygenase [EC:1.13.11.12]	At3g45140/1.0e-276/[I] TWOG0111 Lipoxygenase	PS50095/18.845/PLAT domain profile.	biological_process:GO:0031408//oxylipin biosynthetic process;molecular_function:GO:0016702//oxidoreductase activity, acting on single donors with incorporation of molecular oxygen, incorporation of two atoms of oxygen;GO:0046872//metal ion binding;
Unigene30345_All	Unigene30345_All	146.83	60.37	69.82	92.34	77.21	81.57	86.43	8173666667	XP_018844026.1/1.1e-73/PREDICTED: probable calcium-binding protein CML36 [Juglans regia]	NA	sp|P30188|CML35_ARATH/1.0e-51/Probable calcium-binding protein CML35 OS=Arabidopsis thaliana GN=CML35 PE=2 SV=2	hbr:110652116/5.3e-73/probable calcium-binding protein CML36; K13448 calcium-binding protein CML	At2g41410/2.7e-51/[T] KOG0027 Calmodulin and related proteins (EF-Hand superfamily)	PS00018/-/EF-hand calcium-binding domain.	NA
CL151.Contig5_All	CL151.Contig5_All	146.67	86.36	90.25	107.76	135.46	80.94	91.51	1026366667	XP_006444466.1/5.8e-38/hypothetical protein CICLE_v10022218mg [Citrus clementina] >XP_006492313.1 PREDICTED: transmembrane protein 205 [Citrus sinensis] >ESR57706.1 hypothetical protein CICLE_v10022218mg [Citrus clementina] >KDO87038.1 hypothetical protein CISIN_1g028150mg [Citrus sinensis]	XM_009341514.1/0.0/PREDICTED: Pyrus x bretschneideri transmembrane protein 205 (LOC103931983), mRNA	NA	NA	At3g62580/8.3e-24/[S] KOG2886 Uncharacterized conserved protein	NA	cellular_component:GO:0005783//endoplasmic reticulum;GO:0016021//integral component of membrane;
CL13504.Contig1_All	CL13504.Contig1_All	146.5	162.28	168.49	159.09	134.52	146.45	128.46	1364766667	OMO72573.1/1.2e-255/hypothetical protein CCACVL1_17717 [Corchorus capsularis]	XM_009784954.1/0.0/PREDICTED: Nicotiana sylvestris elongation factor 1-alpha (LOC104231890), mRNA	sp|O64937|EF1A_ORYSJ/1.3e-255/Elongation factor 1-alpha OS=Oryza sativa subsp. japonica GN=REFA1 PE=2 SV=2	nta:107826390/5.6e-255/EF-1-alpha, PVN1, tel1; elongation factor 1-alpha; K03231 elongation factor 1-alpha	At1g07940/9.6e-253/[J] KOG0052 Translation elongation factor EF-1 alpha/Tu	PF03143/1.5E-39/Elongation factor Tu C-terminal domain	cellular_component:GO:0005737//cytoplasm;molecular_function:GO:0003746//translation elongation factor activity;GO:0005525//GTP binding;GO:0003924//GTPase activity;
CL10246.Contig2_All	CL10246.Contig2_All	146.21	96.5	76.03	1062466667	20.79	326.57	131.71	159.69	XP_012460511.1/2.1e-233/PREDICTED: ribulose bisphosphate carboxylase/oxygenase activase 2, chloroplastic-like [Gossypium raimondii] >KJB76767.1 hypothetical protein B456_012G106000 [Gossypium raimondii]	XM_002532950.2/0.0/PREDICTED: Ricinus communis ribulose bisphosphate carboxylase/oxygenase activase 2, chloroplastic (LOC8276600), mRNA	sp|Q7X9A0|RCA1_LARTR/3.7e-223/Ribulose bisphosphate carboxylase/oxygenase activase 1, chloroplastic OS=Larrea tridentata GN=RCA1 PE=1 SV=1	cpap:110817833/1.0e-43/uncharacterized protein LOC110817833; K02960 small subunit ribosomal protein S16e	At2g39730/5.1e-195/[O] KOG0651 26S proteasome regulatory complex, ATPase RPT4	PTHR32429/0.0/--	molecular_function:GO:0005524//ATP binding;
CL12636.Contig3_All	CL12636.Contig3_All	146.13	187.06	193.61	175.6	157.93	174.69	131.84	154.82	XP_006381300.1/2.7e-223/Monodehydroascorbate reductase family protein [Populus trichocarpa] >ABK92458.1 unknown [Populus trichocarpa] >ERP59097.1 Monodehydroascorbate reductase family protein [Populus trichocarpa]	XM_007027609.2/0.0/PREDICTED: Theobroma cacao monodehydroascorbate reductase (LOC18598191), mRNA	sp|Q9LFA3|MDAR3_ARATH/2.7e-216/Probable monodehydroascorbate reductase, cytoplasmic isoform 3 OS=Arabidopsis thaliana GN=At3g52880 PE=1 SV=1	pop:POPTR_0006s11570g/4.0e-224/Monodehydroascorbate reductase family protein; K08232 monodehydroascorbate reductase (NADH) [EC:1.6.5.4]	At3g52880/7.2e-216/[R] KOG1336 Monodehydroascorbate/ferredoxin reductase	PF07992/3.6E-57/Pyridine nucleotide-disulphide oxidoreductase	molecular_function:GO:0050660//flavin adenine dinucleotide binding;GO:0016491//oxidoreductase activity;
CL370.Contig4_All	CL370.Contig4_All	146.09	91.18	108.28	1151833333	25.27	22.55	18.71	2217666667	OMO78253.1/4.0e-257/C1-like protein [Corchorus capsularis]	XM_019220218.1/0.0/PREDICTED: Vitis vinifera probable nucleoredoxin 1 (LOC109122684), mRNA	sp|O80763|NRX1_ARATH/1.0e-224/Probable nucleoredoxin 1 OS=Arabidopsis thaliana GN=At1g60420 PE=1 SV=1	tcc:18609477/2.6e-253/probable nucleoredoxin 1; K17609 nucleoredoxin [EC:1.8.1.8]	At1g60420/2.7e-224/[R] KOG2501 Thioredoxin, nucleoredoxin and related proteins	PTHR13871:SF7/3.6E-204/--	NA
CL16415.Contig3_All	CL16415.Contig3_All	145.98	129.22	123.29	132.83	105.86	94.22	82.43	94.17	EOX92410.1/3.5e-174/Actin 7 isoform 1 [Theobroma cacao] >EOX92412.1 DEAD/DEAH box RNA helicase family protein isoform 1 [Theobroma cacao]	EF144345.1/0.0/Populus trichocarpa clone PX0015_O03 unknown mRNA	sp|P30171|ACT11_SOLTU/1.4e-174/Actin-97 OS=Solanum tuberosum GN=AC97 PE=1 SV=1	pop:POPTR_0008s05560g/1.5e-174/POPTRDRAFT_820341; actin family protein; K10355 actin, other eukaryote	At3g46520/1.5e-172/[Z] KOG0676 Actin and related proteins	PS00406/-/Actins signature 1.	molecular_function:GO:0005524//ATP binding;
CL4372.Contig2_All	CL4372.Contig2_All	145.53	212.52	205.43	1878266667	63.65	74.25	65.25	6771666667	XP_021278693.1/0.0e+00/linoleate 13S-lipoxygenase 2-1, chloroplastic-like [Herrania umbratica]	XM_021819850.1/0.0/PREDICTED: Hevea brasiliensis linoleate 13S-lipoxygenase 2-1, chloroplastic-like (LOC110661258), mRNA	sp|O24370|LOX21_SOLTU/0.0e+00/Linoleate 13S-lipoxygenase 2-1, chloroplastic OS=Solanum tuberosum GN=LOX2.1 PE=1 SV=1	tcc:18589726/0.0e+00/linoleate 13S-lipoxygenase 2-1, chloroplastic; K00454 lipoxygenase [EC:1.13.11.12]	At3g45140/1.5e-272/[I] TWOG0111 Lipoxygenase	PS00081/-/Lipoxygenases iron-binding region signature 2.	NA
CL5325.Contig1_All	CL5325.Contig1_All	145.41	186.3	162.86	1648566667	37.03	26.81	18.53	2745666667	XP_017984205.1/6.9e-61/PREDICTED: uncharacterized protein LOC18612558 isoform X1 [Theobroma cacao]	XM_018962687.1/0.0/PREDICTED: Juglans regia uncharacterized LOC108989167 (LOC108989167), transcript variant X2, mRNA	NA	NA	NA	PF11210/3.5E-16/Protein of unknown function (DUF2996)	NA
CL3111.Contig5_All	CL3111.Contig5_All	145.37	125.01	129.72	1333666667	80.73	119.52	122.5	1075833333	OMO67152.1/1.7e-68/hypothetical protein CCACVL1_20763 [Corchorus capsularis]	XM_016684829.1/0.0/PREDICTED: Capsicum annuum uncharacterized LOC107840889 (LOC107840889), mRNA	sp|Q84QC2|ERF17_ARATH/5.3e-50/Ethylene-responsive transcription factor ERF017 OS=Arabidopsis thaliana GN=ERF017 PE=2 SV=1	ath:AT5G25810/1.4e-22/tny; Integrase-type DNA-binding superfamily protein; K09286 EREBP-like factor	At1g19210/1.4e-49/[K] LSE0301 A AP2 domain transcription factor	PR00367/5.2E-9/Ethylene responsive element binding protein signature	NA
CL13504.Contig5_All	CL13504.Contig5_All	145	157.61	168.12	156.91	158.49	159.99	153.16	1572133333	OMO73484.1/1.7e-258/hypothetical protein COLO4_27068 [Corchorus olitorius]	JN399225.1/0.0/Rosa multiflora elongation factor 1-alpha mRNA, complete cds	sp|O49169|EF1A_MANES/3.1e-256/Elongation factor 1-alpha OS=Manihot esculenta GN=EF1 PE=3 SV=1	atr:18448544/3.8e-255/elongation factor 1-alpha; K03231 elongation factor 1-alpha	At1g07940/5.8e-254/[J] KOG0052 Translation elongation factor EF-1 alpha/Tu	PTHR23115:SF157/0.0/--	NA
Unigene19729_All	Unigene19729_All	144.5	114.51	125.01	1280066667	161.19	118.73	135.06	1383266667	XP_022039740.1/7.2e-107/60S ribosomal protein L19-3 [Helianthus annuus] >OTG35825.1 putative ribosomal protein L19e family protein [Helianthus annuus]	XM_021779315.1/0.0/PREDICTED: Hevea brasiliensis 60S ribosomal protein L19-3-like (LOC110631475), mRNA	sp|Q9SRX2|RL191_ARATH/2.8e-99/60S ribosomal protein L19-1 OS=Arabidopsis thaliana GN=RPL19A PE=2 SV=1	han:110942301/1.1e-107/60S ribosomal protein L19-3; K02885 large subunit ribosomal protein L19e	At1g02780/7.4e-99/[J] KOG1696 60s ribosomal protein L19	NA	biological_process:GO:0006412//translation;cellular_component:GO:0022625//cytosolic large ribosomal subunit;molecular_function:GO:0003735//structural constituent of ribosome;
CL15480.Contig1_All	CL15480.Contig1_All	144.33	146.67	124.61	1385366667	98.03	77	61.9	7897666667	XP_021652235.1/3.5e-104/transcription factor MYB1R1-like [Hevea brasiliensis]	XM_004297638.2/0.0/PREDICTED: Fragaria vesca subsp. vesca transcription factor MYB1R1 (LOC101299856), mRNA	sp|Q2V9B0|MY1R1_SOLTU/2.9e-59/Transcription factor MYB1R1 OS=Solanum tuberosum PE=2 SV=1	cre:CHLREDRAFT_165812/3.8e-23/predicted protein; K08869 aarF domain-containing kinase	At1g70000/1.9e-65/[K] LSE0160 A Myb family transcription factor	PS51294/18.538/Myb-type HTH DNA-binding domain profile.	biological_process:GO:0006355//regulation of transcription, DNA-templated;GO:0006351//transcription, DNA-templated;cellular_component:GO:0005634//nucleus;molecular_function:GO:0003677//DNA binding;GO:0008270//zinc ion binding;
Unigene15827_All	Unigene15827_All	144.13	174.86	186.04	1683433333	180.43	121.68	141.66	1479233333	ARM05629.1/7.0e-223/glyceraldehyde-3-phosphate dehydrogenase [Shorea curtisii]	XM_007018043.2/0.0/PREDICTED: Theobroma cacao glyceraldehyde-3-phosphate dehydrogenase B, chloroplastic (LOC18591736), transcript variant X1, mRNA	sp|P12859|G3PB_PEA/1.9e-216/Glyceraldehyde-3-phosphate dehydrogenase B, chloroplastic OS=Pisum sativum GN=GAPB PE=1 SV=2	mdm:103409404/1.5e-222/glyceraldehyde-3-phosphate dehydrogenase B, chloroplastic; K05298 glyceraldehyde-3-phosphate dehydrogenase (NADP+) (phosphorylating) [EC:1.2.1.13]	At1g42970/2.1e-214/[G] KOG0657 Glyceraldehyde 3-phosphate dehydrogenase	PTHR10836/8.2E-299/--	biological_process:GO:0006006//glucose metabolic process;molecular_function:GO:0016620//oxidoreductase activity, acting on the aldehyde or oxo group of donors, NAD or NADP as acceptor;GO:0050661//NADP binding;GO:0051287//NAD binding;
CL10867.Contig2_All	CL10867.Contig2_All	144.08	146.15	141.86	144.03	197.82	158.77	128.81	161.8	XP_002325037.1/8.5e-181/fructose-1 family protein [Populus trichocarpa] >ABK95754.1 unknown [Populus trichocarpa] >EEF03602.1 fructose-1 family protein [Populus trichocarpa]	XM_011045636.1/0.0/PREDICTED: Populus euphratica fructose-bisphosphate aldolase cytoplasmic isozyme (LOC105139261), mRNA	sp|P17784|ALF_ORYSJ/4.9e-169/Fructose-bisphosphate aldolase cytoplasmic isozyme OS=Oryza sativa subsp. japonica GN=FBA PE=1 SV=2	pop:POPTR_0018s09730g/1.3e-181/POPTRDRAFT_578574; fructose-1 family protein; K01623 fructose-bisphosphate aldolase, class I [EC:4.1.2.13]	At3g52930/1.5e-172/[G] KOG1557 Fructose-biphosphate aldolase	PS00158/-/Fructose-bisphosphate aldolase class-I active site.	biological_process:GO:0006096//glycolytic process;molecular_function:GO:0004332//fructose-bisphosphate aldolase activity;
Unigene14921_All	Unigene14921_All	143.8	99.86	116.07	119.91	19.58	19.67	17.17	1880666667	XP_002275435.3/5.8e-76/PREDICTED: glutathione S-transferase U8 [Vitis vinifera] >CAN63896.1 hypothetical protein VITISV_041660 [Vitis vinifera]	XM_021796868.1/0.0/PREDICTED: Hevea brasiliensis glutathione S-transferase U7-like (LOC110644191), mRNA	sp|P32110|GSTX6_SOYBN/9.7e-72/Probable glutathione S-transferase OS=Glycine max GN=HSP26-A PE=2 SV=1	vvi:100247682/8.6e-77/glutathione S-transferase U8-like; K00799 glutathione S-transferase [EC:2.5.1.18]	At3g09270/2.9e-70/[O] KOG0406 Glutathione S-transferase	PF00043/1.7E-12/Glutathione S-transferase, C-terminal domain	biological_process:GO:0006749//glutathione metabolic process;GO:0009407//toxin catabolic process;cellular_component:GO:0005737//cytoplasm;molecular_function:GO:0004364//glutathione transferase activity;
CL12481.Contig1_All	CL12481.Contig1_All	143.56	127.71	133.76	135.01	150.48	99.49	103.28	117.75	XP_021275791.1/1.1e-113/bax inhibitor 1-like [Herrania umbratica]	XM_017785347.1/0.0/PREDICTED: Gossypium arboreum bax inhibitor 1-like (LOC108482233), mRNA	sp|Q9LD45|BI1_ARATH/1.8e-107/Bax inhibitor 1 OS=Arabidopsis thaliana GN=BI-1 PE=1 SV=1	tcc:18606178/7.0e-113/bax inhibitor 1; K21889 Bax inhibitor 1	At5g47120/4.7e-107/[V] KOG1629 Bax-mediated apoptosis inhibitor TEGT/BI-1	PF01027/2.8E-35/Inhibitor of apoptosis-promoting Bax1	cellular_component:GO:0016021//integral component of membrane;
CL4530.Contig5_All	CL4530.Contig5_All	143.44	110.88	107.8	1207066667	62.66	62.2	38.8	5455333333	XP_009372437.1/9.1e-158/PREDICTED: cysteine proteinase COT44-like [Pyrus x bretschneideri]	XM_007047309.2/0.0/PREDICTED: Theobroma cacao cysteine proteinase COT44 (LOC18611188), mRNA	sp|P43297|RD21A_ARATH/1.4e-130/Cysteine proteinase RD21a OS=Arabidopsis thaliana GN=RD21A PE=1 SV=1	mdm:103420719/4.7e-143/cysteine proteinase COT44-like; K01365 cathepsin L [EC:3.4.22.15]	At1g47128_1/3.7e-130/[O] KOG1543 Cysteine proteinase Cathepsin L	PS00640/-/Eukaryotic thiol (cysteine) proteases asparagine active site.	molecular_function:GO:0008234//cysteine-type peptidase activity;
CL939.Contig1_All	CL939.Contig1_All	143.21	226.36	207.75	192.44	124.6	178.23	116.04	1396233333	AIC33055.1/5.1e-83/translational initiation factor eIF-5a [Panax ginseng]	XM_021806148.1/0.0/PREDICTED: Hevea brasiliensis eukaryotic translation initiation factor 5A-like (LOC110650975), mRNA	sp|P24922|IF5A2_NICPL/3.0e-84/Eukaryotic translation initiation factor 5A-2 OS=Nicotiana plumbaginifolia GN=EIF-5A2 PE=2 SV=1	fve:101312471/1.7e-83/eukaryotic translation initiation factor 5A-2; K03263 translation initiation factor 5A	At1g69410/2.5e-77/[J] KOG3271 Translation initiation factor 5A (eIF-5A)	PS00302/-/Eukaryotic initiation factor 5A hypusine signature.	NA
Unigene24259_All	Unigene24259_All	142.43	133.66	142.8	139.63	143.13	61.9	84.22	9641666667	XP_010443242.1/0.0e+00/PREDICTED: heat shock protein 90-2 [Camelina sativa]	XM_007020344.2/0.0/PREDICTED: Theobroma cacao heat shock cognate protein 80 (LOC18593230), mRNA	sp|P55737|HS902_ARATH/0.0e+00/Heat shock protein 90-2 OS=Arabidopsis thaliana GN=HSP90-2 PE=1 SV=1	csat:104726147/0.0e+00/heat shock protein 90-2; K04079 molecular chaperone HtpG	At5g56030/0.0e+00/[O] KOG0019 Molecular chaperone (HSP90 family)	PF02518/8.9E-18/Histidine kinase-, DNA gyrase B-, and HSP90-like ATPase	biological_process:GO:0006457//protein folding;GO:0006950//response to stress;molecular_function:GO:0005524//ATP binding;GO:0051082//unfolded protein binding;
CL4816.Contig4_All	CL4816.Contig4_All	142.37	107.08	124.31	1245866667	183.28	273.22	206.56	221.02	XP_017973469.1/2.6e-246/PREDICTED: transcription factor MYC2 [Theobroma cacao]	XM_021425509.1/0.0/PREDICTED: Herrania umbratica transcription factor MYC2-like (LOC110414367), mRNA	sp|Q39204|MYC2_ARATH/2.4e-176/Transcription factor MYC2 OS=Arabidopsis thaliana GN=MYC2 PE=1 SV=2	tcc:18606039/3.8e-247/transcription factor MYC2; K13422 transcription factor MYC2	At1g32640/6.4e-176/[KT] LSE0107 A bHLH transcription factor	PS50888/17.536/Myc-type, basic helix-loop-helix (bHLH) domain profile.	NA
CL10497.Contig1_All	CL10497.Contig1_All	142.19	148.69	149.05	1466433333	33.8	48.8	70.79	51.13	EOY21712.1/4.9e-117/Homeobox protein, putative isoform 1 [Theobroma cacao]	XM_009132446.2/0.0/PREDICTED: Brassica rapa homeobox-leucine zipper protein ATHB-16-like (LOC103855378), transcript variant X2, mRNA	sp|Q02283|HAT5_ARATH/5.4e-40/Homeobox-leucine zipper protein HAT5 OS=Arabidopsis thaliana GN=HAT5 PE=1 SV=1	tcc:18604593/2.3e-116/homeobox-leucine zipper protein HAT5; K09338 homeobox-leucine zipper protein	At3g01470/1.4e-39/[K] KOG0483 Transcription factor HEX, contains HOX and HALZ domains	PF02183/2.3E-14/Homeobox associated leucine zipper	cellular_component:GO:0005634//nucleus;molecular_function:GO:0043565//sequence-specific DNA binding;GO:0003700//DNA binding transcription factor activity;
CL8685.Contig3_All	CL8685.Contig3_All	142.17	142.72	141.68	142.19	128.41	113.25	82.81	1081566667	KHG10809.1/7.6e-137/Replication A 70 kDa DNA-binding subunit [Gossypium arboreum]	NA	NA	NA	NA	PTHR31033:SF7/9.7E-201/--	NA
Unigene51054_All	Unigene51054_All	141.79	178.43	175.76	1653266667	68.52	63.46	46.39	5945666667	EOY32295.1/4.5e-257/ACD1-like [Theobroma cacao]	XM_021422911.1/0.0/PREDICTED: Herrania umbratica protochlorophyllide-dependent translocon component 52, chloroplastic (LOC110412379), mRNA	sp|Q8W496|PTC52_ARATH/2.0e-213/Protochlorophyllide-dependent translocon component 52, chloroplastic OS=Arabidopsis thaliana GN=PTC52 PE=2 SV=1	jcu:105627999/5.5e-79/pheophorbide a oxygenase, chloroplastic; K13071 pheophorbide a oxygenase [EC:1.14.15.17]	NA	PS51296/26.378/Rieske [2Fe-2S] iron-sulfur domain profile.	NA
CL7175.Contig1_All	CL7175.Contig1_All	141.58	169.17	170.1	1602833333	63.01	54.85	55.12	57.66	XP_016709915.1/0.0e+00/PREDICTED: elongation factor G-2, chloroplastic [Gossypium hirsutum]	XM_018117354.1/0.0/PREDICTED: Theobroma cacao elongation factor G-2, chloroplastic (LOC18606324), mRNA	sp|I1K0K6|EFGC2_SOYBN/0.0e+00/Elongation factor G-2, chloroplastic OS=Glycine max GN=fusA2 PE=3 SV=1	vra:106768564/0.0e+00/elongation factor G-2, chloroplastic; K02355 elongation factor G	At1g62750/0.0e+00/[J] KOG0465 Mitochondrial elongation factor	PF14492/6.1E-33/Elongation Factor G, domain II	cellular_component:GO:0009507//chloroplast;molecular_function:GO:0003746//translation elongation factor activity;GO:0005525//GTP binding;GO:0003924//GTPase activity;
Unigene56649_All	Unigene56649_All	141.33	95.33	58.4	9835333333	55.91	20.37	19.82	3203333333	XP_010519319.2/8.3e-70/PREDICTED: LOW QUALITY PROTEIN: histone H3.2 [Tarenaya hassleriana]	XM_017765710.1/0.0/PREDICTED: Gossypium arboreum histone H3.2 (LOC108465375), mRNA	sp|Q76MV0|H32_TOBAC/1.1e-70/Histone H3.2 OS=Nicotiana tabacum GN=B34 PE=1 SV=1	thj:104798809/1.2e-70/LOW QUALITY PROTEIN: histone H3.2; K11253 histone H3	At3g27360/2.9e-70/[B] KOG1745 Histones H3 and H4	NA	NA
CL137.Contig17_All	CL137.Contig17_All	141.3	109.31	131.73	1274466667	178.67	164.77	164.15	1691966667	XP_010089462.1/7.3e-206/Allene oxide synthase [Morus notabilis] >EXB37855.1 Allene oxide synthase [Morus notabilis]	LC063856.1/0.0/Camellia sinensis cytochrome P450 mRNA for CYP74B24, complete cds	sp|P48417|CP74_LINUS/2.4e-112/Allene oxide synthase, chloroplastic OS=Linum usitatissimum GN=CYP74A PE=1 SV=1	jcu:105640829/7.8e-205/fatty acid hydroperoxide lyase, chloroplastic; K10528 hydroperoxide lyase [EC:4.1.2.-]	At4g15440/8.4e-141/[I] LSE0481 A Hydroperoxide lyase	PTHR24286/5.5E-267/--	molecular_function:GO:0016705//oxidoreductase activity, acting on paired donors, with incorporation or reduction of molecular oxygen;GO:0020037//heme binding;GO:0005506//iron ion binding;GO:0004497//monooxygenase activity;
Unigene25573_All	Unigene25573_All	141.17	135.66	172.07	1496333333	87.76	84.65	104.2	9220333333	OMP02253.1/3.9e-09/hypothetical protein COLO4_11238 [Corchorus olitorius]	NA	NA	NA	NA	NA	NA
Unigene30807_All	Unigene30807_All	140.98	149.62	140.87	1438233333	98.57	94.71	97.99	97.09	XP_021291584.1/5.4e-111/BI1-like protein [Herrania umbratica]	XM_021737552.1/0.0/PREDICTED: Manihot esculenta BI1-like protein (LOC110600711), mRNA	sp|Q94A20|BI1L_ARATH/1.2e-106/BI1-like protein OS=Arabidopsis thaliana GN=At4g15470 PE=2 SV=1	tcc:18603372/5.2e-111/BI1-like protein; K06890 uncharacterized protein	At1g03070/2.5e-66/[T] KOG2322 N-methyl-D-aspartate receptor glutamate-binding subunit	PTHR23291/9.4E-99/--	cellular_component:GO:0016021//integral component of membrane;
CL15000.Contig1_All	CL15000.Contig1_All	140.31	48.04	61.44	8326333333	146.78	188.8	178.16	1712466667	XP_021279389.1/4.4e-224/WRKY transcription factor WRKY24 isoform X1 [Herrania umbratica]	XM_021954873.1/0.0/PREDICTED: Prunus avium WRKY transcription factor WRKY24-like (LOC110753889), mRNA	sp|Q8S8P5|WRK33_ARATH/3.4e-108/Probable WRKY transcription factor 33 OS=Arabidopsis thaliana GN=WRKY33 PE=1 SV=2	tcc:18591046/1.8e-222/tcw4; probable WRKY transcription factor 33; K13424 WRKY transcription factor 33	At2g38470/9.1e-108/[KT] LSE0036 A WRKY superfamily transcription factors	PF03106/6.8E-26/WRKY DNA -binding domain	NA
CL5149.Contig1_All	CL5149.Contig1_All	139.97	167.04	179.01	1620066667	127.23	146.64	129.34	1344033333	XP_004488812.1/0.0e+00/PREDICTED: elongation factor 2-like [Cicer arietinum]	XM_007022173.2/0.0/PREDICTED: Theobroma cacao elongation factor 2 (LOC18594569), mRNA	sp|O23755|EF2_BETVU/0.0e+00/Elongation factor 2 OS=Beta vulgaris PE=2 SV=1	mtr:MTR_2g069050/0.0e+00/translation elongation factor EF-2 subunit; K03234 elongation factor 2	At1g56075/0.0e+00/[J] KOG0469 Elongation factor 2	PF03144/1.7E-13/Elongation factor Tu domain 2	molecular_function:GO:0003746//translation elongation factor activity;GO:0005525//GTP binding;GO:0003924//GTPase activity;
CL11307.Contig2_All	CL11307.Contig2_All	139.77	181.46	180.67	167.3	71.05	95.51	73.59	80.05	XP_007044026.1/4.2e-87/PREDICTED: REF/SRPP-like protein At1g67360 isoform X2 [Theobroma cacao] >EOX99857.1 Rubber elongation factor protein (REF), putative isoform 2 [Theobroma cacao]	NA	sp|Q9FYF7|Y1736_ARATH/8.2e-63/REF/SRPP-like protein At1g67360 OS=Arabidopsis thaliana GN=At1g67360 PE=2 SV=1	vvi:100262484/2.3e-74/uncharacterized LOC100262484; K17616 CTD small phosphatase-like protein 2 [EC:3.1.3.-]	NA	PTHR33732/5.4E-124/--	biological_process:GO:0009555//pollen development;GO:1902584//positive regulation of response to water deprivation;GO:0034389//lipid particle organization;GO:0080186//developmental vegetative growth;GO:0045927//positive regulation of growth;cellular_component:GO:0005783//endoplasmic reticulum;GO:0005773//vacuole;GO:0005811//lipid droplet;molecular_function:GO:0003746//translation elongation facto…
CL6555.Contig6_All	CL6555.Contig6_All	139.62	101.52	107.73	116.29	136.82	91.85	102.8	110.49	XP_016713254.1/3.9e-118/PREDICTED: probable ribose-5-phosphate isomerase 3, chloroplastic [Gossypium hirsutum]	XM_003626376.2/0.0/Medicago truncatula ribose-5-phosphate isomerase A partial mRNA	sp|Q9S726|RPI3_ARATH/5.9e-107/Probable ribose-5-phosphate isomerase 3, chloroplastic OS=Arabidopsis thaliana GN=RPI3 PE=1 SV=1	ghi:107926830/5.8e-119/probable ribose-5-phosphate isomerase 3, chloroplastic; K01807 ribose 5-phosphate isomerase A [EC:5.3.1.6]	At3g04790/1.6e-106/[G] KOG3075 Ribose 5-phosphate isomerase	PTHR11934/2.3E-132/--	biological_process:GO:0009052//pentose-phosphate shunt, non-oxidative branch;molecular_function:GO:0004751//ribose-5-phosphate isomerase activity;
Unigene14999_All	Unigene14999_All	139.13	109.3	119	1224766667	182.58	207.03	210.52	2000433333	XP_021280770.1/9.6e-42/LOW QUALITY PROTEIN: calvin cycle protein CP12-2, chloroplastic [Herrania umbratica]	XM_010088939.1/0.0/Morus notabilis hypothetical protein partial mRNA &gt;XM_010091044.1 Morus notabilis hypothetical protein partial mRNA	sp|Q9LZP9|CP122_ARATH/5.5e-30/Calvin cycle protein CP12-2, chloroplastic OS=Arabidopsis thaliana GN=CP12-2 PE=1 SV=1	NA	NA	NA	NA
Unigene25661_All	Unigene25661_All	138.98	102.96	101.39	1144433333	129.58	110.61	130.32	1235033333	XP_007017439.2/8.2e-78/PREDICTED: 30S ribosomal protein S9, chloroplastic [Theobroma cacao]	XM_004300028.2/0.0/PREDICTED: Fragaria vesca subsp. vesca 30S ribosomal protein S9, chloroplastic (LOC101306723), mRNA	sp|Q9XJ27|RR9_ARATH/3.0e-73/30S ribosomal protein S9, chloroplastic OS=Arabidopsis thaliana GN=RPS9 PE=2 SV=1	tcc:18591322/1.2e-78/30S ribosomal protein S9, chloroplastic; K02996 small subunit ribosomal protein S9	At1g74970/8.1e-73/[J] KOG1697 Mitochondrial/chloroplast ribosomal protein S9	PTHR21569/1.1E-111/--	biological_process:GO:0006412//translation;cellular_component:GO:0005840//ribosome;molecular_function:GO:0003735//structural constituent of ribosome;
CL9012.Contig2_All	CL9012.Contig2_All	138.23	203.06	214.31	185.2	83.9	101.44	74.36	8656666667	OMO87746.1/8.6e-171/hypothetical protein COLO4_20592 [Corchorus olitorius]	XM_007036901.2/0.0/PREDICTED: Theobroma cacao UV-B-induced protein At3g17800, chloroplastic (LOC18604426), transcript variant X2, mRNA	sp|Q8VYZ2|PPA8_ARATH/1.4e-121/Purple acid phosphatase 8 OS=Arabidopsis thaliana GN=PAP8 PE=2 SV=1	tcc:18604427/6.7e-128/purple acid phosphatase 8; K14379 tartrate-resistant acid phosphatase type 5 [EC:3.1.3.2]	At3g17800/7.1e-136/[S] LSE0312 A Uncharacterized protein	PTHR31808:SF4/8.3E-252/--	NA
Unigene35349_All	Unigene35349_All	137.97	91.62	97.31	1089666667	108.39	92.73	94.52	9854666667	XP_010097083.1/5.7e-108/NADH dehydrogenase [ubiquinone] iron-sulfur protein 7 [Morus notabilis] >EXB66884.1 NADH dehydrogenase [ubiquinone] iron-sulfur protein 7 [Morus notabilis]	XM_018127206.1/0.0/PREDICTED: Theobroma cacao NADH dehydrogenase [ubiquinone] iron-sulfur protein 7, mitochondrial (LOC18588043), mRNA	sp|P42027|NDUS7_BRAOL/1.3e-105/NADH dehydrogenase [ubiquinone] iron-sulfur protein 7, mitochondrial OS=Brassica oleracea PE=2 SV=1	fve:101305032/1.5e-108/NADH dehydrogenase [ubiquinone] iron-sulfur protein 7, mitochondrial; K03940 NADH dehydrogenase (ubiquinone) Fe-S protein 7 [EC:1.6.5.3 1.6.99.3]	At5g11770/3.0e-104/[C] KOG1687 NADH-ubiquinone oxidoreductase, NUFS7/PSST/20 kDa subunit	PS01150/-/Respiratory-chain NADH dehydrogenase 20 Kd subunit signature.	molecular_function:GO:0046872//metal ion binding;GO:0051539//4 iron, 4 sulfur cluster binding;GO:0048038//quinone binding;GO:0008137//NADH dehydrogenase (ubiquinone) activity;
CL3896.Contig1_All	CL3896.Contig1_All	137.86	113.32	105.56	1189133333	150.78	93.75	97.48	1140033333	XP_007044401.1/1.7e-95/PREDICTED: glutathione S-transferase U17 [Theobroma cacao] >EOY00233.1 Glutathione S-transferase family protein [Theobroma cacao]	XM_007226038.2/0.0/PREDICTED: Prunus persica glutathione S-transferase U17 (LOC18793472), mRNA	sp|Q9FUS8|GSTUH_ARATH/1.5e-79/Glutathione S-transferase U17 OS=Arabidopsis thaliana GN=GSTU17 PE=2 SV=1	tcc:18609303/2.6e-96/glutathione S-transferase U17; K00799 glutathione S-transferase [EC:2.5.1.18]	At1g10360/1.4e-76/[O] KOG0406 Glutathione S-transferase	PF02798/1.9E-16/Glutathione S-transferase, N-terminal domain	molecular_function:GO:0016740//transferase activity;
Unigene24159_All	Unigene24159_All	137.81	112.23	105.76	118.6	53.36	31.28	39.54	4139333333	XP_007050413.1/6.2e-50/PREDICTED: photosystem II reaction center W protein, chloroplastic [Theobroma cacao] >EOX94570.1 Photosystem II reaction center W [Theobroma cacao]	XM_017769774.1/0.0/PREDICTED: Gossypium arboreum photosystem II reaction center W protein, chloroplastic-like (LOC108468908), mRNA	sp|Q41387|PSBW_SPIOL/1.3e-43/Photosystem II reaction center W protein, chloroplastic OS=Spinacia oleracea GN=psbW PE=1 SV=1	tcc:18613228/9.3e-51/photosystem II reaction center W protein, chloroplastic; K02721 photosystem II PsbW protein	NA	PTHR34552/2.8E-66/--	biological_process:GO:0015979//photosynthesis;cellular_component:GO:0009523//photosystem II;GO:0016021//integral component of membrane;GO:0009507//chloroplast;
Unigene56153_All	Unigene56153_All	137.77	192.84	187.89	1728333333	75.25	84.18	69.49	7630666667	XP_021299020.1/8.9e-242/monodehydroascorbate reductase 4, peroxisomal [Herrania umbratica] >XP_021299021.1 monodehydroascorbate reductase 4, peroxisomal [Herrania umbratica]	XM_021443346.1/0.0/PREDICTED: Herrania umbratica monodehydroascorbate reductase 4, peroxisomal (LOC110427759), transcript variant X2, mRNA	sp|Q9LK94|MDAR2_ARATH/5.2e-222/Probable monodehydroascorbate reductase, cytoplasmic isoform 2 OS=Arabidopsis thaliana GN=At3g27820 PE=2 SV=1	rcu:8281778/1.4e-239/monodehydroascorbate reductase 4, peroxisomal; K08232 monodehydroascorbate reductase (NADH) [EC:1.6.5.4]	At3g27820/1.4e-221/[R] KOG1336 Monodehydroascorbate/ferredoxin reductase	PTHR22912:SF170/1.5E-265/--	cellular_component:GO:0016021//integral component of membrane;molecular_function:GO:0050660//flavin adenine dinucleotide binding;GO:0016656//monodehydroascorbate reductase (NADH) activity;
CL13138.Contig3_All	CL13138.Contig3_All	137.73	52.85	50.47	80.35	599.31	395.38	404.01	4662333333	NA	NA	NA	NA	NA	NA	NA
CL8261.Contig2_All	CL8261.Contig2_All	137.36	153.86	132.89	141.37	8.23	8.38	7.76	8123333333	XP_007225862.1/1.5e-60/early light-induced protein 1, chloroplastic [Prunus persica] >ONI26392.1 hypothetical protein PRUPE_1G021800 [Prunus persica]	NA	sp|P93735|ELIP1_ARATH/2.5e-56/Early light-induced protein 1, chloroplastic OS=Arabidopsis thaliana GN=ELIP1 PE=1 SV=1	aly:ARALYDRAFT_330043/1.2e-54/hypothetical protein; K22139 mitochondrial pyruvate carrier 2	NA	PTHR14154/1.5E-66/--	NA
CL7044.Contig1_All	CL7044.Contig1_All	137.33	79.2	65.59	94.04	110.94	48.6	32.22	63.92	XP_007048835.2/1.4e-89/PREDICTED: protodermal factor 1 [Theobroma cacao]	NA	sp|Q9S728|PDF1_ARATH/2.4e-61/Protodermal factor 1 OS=Arabidopsis thaliana GN=PDF1 PE=2 SV=1	lang:109341734/2.9e-71/protodermal factor 1-like; K03006 DNA-directed RNA polymerase II subunit RPB1 [EC:2.7.7.6]	At4g18670/8.6e-13/[M] LSE0601 A Pollen extensin-like protein (Pex)	PTHR33210:SF6/7.9E-90/--	NA
CL12005.Contig2_All	CL12005.Contig2_All	136.42	156.18	149.43	1473433333	157.21	148.46	137.66	1477766667	XP_021988004.1/4.2e-63/GTP-binding nuclear protein Ran-3-like isoform X1 [Helianthus annuus] >XP_021988021.1 GTP-binding nuclear protein Ran-3-like [Helianthus annuus] >AAM12880.1 GTP-binding protein [Helianthus annuus] >OTG38567.1 putative small GTPase superfamily, Ran GTPase, P-loop containing nucleoside triphosphate hydrolase [Helianthus annuus] >OTG38569.1 putative small GTPase superfamily, R…	XM_017771465.1/0.0/PREDICTED: Gossypium arboreum GTP-binding nuclear protein Ran-3 (LOC108470198), mRNA	sp|P54766|RAN1B_LOTJA/1.1e-64/GTP-binding nuclear protein Ran1B (Fragment) OS=Lotus japonicus GN=RAN1B PE=2 SV=1	han:110884607/6.3e-64/GTP-binding nuclear protein Ran-3-like; K07936 GTP-binding nuclear protein Ran	At5g55190/3.3e-63/[U] KOG0096 GTPase Ran/TC4/GSP1 (nuclear protein transport pathway), small G protein superfamily	NA	biological_process:GO:0006913//nucleocytoplasmic transport;GO:0015031//protein transport;cellular_component:GO:0005634//nucleus;molecular_function:GO:0005525//GTP binding;GO:0003924//GTPase activity;
CL2305.Contig3_All	CL2305.Contig3_All	136	211.16	237.49	1948833333	137.49	148.51	126.91	1376366667	XP_002526446.1/0.0e+00/PREDICTED: stromal 70 kDa heat shock-related protein, chloroplastic [Ricinus communis] >EEF35941.1 heat shock protein, putative [Ricinus communis]	XM_021762766.1/0.0/PREDICTED: Manihot esculenta stromal 70 kDa heat shock-related protein, chloroplastic (LOC110619367), mRNA	sp|Q02028|HSP7S_PEA/0.0e+00/Stromal 70 kDa heat shock-related protein, chloroplastic OS=Pisum sativum GN=HSP70 PE=1 SV=1	rcu:8263274/0.0e+00/stromal 70 kDa heat shock-related protein, chloroplastic; K03283 heat shock 70kDa protein 1/2/6/8	At4g24280/0.0e+00/[O] KOG0102 Molecular chaperones mortalin/PBP74/GRP75, HSP70 superfamily	PTHR19375/0.0/--	biological_process:GO:0006457//protein folding;molecular_function:GO:0032440//2-alkenal reductase [NAD(P)] activity;GO:0005524//ATP binding;GO:0051082//unfolded protein binding;
CL2452.Contig5_All	CL2452.Contig5_All	135.99	103.3	118.44	1192433333	142.6	207.83	159.76	1700633333	XP_007040496.1/1.2e-202/PREDICTED: probable polygalacturonase [Theobroma cacao] >EOY24997.1 Pectin lyase-like superfamily protein [Theobroma cacao]	XM_016837645.1/0.0/PREDICTED: Gossypium hirsutum probable polygalacturonase (LOC107909932), mRNA	sp|A7PZL3|PGLR_VITVI/2.2e-117/Probable polygalacturonase OS=Vitis vinifera GN=GSVIVT00026920001 PE=1 SV=1	csv:101216650/2.3e-30/polygalacturonase At1g48100; K01184 polygalacturonase [EC:3.2.1.15]	At4g23820/6.1e-191/[R] TWOG0115 Endo-polygalacturonase	SM00710/880.0/Parallel beta-helix repeats	biological_process:GO:0005975//carbohydrate metabolic process;GO:0071555//cell wall organization;cellular_component:GO:0005576//extracellular region;molecular_function:GO:0016829//lyase activity;GO:0004650//polygalacturonase activity;
CL4148.Contig7_All	CL4148.Contig7_All	135.76	128.49	133.13	132.46	171.77	154.69	155.32	1605933333	XP_006474763.1/1.2e-235/PREDICTED: uncharacterized WD repeat-containing protein C2A9.03 isoform X2 [Citrus sinensis] >KDO73972.1 hypothetical protein CISIN_1g011461mg [Citrus sinensis]	XM_018124775.1/0.0/PREDICTED: Theobroma cacao uncharacterized WD repeat-containing protein C2A9.03 (LOC18593169), transcript variant X2, mRNA	sp|P12357|PSAG_SPIOL/3.9e-49/Photosystem I reaction center subunit V, chloroplastic OS=Spinacia oleracea GN=PSAG PE=1 SV=1	vvi:100244683/3.0e-53/photosystem I reaction center subunit V, chloroplastic; K08905 photosystem I subunit V	At3g13340/2.3e-221/[S] TWOG0107 Uncharacterized protein, contains WD40 repeats	PTHR22847/2.5E-180/--	NA
CL4002.Contig4_All	CL4002.Contig4_All	135.53	204.67	163.44	167.88	318.63	332.9	383.29	344.94	OMO82917.1/1.9e-125/NAD-dependent epimerase/dehydratase [Corchorus capsularis]	XM_018963648.1/0.0/PREDICTED: Juglans regia cinnamoyl-CoA reductase 1 (LOC108989884), mRNA	sp|Q9S9N9|CCR1_ARATH/5.1e-63/Cinnamoyl-CoA reductase 1 OS=Arabidopsis thaliana GN=CCR1 PE=1 SV=1	ini:109191772/2.4e-69/cinnamoyl-CoA reductase 1-like; K09753 cinnamoyl-CoA reductase [EC:1.2.1.44]	At5g58490/3.9e-118/[V] KOG1502 Flavonol reductase/cinnamoyl-CoA reductase	PTHR10366/1.2E-181/--	cellular_component:GO:0005829//cytosol;molecular_function:GO:0003824//catalytic activity;GO:0050662//coenzyme binding;
Unigene20059_All	Unigene20059_All	135.49	109.52	110.72	1185766667	75.4	62.79	79.88	72.69	EOX96498.1/8.4e-88/Atypical CYS HIS rich thioredoxin 2 [Theobroma cacao]	XM_003517375.3/0.0/PREDICTED: Glycine max thioredoxin-like 2, chloroplastic (LOC100817252), mRNA	sp|Q5TKD8|TRL2_ORYSJ/2.0e-69/Thioredoxin-like 2, chloroplastic OS=Oryza sativa subsp. japonica GN=Os05g0200100 PE=2 SV=1	nto:104087348/1.2e-59/thioredoxin-like 2, chloroplastic; K03671 thioredoxin 1	At4g26160/1.1e-61/[O] KOG0907 Thioredoxin	PTHR10438:SF227/1.8E-99/--	NA
CL4342.Contig6_All	CL4342.Contig6_All	135.46	164.24	157.05	152.25	73.98	78.84	72.1	7497333333	XP_017984947.1/3.0e-289/PREDICTED: ferric reduction oxidase 7, chloroplastic [Theobroma cacao]	XM_002266687.4/0.0/PREDICTED: Vitis vinifera ferric reduction oxidase 7, chloroplastic (LOC100263818), transcript variant X1, mRNA	sp|Q3KTM0|FRO7_ARATH/4.8e-259/Ferric reduction oxidase 7, chloroplastic OS=Arabidopsis thaliana GN=FRO7 PE=2 SV=1	tcc:18586305/4.5e-290/ferric reduction oxidase 7, chloroplastic; K00521 ferric-chelate reductase [EC:1.16.1.7]	At5g49740/2.0e-256/[PQ] KOG0039 Ferric reductase, NADH/NADPH oxidase and related proteins	PTHR11972/1.8E-177/--	cellular_component:GO:0016021//integral component of membrane;molecular_function:GO:0016491//oxidoreductase activity;
CL8292.Contig1_All	CL8292.Contig1_All	135.45	108.76	101.61	1152733333	148.63	95.34	74.07	1060133333	OMO58496.1/0.0e+00/Citrate synthase-like protein [Corchorus olitorius]	XM_018120040.1/0.0/PREDICTED: Theobroma cacao ATP-citrate synthase beta chain protein 2 (LOC18603655), mRNA	sp|Q9C522|ACLB1_ARATH/0.0e+00/ATP-citrate synthase beta chain protein 1 OS=Arabidopsis thaliana GN=ACLB-1 PE=2 SV=1	cpap:110821399/0.0e+00/ATP-citrate synthase beta chain protein 2; K01648 ATP citrate (pro-S)-lyase [EC:2.3.3.8]	At3g06650/0.0e+00/[C] KOG1254 ATP-citrate lyase	PS01217/-/ATP-citrate lyase / succinyl-CoA ligases family signature 3.	NA
CL10359.Contig1_All	CL10359.Contig1_All	135.43	166.25	134.83	1455033333	168.51	175.97	119.24	1545733333	XP_021737748.1/4.3e-42/abscisic stress-ripening protein 2-like [Chenopodium quinoa]	XM_017558168.1/0.0/PREDICTED: Vigna angularis uncharacterized LOC108325153 (LOC108325153), mRNA	sp|P37220|ASR3_SOLLC/5.0e-31/Abscisic stress-ripening protein 3 OS=Solanum lycopersicum GN=ASR3 PE=4 SV=2	NA	NA	PTHR33801/3.5E-45/--	biological_process:GO:0006950//response to stress;
CL2961.Contig2_All	CL2961.Contig2_All	135.09	146.9	153.81	1452666667	120.72	166.46	153.76	146.98	XP_021900728.1/1.8e-80/LOW QUALITY PROTEIN: uncharacterized protein LOC110816725 [Carica papaya]	XM_021429784.1/0.0/PREDICTED: Herrania umbratica UPF0047 protein YjbQ (LOC110417423), mRNA	sp|Q9SRE6|CML38_ARATH/3.4e-40/Calcium-binding protein CML38 OS=Arabidopsis thaliana GN=CML38 PE=2 SV=1	tcc:18592059/7.5e-52/calcium-binding protein CML39; K13448 calcium-binding protein CML	At1g21060_2/4.7e-68/[S] KOG3267 Uncharacterized conserved protein	PF01894/1.5E-39/Uncharacterised protein family UPF0047	NA
Unigene2039_All	Unigene2039_All	134.58	115.45	114.27	1214333333	194.87	140.97	173.99	1699433333	XP_021286708.1/4.2e-86/50S ribosomal protein L11, chloroplastic [Herrania umbratica]	XM_009350418.2/0.0/PREDICTED: Pyrus x bretschneideri 50S ribosomal protein L11, chloroplastic-like (LOC103940322), mRNA	sp|Q9MAP3|RK11_ARATH/4.4e-84/50S ribosomal protein L11, chloroplastic OS=Arabidopsis thaliana GN=RPL11 PE=2 SV=1	gra:105801866/5.3e-86/50S ribosomal protein L11, chloroplastic; K02867 large subunit ribosomal protein L11	At1g32990/1.2e-83/[J] KOG3257 Mitochondrial/chloroplast ribosomal protein L11	PF03946/1.7E-29/Ribosomal protein L11, N-terminal domain	biological_process:GO:0006412//translation;cellular_component:GO:0005840//ribosome;molecular_function:GO:0003735//structural constituent of ribosome;
Unigene19933_All	Unigene19933_All	134.07	149.33	133.09	138.83	59.39	61.55	54.66	5853333333	OWM85496.1/4.4e-267/hypothetical protein CDL15_Pgr019120 [Punica granatum]	XM_012600041.1/0.0/PREDICTED: Gossypium raimondii probable inositol transporter 2 (LOC105777010), transcript variant X2, mRNA	sp|Q9C757|INT2_ARATH/7.2e-250/Probable inositol transporter 2 OS=Arabidopsis thaliana GN=INT2 PE=1 SV=1	cit:102620399/1.4e-265/probable inositol transporter 2; K08150 MFS transporter, SP family, solute carrier family 2 (myo-inositol transporter), member 13	At1g30220/1.9e-249/[R] KOG0254 Predicted transporter (major facilitator superfamily)	PTHR23500/1.2E-298/--	cellular_component:GO:0016021//integral component of membrane;
CL17319.Contig2_All	CL17319.Contig2_All	133.65	143.31	278.43	185.13	16.5	34.13	20.38	23.67	XP_013442961.1/2.7e-40/hypothetical protein MTR_0055s0030 [Medicago truncatula] >KEH16986.1 hypothetical protein MTR_0055s0030 [Medicago truncatula]	AB536693.1/0.0/Turnera odorata gene for 18S ribosomal RNA, partial sequence, specimen_voucher: MO:Bono 4887	NA	han:110926720/1.8e-17/uncharacterized protein LOC110926720; K22020 mucin-19	NA	NA	NA
CL8460.Contig1_All	CL8460.Contig1_All	133.61	167.97	171.56	1577133333	128.12	119.9	118.24	1220866667	XP_007023288.2/0.0e+00/PREDICTED: protein TSS [Theobroma cacao]	XM_007023226.2/0.0/PREDICTED: Theobroma cacao protein TSS (LOC18595328), mRNA	sp|F4J5S1|CLU_ARATH/2.0e-80/Clustered mitochondria protein OS=Arabidopsis thaliana GN=FMT PE=2 SV=1	tcc:18595328/0.0e+00/protein TSS; K03255 protein TIF31	At4g28080/0.0e+00/[R] KOG1839 Uncharacterized protein CLU1/cluA/TIF31 involved in mitochondrial morphology/distribution, also found associated with eIF-3	PF15044/7.5E-18/Mitochondrial function, CLU-N-term	NA
Unigene46469_All	Unigene46469_All	133.5	111.98	123.59	1230233333	108.72	127.07	119.18	1183233333	XP_007044658.1/3.0e-72/PREDICTED: uncharacterized protein LOC18609469 [Theobroma cacao] >EOY00490.1 Uncharacterized protein TCM_010371 [Theobroma cacao]	HG975522.1/0.0/Solanum lycopersicum chromosome ch10, complete genome	NA	vcn:VOLCADRAFT_121342/3.3e-07/hypothetical protein; K11323 histone arginine demethylase JMJD6 [EC:1.14.11.-]	SPBC3D6.14c/2.9e-06/[GO] KOG4157 beta-1,6-N-acetylglucosaminyltransferase, contains WSC domain	PTHR33095:SF3/1.0E-81/--	NA
Unigene46174_All	Unigene46174_All	133.27	132.95	109.34	1251866667	142.21	137.44	111.7	130.45	OMO79921.1/5.0e-12/hypothetical protein CCACVL1_13321 [Corchorus capsularis]	NA	NA	NA	NA	PTHR34683:SF2/9.1E-28/--	NA
CL2335.Contig5_All	CL2335.Contig5_All	132.56	126.44	113.48	124.16	123.31	95.22	88.82	102.45	XP_012468379.1/7.0e-76/PREDICTED: histone H2A-like [Gossypium raimondii] >XP_016749106.1 PREDICTED: histone H2A-like [Gossypium hirsutum] >XP_016687340.1 PREDICTED: histone H2A-like [Gossypium hirsutum] >XP_017618257.1 PREDICTED: histone H2A-like [Gossypium arboreum] >KHG05600.1 hypothetical protein F383_01039 [Gossypium arboreum] >KJB16910.1 hypothetical protein B456_002G254000 [Gossypium raimon…	XM_010049127.2/0.0/PREDICTED: Eucalyptus grandis histone H2A (LOC104436374), mRNA	sp|Q9M531|H2A_EUPES/1.1e-74/Histone H2A OS=Euphorbia esula PE=2 SV=1	gra:105786470/1.0e-76/histone H2A-like; K11251 histone H2A	At5g02560/5.9e-70/[B] KOG1756 Histone 2A	PR00620/4.1E-51/Histone H2A signature	cellular_component:GO:0005634//nucleus;GO:0000786//nucleosome;molecular_function:GO:0003677//DNA binding;GO:0046982//protein heterodimerization activity;
CL939.Contig2_All	CL939.Contig2_All	132.42	158.06	155.58	1486866667	78.92	85.75	78.01	8089333333	AIC33055.1/2.7e-82/translational initiation factor eIF-5a [Panax ginseng]	EU829558.1/0.0/Linum usitatissimum clone LU0017D08 mRNA sequence	sp|P24922|IF5A2_NICPL/1.6e-83/Eukaryotic translation initiation factor 5A-2 OS=Nicotiana plumbaginifolia GN=EIF-5A2 PE=2 SV=1	fve:101312471/9.0e-83/eukaryotic translation initiation factor 5A-2; K03263 translation initiation factor 5A	At1g69410/2.1e-77/[J] KOG3271 Translation initiation factor 5A (eIF-5A)	PTHR11673/6.1E-145/--	NA
CL2408.Contig2_All	CL2408.Contig2_All	132.24	26.08	25.34	61.22	39.7	19.25	13.9	2428333333	OMO99458.1/6.4e-185/Cytochrome P450 [Corchorus capsularis]	XM_006356591.1/0.0/PREDICTED: Solanum tuberosum isoleucine N-monooxygenase 1-like (LOC102593505), mRNA	sp|Q6J540|C79D4_LOTJA/5.5e-169/Isoleucine N-monooxygenase 2 OS=Lotus japonicus GN=CYP79D4 PE=1 SV=1	jcu:105638807/5.4e-181/isoleucine N-monooxygenase 2; K12153 phenylalanine N-monooxygenase [EC:1.14.14.40]	At4g39950/1.9e-152/[Q] KOG0156 Cytochrome P450 CYP2 subfamily	PTHR24298:SF1/6.6E-294/--	NA
Unigene56492_All	Unigene56492_All	132.06	168.07	164.13	1547533333	41.05	35.7	28.58	35.11	EOY02788.1/5.2e-198/Sulfite oxidase [Theobroma cacao]	XM_018119862.1/0.0/PREDICTED: Theobroma cacao sulfite oxidase (LOC18601002), mRNA	sp|Q9S850|SUOX_ARATH/3.2e-188/Sulfite oxidase OS=Arabidopsis thaliana GN=SOX PE=1 SV=1	tcc:18601002/2.2e-198/sulfite oxidase; K00387 sulfite oxidase [EC:1.8.3.1]	At3g01910/8.5e-188/[C] KOG0535 Sulfite oxidase, molybdopterin-binding component	PR00407/4.3E-56/Eukaryotic molybdopterin domain signature	biological_process:GO:0042128//nitrate assimilation;molecular_function:GO:0030151//molybdenum ion binding;GO:0016491//oxidoreductase activity;
CL3875.Contig1_All	CL3875.Contig1_All	131.7	108.18	109.07	1163166667	49.79	41.63	55.33	4891666667	EOY12070.1/2.5e-72/Ribosomal protein S10p/S20e family protein isoform 1 [Theobroma cacao]	XM_021806178.1/0.0/PREDICTED: Hevea brasiliensis 30S ribosomal protein S10, chloroplastic-like (LOC110651000), mRNA	sp|Q9LK61|RR10_ARATH/1.9e-65/30S ribosomal protein S10, chloroplastic OS=Arabidopsis thaliana GN=RPS10 PE=2 SV=1	tcc:18593314/1.7e-70/30S ribosomal protein S10, chloroplastic; K02946 small subunit ribosomal protein S10	At3g13120/5.2e-65/[J] KOG0900 40S ribosomal protein S20	PTHR11700:SF9/1.1E-57/--	NA
Unigene30705_All	Unigene30705_All	131.64	102.77	110.17	114.86	151.39	168.63	177.74	165.92	EEF39555.1/4.9e-14/translation factor sui1, putative [Ricinus communis]	XM_022037302.1/0.0/PREDICTED: Carica papaya protein translation factor SUI1 homolog 2 (LOC110810970), mRNA	sp|P41568|SUI11_ARATH/4.6e-13/Protein translation factor SUI1 homolog 1 OS=Arabidopsis thaliana GN=At4g27130 PE=1 SV=2	brp:103862165/1.5e-12/phenylalanine--tRNA ligase alpha subunit, cytoplasmic-like; K03113 translation initiation factor 1	At4g27130/1.2e-12/[J] KOG1770 Translation initiation factor 1 (eIF-1/SUI1)	NA	molecular_function:GO:0003743//translation initiation factor activity;
CL9989.Contig2_All	CL9989.Contig2_All	131.33	143.63	169.77	1482433333	148.58	182.1	170.13	1669366667	XP_021277641.1/1.4e-71/uncharacterized protein LOC110411697 [Herrania umbratica]	XM_021894335.1/0.0/PREDICTED: Chenopodium quinoa kinesin-like protein KIN-7B (LOC110715728), transcript variant X2, mRNA	NA	NA	NA	PF07466/3.7E-5/Protein of unknown function (DUF1517)	NA
Unigene51463_All	Unigene51463_All	131.27	153.72	159.35	1481133333	141.05	170.28	150.24	1538566667	XP_017979284.1/3.5e-117/PREDICTED: plastid-lipid-associated protein, chloroplastic [Theobroma cacao]	XM_011048703.1/0.0/PREDICTED: Populus euphratica plastid-lipid-associated protein, chloroplastic (LOC105141474), mRNA	sp|Q9ZWQ8|PAP_CITUN/1.1e-111/Plastid-lipid-associated protein, chloroplastic OS=Citrus unshiu GN=PAP PE=2 SV=1	NA	At4g04020/1.3e-98/[I] LSE1559 A Plastid lipid-associated protein	PTHR31906:SF5/8.8E-84/--	NA
Unigene12606_All	Unigene12606_All	131.01	30.96	31.35	64.44	37.77	30.26	20.6	2954333333	GAV72787.1/7.5e-189/Oxidored_FMN domain-containing protein [Cephalotus follicularis]	XM_017788170.1/0.0/PREDICTED: Gossypium arboreum 12-oxophytodienoate reductase 3-like (LOC108484398), mRNA	sp|Q9FEW9|OPR3_SOLLC/3.0e-178/12-oxophytodienoate reductase 3 OS=Solanum lycopersicum GN=OPR3 PE=1 SV=1	gra:105772978/2.6e-186/12-oxophytodienoate reductase 3; K05894 12-oxophytodienoic acid reductase [EC:1.3.1.42]	At2g06050/3.6e-170/[CR] KOG0134 NADH:flavin oxidoreductase/12-oxophytodienoate reductase	PF00724/2.0E-84/NADH:flavin oxidoreductase / NADH oxidase family	molecular_function:GO:0010181//FMN binding;GO:0016491//oxidoreductase activity;
CL684.Contig1_All	CL684.Contig1_All	130.95	121.63	125.94	1261733333	114.88	140.75	103.04	1195566667	XP_007021328.2/1.7e-150/PREDICTED: NAC domain-containing protein 72 [Theobroma cacao]	XM_002533867.2/0.0/PREDICTED: Ricinus communis NAC domain-containing protein 72 (LOC8263571), mRNA	sp|Q93VY3|NAC72_ARATH/3.5e-112/NAC domain-containing protein 72 OS=Arabidopsis thaliana GN=NAC072 PE=2 SV=1	fve:101312606/4.1e-08/NAC domain-containing protein 66-like; K13126 polyadenylate-binding protein	At4g27410/1.7e-108/[S] LSE0117 A No apical meristem (NAM) developmental protein and related proteins	PTHR31719:SF39/4.4E-168/--	biological_process:GO:0006355//regulation of transcription, DNA-templated;GO:0006351//transcription, DNA-templated;cellular_component:GO:0005634//nucleus;molecular_function:GO:0003677//DNA binding;
CL1358.Contig3_All	CL1358.Contig3_All	130.79	143.49	161.85	1453766667	97.52	110.52	233.9	1473133333	NA	NA	NA	NA	NA	NA	NA
Unigene45424_All	Unigene45424_All	130.67	113.46	125.41	123.18	206.92	296.36	346.71	283.33	XP_016748102.1/6.8e-38/PREDICTED: protein EARLY RESPONSIVE TO DEHYDRATION 15-like [Gossypium hirsutum]	XM_016022022.1/0.0/PREDICTED: Ziziphus jujuba copper transport protein ATX1 (LOC107413950), mRNA	sp|Q39096|ERD15_ARATH/1.1e-12/Protein EARLY RESPONSIVE TO DEHYDRATION 15 OS=Arabidopsis thaliana GN=ERD15 PE=1 SV=1	NA	NA	PTHR33790/1.5E-36/--	NA
CL3207.Contig6_All	CL3207.Contig6_All	130.64	172.62	164.34	1558666667	179.19	296.95	259.37	245.17	XP_021291406.1/1.0e-77/proactivator polypeptide-like 1 isoform X2 [Herrania umbratica]	XM_018120155.1/0.0/PREDICTED: Theobroma cacao proactivator polypeptide-like 1 (LOC18602251), transcript variant X2, mRNA	NA	ghi:107914554/1.8e-76/prosaposin-like isoform X1; K12382 saposin	At3g51730/1.6e-54/[IG] KOG1340 Prosaposin	PF03489/1.2E-9/Saposin-like type B, region 2	biological_process:GO:0006629//lipid metabolic process;
Unigene50129_All	Unigene50129_All	130.61	111.45	106.2	1160866667	74.36	80.41	87.05	8060666667	XP_021294080.1/1.4e-235/low-temperature-induced cysteine proteinase-like [Herrania umbratica]	XM_008227072.2/0.0/PREDICTED: Prunus mume cysteine proteinase COT44-like (LOC103324954), mRNA	sp|Q9S8M0|LECT_SOLTU/3.3e-15/Chitin-binding lectin 1 OS=Solanum tuberosum PE=1 SV=2	sbi:8080473/2.3e-09/SH3 and multiple ankyrin repeat domains protein 1; K05747 Wiskott-Aldrich syndrome protein	At3g22800/7.8e-11/[M] LSE0601 A Pollen extensin-like protein (Pex)	PTHR12411:SF371/1.5E-214/--	molecular_function:GO:0008234//cysteine-type peptidase activity;
Unigene30681_All	Unigene30681_All	130.35	130.89	148.8	136.68	96.14	99.75	82.85	9291333333	EOY02480.1/0.0e+00/Raffinose synthase family protein [Theobroma cacao]	XM_011028050.1/0.0/PREDICTED: Populus euphratica probable galactinol--sucrose galactosyltransferase 5 (LOC105126989), mRNA	sp|Q9FND9|RFS5_ARATH/0.0e+00/Probable galactinol--sucrose galactosyltransferase 5 OS=Arabidopsis thaliana GN=RFS5 PE=1 SV=1	tcc:18600813/0.0e+00/probable galactinol--sucrose galactosyltransferase 5; K06617 raffinose synthase [EC:2.4.1.82]	NA	PTHR31268:SF2/0.0/--	NA
CL13930.Contig1_All	CL13930.Contig1_All	130.14	61.33	56.9	82.79	212.31	140.44	190.95	1812333333	XP_017983336.1/2.2e-42/PREDICTED: 50S ribosomal protein L35, chloroplastic [Theobroma cacao] >EOY31511.1 50S ribosomal protein L35 isoform 2 [Theobroma cacao]	XM_002528346.2/0.0/PREDICTED: Ricinus communis 50S ribosomal protein L35, chloroplastic (LOC8265769), mRNA	sp|P23326|RK35_SPIOL/5.6e-34/50S ribosomal protein L35, chloroplastic OS=Spinacia oleracea GN=RPL35 PE=1 SV=1	tcc:18589029/3.3e-43/50S ribosomal protein L35, chloroplastic; K02916 large subunit ribosomal protein L35	NA	PS00936/-/Ribosomal protein L35 signature.	biological_process:GO:0006412//translation;cellular_component:GO:0005840//ribosome;molecular_function:GO:0003735//structural constituent of ribosome;
CL14463.Contig2_All	CL14463.Contig2_All	130.01	113.33	114.01	1191166667	110.66	93.96	105.66	1034266667	XP_007023311.2/1.2e-216/PREDICTED: COBW domain-containing protein 1 isoform X1 [Theobroma cacao]	XM_021754600.1/0.0/PREDICTED: Manihot esculenta COBW domain-containing protein 1-like (LOC110613457), mRNA	sp|Q688R1|MTP1_ORYSJ/1.3e-09/Metal tolerance protein 1 OS=Oryza sativa subsp. japonica GN=MTP1 PE=2 SV=1	pper:109947935/8.8e-12/zinc transporter 5; K14692 solute carrier family 30 (zinc transporter), member 5/7	At1g80480/1.7e-191/[H] KOG2743 Cobalamin synthesis protein	SM00833/9.9E-8/Cobalamin synthesis protein cobW C-terminal domain	NA
Unigene348_All	Unigene348_All	130	168.49	155.48	1513233333	23.26	17.99	10.53	17.26	XP_021814292.1/3.4e-101/tropinone reductase homolog At2g29290-like isoform X1 [Prunus avium]	XM_009366071.2/0.0/PREDICTED: Pyrus x bretschneideri tropinone reductase homolog At1g07440-like (LOC103954262), mRNA	sp|Q9ASX2|TRNH1_ARATH/2.8e-96/Tropinone reductase homolog At1g07440 OS=Arabidopsis thaliana GN=At1g07440 PE=1 SV=1	pavi:110757072/5.0e-102/tropinone reductase homolog At2g29290-like isoform X1; K08081 tropinone reductase I [EC:1.1.1.206]	At1g07440/7.5e-96/[R] KOG0725 Reductases with broad range of substrate specificities	PTHR24322:SF425/9.7E-87/--	NA
Unigene51197_All	Unigene51197_All	129.92	19.65	29.57	5971333333	408.91	293.26	357.43	353.2	XP_002310589.1/3.1e-10/hypothetical protein POPTR_0007s06150g [Populus trichocarpa] >EEE91039.1 hypothetical protein POPTR_0007s06150g [Populus trichocarpa]	NA	NA	NA	NA	PTHR36067/5.1E-20/--	NA
CL12573.Contig2_All	CL12573.Contig2_All	129.13	99.18	101.31	1098733333	75.24	76.24	83.15	78.21	OMO95264.1/6.4e-111/hypothetical protein CCACVL1_05456 [Corchorus capsularis]	XM_021782176.1/0.0/PREDICTED: Hevea brasiliensis multiple organellar RNA editing factor 2, chloroplastic-like (LOC110633536), mRNA	sp|Q38732|DAG_ANTMA/3.8e-35/DAG protein, chloroplastic OS=Antirrhinum majus GN=DAG PE=2 SV=1	sind:105166581/1.6e-63/uncharacterized protein LOC105166581; K00655 1-acyl-sn-glycerol-3-phosphate acyltransferase [EC:2.3.1.51]	At2g33430/4.7e-93/[M] LSE0398 A DAG protein involved in chloroplast differentiation/palisade development and related proteins	PTHR31346/3.1E-159/--	NA
CL17080.Contig7_All	CL17080.Contig7_All	129.03	26.14	41.04	6540333333	10.95	16.88	8.31	1204666667	XP_021278172.1/4.8e-106/LOW QUALITY PROTEIN: probable WRKY transcription factor 41 [Herrania umbratica]	NA	sp|Q9SUP6|WRK53_ARATH/9.0e-53/Probable WRKY transcription factor 53 OS=Arabidopsis thaliana GN=WRKY53 PE=1 SV=1	csat:104760397/8.1e-18/disease resistance protein RRS1-like; K16225 probable WRKY transcription factor 52	At4g23810/2.4e-52/[KT] LSE0036 A WRKY superfamily transcription factors	PTHR32096/6.3E-113/--	NA
Unigene40462_All	Unigene40462_All	128.57	109.37	110.33	116.09	76.99	61.09	68.59	68.89	OMO71903.1/2.5e-50/hypothetical protein COLO4_27931 [Corchorus olitorius]	XM_016693338.1/0.0/PREDICTED: Capsicum annuum uncharacterized LOC107848547 (LOC107848547), mRNA	NA	NA	NA	PTHR36730/7.0E-59/--	NA
CL2648.Contig2_All	CL2648.Contig2_All	128.52	132.72	174.27	145.17	176.79	143.62	210.53	176.98	XP_010277521.1/1.5e-89/PREDICTED: photosystem I reaction center subunit II, chloroplastic [Nelumbo nucifera]	XM_008440465.2/0.0/PREDICTED: Cucumis melo photosystem I reaction center subunit II, chloroplastic (LOC103483718), mRNA	sp|P29302|PSAD_NICSY/8.7e-86/Photosystem I reaction center subunit II, chloroplastic OS=Nicotiana sylvestris GN=psaD PE=2 SV=1	nnu:104611929/2.2e-90/photosystem I reaction center subunit II, chloroplastic; K02692 photosystem I subunit II	At3g24400/1.9e-07/[T] KOG1187 Serine/threonine protein kinase	PTHR31982/1.2E-130/--	biological_process:GO:0015979//photosynthesis;cellular_component:GO:0009538//photosystem I reaction center;
CL10121.Contig1_All	CL10121.Contig1_All	128.35	142.18	138.87	1364666667	170.77	169.74	168.62	169.71	XP_007017987.2/0.0e+00/PREDICTED: ATP-dependent zinc metalloprotease FTSH, chloroplastic [Theobroma cacao]	XM_007017925.2/0.0/PREDICTED: Theobroma cacao ATP-dependent zinc metalloprotease FTSH, chloroplastic (LOC18591676), mRNA	sp|Q9BAE0|FTSH_MEDSA/0.0e+00/ATP-dependent zinc metalloprotease FTSH, chloroplastic OS=Medicago sativa GN=FTSH PE=1 SV=1	tcc:18591676/0.0e+00/ATP-dependent zinc metalloprotease FTSH, chloroplastic; K03798 cell division protease FtsH [EC:3.4.24.-]	At5g42270/0.0e+00/[O] KOG0731 AAA+-type ATPase containing the peptidase M41 domain	PTHR23076/0.0/--	NA
Unigene30447_All	Unigene30447_All	128.24	172.35	172.67	1577533333	92.02	104.05	96.11	9739333333	OMO53567.1/6.6e-160/hypothetical protein CCACVL1_28547 [Corchorus capsularis]	XM_016342456.2/0.0/PREDICTED: Arachis ipaensis 3-oxo-Delta(4,5)-steroid 5-beta-reductase (LOC107639039), mRNA	sp|Q9STX2|VEP1_ARATH/3.6e-82/3-oxo-Delta(4,5)-steroid 5-beta-reductase OS=Arabidopsis thaliana GN=VEP1 PE=1 SV=1	NA	NA	PTHR32487/6.6E-249/--	NA
Unigene46586_All	Unigene46586_All	127.98	143.78	133.06	134.94	112.32	75.05	57.62	8166333333	XP_019238699.1/5.0e-184/PREDICTED: glyceraldehyde-3-phosphate dehydrogenase, cytosolic [Nicotiana attenuata] >OIT21552.1 glyceraldehyde-3-phosphate dehydrogenase, cytosolic [Nicotiana attenuata]	AB706335.1/0.0/Shorea beccariana SbGAPC mRNA for glyceraldehyde-3-phosphate dehydrogenase C, complete cds	sp|Q9FX54|G3PC2_ARATH/5.3e-182/Glyceraldehyde-3-phosphate dehydrogenase GAPC2, cytosolic OS=Arabidopsis thaliana GN=GAPC2 PE=1 SV=1	csat:104772375/2.9e-181/glyceraldehyde-3-phosphate dehydrogenase GAPC2, cytosolic; K00134 glyceraldehyde 3-phosphate dehydrogenase [EC:1.2.1.12]	At1g13440/1.4e-181/[G] KOG0657 Glyceraldehyde 3-phosphate dehydrogenase	PS00071/-/Glyceraldehyde 3-phosphate dehydrogenase active site.	biological_process:GO:0006006//glucose metabolic process;molecular_function:GO:0016620//oxidoreductase activity, acting on the aldehyde or oxo group of donors, NAD or NADP as acceptor;GO:0050661//NADP binding;GO:0051287//NAD binding;
Unigene46414_All	Unigene46414_All	127.9	134.72	126.26	1296266667	136.49	130.87	139.85	1357366667	XP_010429691.1/3.2e-93/PREDICTED: 50S ribosomal protein L13, chloroplastic [Camelina sativa]	XM_021433107.1/0.0/PREDICTED: Herrania umbratica 50S ribosomal protein L13, chloroplastic (LOC110419968), mRNA	sp|Q9SYL9|RK13_ARATH/9.5e-94/50S ribosomal protein L13, chloroplastic OS=Arabidopsis thaliana GN=RPL13 PE=2 SV=1	csat:104714130/4.8e-94/50S ribosomal protein L13, chloroplastic; K02871 large subunit ribosomal protein L13	At1g78630/2.5e-93/[J] KOG3203 Mitochondrial/chloroplast ribosomal protein L13	PTHR11545:SF7/3.9E-125/--	biological_process:GO:0006412//translation;cellular_component:GO:0005840//ribosome;molecular_function:GO:0003735//structural constituent of ribosome;
CL14313.Contig1_All	CL14313.Contig1_All	127.67	146.01	137.99	1372233333	118.23	115.67	115.66	116.52	XP_021277308.1/1.6e-173/probable lactoylglutathione lyase, chloroplastic isoform X2 [Herrania umbratica]	XM_021421633.1/0.0/PREDICTED: Herrania umbratica probable lactoylglutathione lyase, chloroplastic (LOC110411467), transcript variant X2, mRNA	sp|Q8W593|LGUC_ARATH/3.5e-161/Probable lactoylglutathione lyase, chloroplast OS=Arabidopsis thaliana GN=At1g67280 PE=1 SV=1	tcc:18588548/9.8e-173/probable lactoylglutathione lyase, chloroplastic; K01759 lactoylglutathione lyase [EC:4.4.1.5]	YML004c/4.9e-29/[G] KOG2944 Glyoxalase	PTHR10374:SF12/3.1E-134/--	NA
CL3655.Contig2_All	CL3655.Contig2_All	127.4	83.55	74.5	95.15	139.69	28.95	36.81	6848333333	XP_021614483.1/6.3e-80/23.6 kDa heat shock protein, mitochondrial-like [Manihot esculenta] >OAY48142.1 hypothetical protein MANES_06G134700 [Manihot esculenta]	EU513278.1/0.0/Mangifera indica small heat shock protein mRNA, partial cds	sp|Q96331|HS23M_ARATH/4.8e-68/23.6 kDa heat shock protein, mitochondrial OS=Arabidopsis thaliana GN=HSP23.6 PE=2 SV=1	jcu:105648611/9.4e-81/23.6 kDa heat shock protein, mitochondrial isoform X2; K13993 HSP20 family protein	At4g25200/1.3e-67/[O] KOG0710 Molecular chaperone (small heat-shock protein Hsp26/Hsp42)	PF00011/4.0E-19/Hsp20/alpha crystallin family	NA
Unigene51386_All	Unigene51386_All	127.28	128.88	111.62	1225933333	98.54	89.86	98.16	95.52	XP_017620010.1/2.2e-155/PREDICTED: ankyrin repeat domain-containing protein 2A-like [Gossypium arboreum]	XM_021419959.1/0.0/PREDICTED: Herrania umbratica ankyrin repeat domain-containing protein 2A (LOC110410317), mRNA	sp|Q9SAR5|AKR2_ARATH/8.4e-119/Ankyrin repeat domain-containing protein 2 OS=Arabidopsis thaliana GN=AKR2 PE=1 SV=2	lja:Lj2g3v1267150.1/3.3e-15/Lj2g3v1267150.1; -; K06694 26S proteasome non-ATPase regulatory subunit 10	At2g17390/3.0e-123/[R] KOG0504 FOG: Ankyrin repeat	PS50088/11.861/Ankyrin repeat profile.	NA
Unigene30745_All	Unigene30745_All	127.15	118.48	123.37	123	106.12	103.39	103.26	1042566667	XP_021292394.1/1.9e-206/protein ASPARTIC PROTEASE IN GUARD CELL 1 [Herrania umbratica]	XM_003534130.3/0.0/PREDICTED: Glycine max protein ASPARTIC PROTEASE IN GUARD CELL 1 (LOC100784849), mRNA	sp|Q9LS40|ASPG1_ARATH/1.5e-183/Protein ASPARTIC PROTEASE IN GUARD CELL 1 OS=Arabidopsis thaliana GN=ASPG1 PE=1 SV=1	aip:107606484/1.9e-67/aspartic proteinase nepenthesin-1; K02882 large subunit ribosomal protein L18Ae	At3g18490/3.9e-183/[O] KOG1339 Aspartyl protease	PF14543/2.4E-33/Xylanase inhibitor N-terminal	biological_process:GO:0009414//response to water deprivation;GO:0009737//response to abscisic acid;molecular_function:GO:0004190//aspartic-type endopeptidase activity;
CL16998.Contig1_All	CL16998.Contig1_All	127.03	197.33	228.09	184.15	0	0	0.02	0.00666667	XP_021888928.1/5.1e-271/adenosylhomocysteinase [Carica papaya]	XM_017793526.1/0.0/PREDICTED: Gossypium arboreum adenosylhomocysteinase (LOC108489186), mRNA	sp|P68173|SAHH_TOBAC/7.8e-268/Adenosylhomocysteinase OS=Nicotiana tabacum GN=SAHH PE=2 SV=1	cpap:110807929/7.6e-272/adenosylhomocysteinase; K01251 adenosylhomocysteinase [EC:3.3.1.1]	At4g13940/6.6e-266/[H] KOG1370 S-adenosylhomocysteine hydrolase	PTHR23420/0.0/--	NA
CL5957.Contig1_All	CL5957.Contig1_All	126.78	170.72	178.54	158.68	6.45	8.6	6.21	7086666667	OMO67144.1/1.4e-120/Chlorophyll A-B binding protein, plant [Corchorus capsularis]	NA	sp|P10708|CB12_SOLLC/9.9e-88/Chlorophyll a-b binding protein 7, chloroplastic OS=Solanum lycopersicum GN=CAB7 PE=3 SV=1	gmx:100812066/5.5e-119/chlorophyll a-b binding protein, chloroplastic-like; K08908 light-harvesting complex I chlorophyll a/b binding protein 2	At1g19150/4.8e-113/[C] LSE0391 A Chlorophyll A/B binding protein	PTHR21649:SF5/3.3E-183/--	biological_process:GO:0009768//photosynthesis, light harvesting in photosystem I;GO:0009416//response to light stimulus;GO:0018298//protein-chromophore linkage;cellular_component:GO:0010287//plastoglobule;GO:0009535//chloroplast thylakoid membrane;GO:0009523//photosystem II;GO:0016021//integral component of membrane;GO:0009941//chloroplast envelope;GO:0009522//photosystem I;molecular_function:GO:…
Unigene40466_All	Unigene40466_All	126.57	99.64	88.63	1049466667	103.34	73.42	37.75	7150333333	XP_018498390.1/2.1e-160/PREDICTED: bifunctional dihydroflavonol 4-reductase/flavanone 4-reductase-like [Pyrus x bretschneideri]	KC493687.1/0.0/Ribes nigrum dihydroflavonol 4-reductase (DFR1) mRNA, complete cds	sp|Q9XES5|DFRA_MALDO/5.6e-162/Bifunctional dihydroflavonol 4-reductase/flavanone 4-reductase OS=Malus domestica GN=DFR PE=1 SV=1	pxb:103928717/3.1e-161/bifunctional dihydroflavonol 4-reductase/flavanone 4-reductase-like; K13082 bifunctional dihydroflavonol 4-reductase/flavanone 4-reductase [EC:1.1.1.219 1.1.1.234]	At5g42800/1.1e-145/[V] KOG1502 Flavonol reductase/cinnamoyl-CoA reductase	PTHR10366/3.1E-219/--	biological_process:GO:0009813//flavonoid biosynthetic process;molecular_function:GO:0045552//dihydrokaempferol 4-reductase activity;GO:0047890//flavanone 4-reductase activity;GO:0050662//coenzyme binding;
Unigene13465_All	Unigene13465_All	126.19	127.02	117.24	1234833333	132.86	110.57	114.93	1194533333	XP_007031897.2/1.1e-74/PREDICTED: 50S ribosomal protein L27, chloroplastic [Theobroma cacao]	XM_011009129.1/0.0/PREDICTED: Populus euphratica 50S ribosomal protein L27, chloroplastic (LOC105113102), mRNA	sp|Q9FLN4|RK27_ARATH/8.5e-68/50S ribosomal protein L27, chloroplastic OS=Arabidopsis thaliana GN=RPL27 PE=2 SV=1	tcc:18601030/1.6e-75/50S ribosomal protein L27, chloroplastic; K02899 large subunit ribosomal protein L27	At5g40950/2.3e-67/[J] KOG4600 Mitochondrial ribosomal protein MRP7 (L2)	PR00063/2.0E-39/Ribosomal protein L27 signature	biological_process:GO:0006412//translation;cellular_component:GO:0005840//ribosome;molecular_function:GO:0003735//structural constituent of ribosome;
Unigene25309_All	Unigene25309_All	125.82	80.87	73.97	9355333333	50.96	81.92	81.16	7134666667	XP_021907686.1/1.0e-20/cysteine-rich and transmembrane domain-containing protein WIH1-like [Carica papaya]	NA	sp|Q8S8M0|CYT1A_ARATH/8.4e-08/CYSTM1 family protein A OS=Arabidopsis thaliana GN=At2g41420 PE=3 SV=1	NA	NA	NA	NA
CL17080.Contig2_All	CL17080.Contig2_All	125.66	24.33	33.86	6128333333	28.1	19.39	27.41	2496666667	XP_021278172.1/4.8e-106/LOW QUALITY PROTEIN: probable WRKY transcription factor 41 [Herrania umbratica]	NA	sp|Q9SUP6|WRK53_ARATH/9.1e-53/Probable WRKY transcription factor 53 OS=Arabidopsis thaliana GN=WRKY53 PE=1 SV=1	csat:104760397/8.1e-18/disease resistance protein RRS1-like; K16225 probable WRKY transcription factor 52	At4g23810/2.4e-52/[KT] LSE0036 A WRKY superfamily transcription factors	SM00774/1.2E-39/DNA binding domain	NA
CL16003.Contig3_All	CL16003.Contig3_All	125.52	102.81	102.55	1102933333	130.54	107.27	115.58	1177966667	OIW14338.1/1.9e-99/hypothetical protein TanjilG_25124 [Lupinus angustifolius]	XM_021436926.1/0.0/PREDICTED: Herrania umbratica ADP-ribosylation factor 2-like (LOC110422899), mRNA	sp|P51823|ARF2_ORYSJ/1.5e-100/ADP-ribosylation factor 2 OS=Oryza sativa subsp. japonica GN=ARF PE=2 SV=2	dct:110098236/3.6e-100/ADP-ribosylation factor 2-like; K07937 ADP-ribosylation factor 1	At5g14670/2.5e-99/[U] KOG0070 GTP-binding ADP-ribosylation factor Arf1	SM00175/0.0041/Rab subfamily of small GTPases	NA
Unigene35040_All	Unigene35040_All	125.43	47.81	53.43	7555666667	30.91	30.49	33.32	3157333333	XP_011002487.1/3.7e-251/PREDICTED: putative DUF21 domain-containing protein At3g13070, chloroplastic isoform X1 [Populus euphratica]	XM_021431970.1/0.0/PREDICTED: Herrania umbratica putative DUF21 domain-containing protein At3g13070, chloroplastic (LOC110419087), transcript variant X2, mRNA	sp|Q84R21|Y1559_ARATH/5.2e-238/DUF21 domain-containing protein At1g55930, chloroplastic OS=Arabidopsis thaliana GN=CBSDUFCH2 PE=2 SV=2	lang:109329464/3.9e-189/berberine bridge enzyme-like 21; K01187 alpha-glucosidase [EC:3.2.1.20]	At1g55930_2/4.5e-236/[S] KOG2118 Predicted membrane protein, contains two CBS domains	PF08031/1.7E-16/Berberine and berberine like	NA
Unigene30477_All	Unigene30477_All	125.37	51.16	54.85	7712666667	120	40.95	71.14	7736333333	XP_016752515.1/2.0e-06/PREDICTED: glycine-rich protein DOT1-like [Gossypium hirsutum]	NA	NA	NA	NA	NA	NA
Unigene55627_All	Unigene55627_All	125.13	155.72	159.6	1468166667	52.21	60.59	56.62	5647333333	OMO83301.1/4.7e-271/hypothetical protein CCACVL1_11450 [Corchorus capsularis]	XM_021441379.1/0.0/PREDICTED: Herrania umbratica uncharacterized LOC110426205 (LOC110426205), mRNA	sp|P49534|YCF39_ODOSI/2.6e-07/Uncharacterized protein ycf39 OS=Odontella sinensis GN=ycf39 PE=3 SV=1	NA	At1g16720/2.4e-246/[G] KOG1203 Predicted dehydrogenase	PF13460/1.9E-7/NAD(P)H-binding	NA
Unigene46171_All	Unigene46171_All	125.01	86.94	90.45	100.8	131.6	79.96	87.68	9974666667	OAE29171.1/3.9e-36/hypothetical protein AXG93_1862s1290 [Marchantia polymorpha subsp. ruderalis]	NA	sp|P35687|RS21_ORYSJ/1.7e-32/40S ribosomal protein S21 OS=Oryza sativa subsp. japonica GN=RPS21 PE=3 SV=1	sind:105171513/3.7e-36/40S ribosomal protein S21; K02971 small subunit ribosomal protein S21e	At5g27700/3.0e-31/[J] KOG3486 40S ribosomal protein S21	PTHR10442/8.8E-56/--	NA
CL1304.Contig1_All	CL1304.Contig1_All	124.87	97.47	88.14	1034933333	87.86	42.23	37.53	5587333333	KJB25480.1/2.4e-25/hypothetical protein B456_004G193800 [Gossypium raimondii]	NA	sp|Q9S740|AGP19_ARATH/4.2e-15/Lysine-rich arabinogalactan protein 19 OS=Arabidopsis thaliana GN=AGP19 PE=2 SV=2	osa:4336295/9.3e-11/peroxidase 18; K00430 peroxidase [EC:1.11.1.7]	At3g24400/1.8e-12/[T] KOG1187 Serine/threonine protein kinase	PR01217/3.3E-9/Proline rich extensin signature	cellular_component:GO:0016021//integral component of membrane;
Unigene41241_All	Unigene41241_All	124.52	142.14	134.7	1337866667	36.33	30.36	28.9	3186333333	XP_021292398.1/1.4e-89/uncharacterized protein At5g50100, mitochondrial isoform X1 [Herrania umbratica]	KU573619.1/0.0/Populus tomentosa clone Ptom.015G072000 hypothetical protein mRNA, complete cds	sp|Q8W485|Y5010_ARATH/2.6e-68/Uncharacterized protein At5g50100, mitochondrial OS=Arabidopsis thaliana GN=At5g50100 PE=2 SV=1	NA	NA	PTHR34290/4.1E-110/--	NA
CL15481.Contig1_All	CL15481.Contig1_All	124.44	61.76	79.62	8860666667	292.31	165.61	218.38	2254333333	EOY28170.1/1.3e-45/E6, putative [Theobroma cacao]	NA	sp|Q01197|E6_GOSHI/3.9e-30/Protein E6 OS=Gossypium hirsutum GN=E6 PE=2 SV=1	NA	NA	PTHR35274/8.3E-29/--	NA
CL12909.Contig2_All	CL12909.Contig2_All	124.39	41.17	49.45	71.67	9.47	5.9	8.24	7.87	KJB44081.1/2.6e-154/hypothetical protein B456_007G233400 [Gossypium raimondii]	XM_012636647.1/0.0/PREDICTED: Gossypium raimondii mitochondrial uncoupling protein 5-like (LOC105804154), mRNA	sp|Q9SJY5|PUMP5_ARATH/2.5e-129/Mitochondrial uncoupling protein 5 OS=Arabidopsis thaliana GN=PUMP5 PE=2 SV=1	gra:105804154/3.9e-155/mitochondrial uncoupling protein 5-like; K15104 solute carrier family 25 (mitochondrial oxoglutarate transporter), member 11	At2g22500/6.6e-129/[C] KOG0759 Mitochondrial oxoglutarate/malate carrier proteins	PTHR24089/1.0E-205/--	biological_process:GO:0006839//mitochondrial transport;cellular_component:GO:0016021//integral component of membrane;GO:0031966//mitochondrial membrane;
CL5387.Contig1_All	CL5387.Contig1_All	124.35	196.11	194.8	1717533333	158.09	157.32	146.28	1538966667	OMO77237.1/3.0e-78/Glycine cleavage H-protein [Corchorus capsularis]	XM_007039491.2/0.0/PREDICTED: Theobroma cacao glycine cleavage system H protein, mitochondrial (LOC18606077), mRNA	sp|Q9LQL0|GCSH3_ARATH/2.7e-72/Glycine cleavage system H protein 3, mitochondrial OS=Arabidopsis thaliana GN=GDH3 PE=1 SV=1	tcc:18606077/1.7e-78/glycine cleavage system H protein, mitochondrial; K02437 glycine cleavage system H protein	At1g32470/7.2e-72/[E] KOG3373 Glycine cleavage system H protein (lipoate-binding)	PTHR11715:SF1/2.0E-106/--	biological_process:GO:0019464//glycine decarboxylation via glycine cleavage system;cellular_component:GO:0005960//glycine cleavage complex;GO:0005739//mitochondrion;
Unigene55673_All	Unigene55673_All	124.29	121.21	121.87	1224566667	102.84	117.52	118.01	112.79	XP_021292139.1/3.2e-221/protein NBR1 homolog [Herrania umbratica]	XM_021436464.1/0.0/PREDICTED: Herrania umbratica protein NBR1 homolog (LOC110422515), mRNA	sp|P0C2F6|RNHX1_ARATH/1.1e-20/Putative ribonuclease H protein At1g65750 OS=Arabidopsis thaliana GN=At1g65750 PE=3 SV=1	ghi:107886212/4.8e-214/protein NBR1 homolog; K17987 next to BRCA1 gene 1 protein	At4g24690_2/3.7e-55/[S] KOG4351 Uncharacterized conserved protein	PS50135/12.061/Zinc finger ZZ-type profile.	biological_process:GO:0016236//macroautophagy;molecular_function:GO:0043130//ubiquitin binding;GO:0008270//zinc ion binding;
CL6875.Contig2_All	CL6875.Contig2_All	124.28	86.45	102.21	1043133333	38.85	63.95	47.78	5019333333	XP_017970071.1/1.3e-63/PREDICTED: uncharacterized protein LOC18609732 [Theobroma cacao] >EOY00890.1 Uncharacterized protein TCM_010809 [Theobroma cacao]	NA	sp|Q9FPQ6|GP1_CHLRE/6.2e-06/Vegetative cell wall protein gp1 OS=Chlamydomonas reinhardtii GN=GP1 PE=1 SV=1	nta:107781954/4.9e-20/protein DETOXIFICATION 14-like; K03327 multidrug resistance protein, MATE family	At5g17350/2.2e-26/[S] LSE0357 A Uncharacterized protein	NA	NA
Unigene51047_All	Unigene51047_All	124.12	76.84	88.77	9657666667	99.21	177.09	154.58	1436266667	XP_007025558.2/1.2e-84/PREDICTED: ethylene-responsive transcription factor 4 [Theobroma cacao]	XM_009414181.2/0.0/PREDICTED: Musa acuminata subsp. malaccensis ethylene-responsive transcription factor 4-like (LOC103993939), mRNA	sp|Q9LW49|ERF4_NICSY/8.1e-42/Ethylene-responsive transcription factor 4 OS=Nicotiana sylvestris GN=ERF4 PE=2 SV=1	tcc:18596802/1.8e-85/ethylene-responsive transcription factor 4; K09286 EREBP-like factor	At3g15210/1.5e-37/[K] LSE0301 A AP2 domain transcription factor	PS51032/23.63/AP2/ERF domain profile.	biological_process:GO:0006351//transcription, DNA-templated;cellular_component:GO:0005634//nucleus;molecular_function:GO:0003677//DNA binding;GO:0003700//DNA binding transcription factor activity;
CL14829.Contig2_All	CL14829.Contig2_All	124.08	159.86	153.22	145.72	96.95	90.85	83.51	9043666667	XP_018842711.1/9.6e-61/PREDICTED: NAD(P)H-quinone oxidoreductase subunit L, chloroplastic-like [Juglans regia] >XP_018842888.1 PREDICTED: NAD(P)H-quinone oxidoreductase subunit L, chloroplastic-like [Juglans regia] >XP_018826619.1 PREDICTED: NAD(P)H-quinone oxidoreductase subunit L, chloroplastic-like [Juglans regia]	XM_021437736.1/0.0/PREDICTED: Herrania umbratica NAD(P)H-quinone oxidoreductase subunit L, chloroplastic (LOC110423517), mRNA	NA	egu:105053237/9.0e-32/glutathione S-transferase omega-2; K21888 glutathione dehydrogenase/transferase [EC:1.8.5.1 2.5.1.18]	NA	PTHR36727:SF2/2.1E-81/--	NA
CL10864.Contig3_All	CL10864.Contig3_All	123.89	65.58	69.57	8634666667	101.08	69.11	67.76	7931666667	XP_012467523.1/1.8e-144/PREDICTED: proline-rich protein 4 isoform X1 [Gossypium raimondii] >KJB15730.1 hypothetical protein B456_002G193500 [Gossypium raimondii]	XM_006851904.3/0.0/PREDICTED: Amborella trichopoda repetitive proline-rich cell wall protein 2 (LOC18441678), mRNA	sp|Q9T0I5|PRP4_ARATH/4.6e-85/Proline-rich protein 4 OS=Arabidopsis thaliana GN=PRP4 PE=2 SV=1	bvg:104900956/6.6e-40/repetitive proline-rich cell wall protein 2; K03006 DNA-directed RNA polymerase II subunit RPB1 [EC:2.7.7.6]	At2g15880/1.6e-36/[M] LSE0601 A Pollen extensin-like protein (Pex)	PTHR23201:SF16/6.1E-113/--	NA
CL12712.Contig1_All	CL12712.Contig1_All	123.81	111.76	103.4	112.99	97.06	83.02	75.77	8528333333	XP_007011537.1/5.9e-172/PREDICTED: uncharacterized protein LOC18587598 [Theobroma cacao] >EOY29156.1 Myosin heavy chain-related [Theobroma cacao]	XM_007011475.2/0.0/PREDICTED: Theobroma cacao uncharacterized LOC18587598 (LOC18587598), mRNA	sp|Q9M8T5|Y3293_ARATH/3.0e-07/WEB family protein At3g02930, chloroplastic OS=Arabidopsis thaliana GN=At3g02930 PE=2 SV=1	vvi:100255624/9.4e-10/kinesin-like protein KIN-12D; K10400 kinesin family member 15	At2g24420/6.9e-136/[S] LSE0086 A Uncharacterized protein	PTHR34360/3.9E-160/--	cellular_component:GO:0016021//integral component of membrane;
CL4031.Contig3_All	CL4031.Contig3_All	123.66	122.5	107	117.72	111.85	73.71	47.64	7773333333	XP_021283588.1/0.0e+00/acetyl-CoA carboxylase 1-like [Herrania umbratica]	XM_021799456.1/0.0/PREDICTED: Hevea brasiliensis acetyl-CoA carboxylase 1-like (LOC110646114), transcript variant X4, mRNA	sp|Q38970|ACC1_ARATH/0.0e+00/Acetyl-CoA carboxylase 1 OS=Arabidopsis thaliana GN=ACC1 PE=1 SV=1	tcc:18592201/0.0e+00/acetyl-CoA carboxylase 1; K11262 acetyl-CoA carboxylase / biotin carboxylase 1 [EC:6.4.1.2 6.3.4.14]	At1g36160/0.0e+00/[I] KOG0368 Acetyl-CoA carboxylase	PS50979/45.441/Biotin carboxylation domain profile.	NA
CL15707.Contig1_All	CL15707.Contig1_All	123.62	127.18	123.17	1246566667	68.74	92.28	81.44	80.82	XP_016483459.1/7.6e-81/PREDICTED: ubiquitin-conjugating enzyme E2 28-like isoform X1 [Nicotiana tabacum]	XM_012227873.2/0.0/PREDICTED: Jatropha curcas ubiquitin-conjugating enzyme E2 28 (LOC105642889), mRNA	sp|Q94F47|UBC28_ARATH/3.8e-81/Ubiquitin-conjugating enzyme E2 28 OS=Arabidopsis thaliana GN=UBC28 PE=2 SV=1	nta:107804146/1.1e-81/ubiquitin-conjugating enzyme E2 28-like; K06689 ubiquitin-conjugating enzyme E2 D [EC:2.3.2.23]	At5g53300/2.3e-80/[O] KOG0417 Ubiquitin-protein ligase	PTHR33600:SF5/6.0E-60/--	molecular_function:GO:0005524//ATP binding;
Unigene1645_All	Unigene1645_All	123.3	96.14	101.85	1070966667	192.13	163.52	172.58	1760766667	GAV80749.1/3.6e-56/Fer2 domain-containing protein [Cephalotus follicularis]	NA	sp|P27788|FER3_MAIZE/8.4e-46/Ferredoxin-3, chloroplastic OS=Zea mays GN=FDX3 PE=2 SV=1	jcu:105643947/2.9e-55/ferredoxin, root R-B2; K02639 ferredoxin	NA	PTHR19370/3.0E-72/--	biological_process:GO:0022900//electron transport chain;cellular_component:GO:0009507//chloroplast;molecular_function:GO:0009055//electron transfer activity;GO:0046872//metal ion binding;GO:0051537//2 iron, 2 sulfur cluster binding;
Unigene1342_All	Unigene1342_All	122.95	136.64	159.45	139.68	15.77	20.25	24.58	20.2	XP_021647701.1/1.3e-46/copper transporter 6-like [Hevea brasiliensis] >XP_021663417.1 copper transporter 6-like [Hevea brasiliensis]	XM_010034775.2/0.0/PREDICTED: Eucalyptus grandis copper transporter 6 (LOC104422453), mRNA	sp|Q39065|COPT1_ARATH/9.7e-38/Copper transporter 1 OS=Arabidopsis thaliana GN=COPT1 PE=2 SV=2	hbr:110652180/2.0e-47/copper transporter 6-like; K14686 solute carrier family 31 (copper transporter), member 1	At5g59030/2.6e-37/[P] KOG3386 Copper transporter	PTHR12483:SF45/1.8E-61/--	cellular_component:GO:0016021//integral component of membrane;molecular_function:GO:0005375//copper ion transmembrane transporter activity;
CL1244.Contig23_All	CL1244.Contig23_All	122.94	172.89	186.83	1608866667	111.46	226.46	252.54	196.82	GAV60911.1/5.3e-116/DUF3700 domain-containing protein [Cephalotus follicularis]	XM_021435908.1/0.0/PREDICTED: Herrania umbratica stem-specific protein TSJT1 (LOC110422122), mRNA	sp|P24805|TSJT1_TOBAC/2.9e-30/Stem-specific protein TSJT1 OS=Nicotiana tabacum GN=TSJT1 PE=2 SV=1	ghi:107950013/3.3e-06/uncharacterized protein LOC107950013; K18195 rhamnogalacturonan endolyase [EC:4.2.2.23]	NA	PTHR11772/3.7E-168/--	NA
CL5204.Contig2_All	CL5204.Contig2_All	122.91	153.94	190.04	155.63	80.44	213.56	256.02	183.34	XP_017981742.1/2.2e-51/PREDICTED: chaperone protein dnaJ 11, chloroplastic-like [Theobroma cacao] >EOY15040.1 Chaperone DnaJ-domain superfamily protein, putative [Theobroma cacao]	NA	sp|Q9FYB5|DNJ11_ARATH/5.2e-25/Chaperone protein dnaJ 11, chloroplastic OS=Arabidopsis thaliana GN=ATJ11 PE=1 SV=2	nta:107792662/1.4e-10/chaperone protein DnaJ-like; K03686 molecular chaperone DnaJ	At2g17880/1.4e-24/[O] KOG0712 Molecular chaperone (DnaJ superfamily)	SM00271/1.6E-18/DnaJ molecular chaperone homology domain	NA
CL12830.Contig1_All	CL12830.Contig1_All	122.77	122.83	112.63	119.41	150.52	155.27	141.31	1490333333	XP_011069986.1/6.9e-66/14 kDa zinc-binding protein-like [Sesamum indicum]	NA	sp|P42856|ZB14_MAIZE/2.9e-57/14 kDa zinc-binding protein OS=Zea mays GN=ZBP14 PE=1 SV=1	sind:105155751/1.0e-66/14 kDa zinc-binding protein-like; K02503 histidine triad (HIT) family protein	At3g56490/8.1e-62/[T] KOG3275 Zinc-binding protein of the histidine triad (HIT) family	PTHR23089/8.3E-97/--	molecular_function:GO:0003824//catalytic activity;
Unigene15310_All	Unigene15310_All	122.62	34.8	41.69	66.37	162.53	53.1	72.02	9588333333	XP_015159469.1/1.7e-27/PREDICTED: glycine-rich cell wall structural protein-like [Solanum tuberosum]	NA	sp|P27483|GRP1_ARATH/5.8e-24/Glycine-rich cell wall structural protein OS=Arabidopsis thaliana GN=At3g17050 PE=4 SV=2	mcha:111009311/1.2e-20/phytochrome B-like; K12121 phytochrome B	At4g13340/2.1e-20/[M] LSE0601 A Pollen extensin-like protein (Pex)	NA	NA
CL2578.Contig1_All	CL2578.Contig1_All	122.58	93.25	88.66	1014966667	31.26	32.64	29.2	3103333333	XP_010528118.1/1.3e-31/PREDICTED: 60S ribosomal protein L38 [Tarenaya hassleriana]	XM_021987767.1/0.0/PREDICTED: Spinacia oleracea 60S ribosomal protein L38 (LOC110783421), mRNA	sp|O22860|RL38_ARATH/1.9e-31/60S ribosomal protein L38 OS=Arabidopsis thaliana GN=RPL38A PE=3 SV=1	thj:104805270/1.9e-32/60S ribosomal protein L38; K02923 large subunit ribosomal protein L38e	At2g43460/4.9e-31/[J] KOG3499 60S ribosomal protein L38	NA	biological_process:GO:0006412//translation;cellular_component:GO:0005840//ribosome;molecular_function:GO:0003735//structural constituent of ribosome;
CL17269.Contig2_All	CL17269.Contig2_All	122.54	186.29	167.46	1587633333	68.61	66.84	59.17	6487333333	XP_021291615.1/0.0e+00/uncharacterized protein LOC110422147 [Herrania umbratica]	XM_021435940.1/0.0/PREDICTED: Herrania umbratica uncharacterized protein sll0005 (LOC110422147), mRNA	sp|Q94BU1|Y1181_ARATH/5.1e-109/Uncharacterized aarF domain-containing protein kinase At1g71810, chloroplastic OS=Arabidopsis thaliana GN=At1g71810 PE=2 SV=1	tcc:18602775/0.0e+00/uncharacterized protein sll0005; K08869 aarF domain-containing kinase	At3g24190/0.0e+00/[R] KOG1235 Predicted unusual protein kinase	PF03109/7.8E-28/ABC1 family	molecular_function:GO:0005524//ATP binding;GO:0004672//protein kinase activity;
Unigene15516_All	Unigene15516_All	122.47	82.91	70.78	9205333333	239.96	144.4	89.73	158.03	XP_021291348.1/1.2e-36/non-specific lipid-transfer protein 3-like [Herrania umbratica]	XM_016704310.1/0.0/PREDICTED: Capsicum annuum non-specific lipid-transfer protein 1-like (LOC107859334), mRNA	sp|Q43019|NLTP3_PRUDU/1.3e-34/Non-specific lipid-transfer protein 3 OS=Prunus dulcis PE=2 SV=1	NA	At3g08770/4.0e-27/[I] LSE0123 A Lipid transfer protein type 1	PF00234/4.5E-11/Protease inhibitor/seed storage/LTP family	NA
Unigene25609_All	Unigene25609_All	122.4	98.9	107.1	1094666667	103.84	75.96	69.2	83	XP_017626944.1/5.5e-189/PREDICTED: caffeic acid 3-O-methyltransferase [Gossypium arboreum] >KHG13289.1 Caffeic acid 3-O-methyltransferase [Gossypium arboreum]	XM_017771455.1/0.0/PREDICTED: Gossypium arboreum caffeic acid 3-O-methyltransferase (LOC108470190), mRNA	sp|Q8GU25|COMT1_ROSCH/2.3e-183/Caffeic acid 3-O-methyltransferase OS=Rosa chinensis GN=COMT1 PE=2 SV=1	gra:105791250/4.1e-189/caffeic acid 3-O-methyltransferase; K13066 caffeic acid 3-O-methyltransferase [EC:2.1.1.68]	At5g54160/7.7e-170/[R] KOG3178 Hydroxyindole-O-methyltransferase and related SAM-dependent methyltransferases	PF00891/4.2E-86/O-methyltransferase	molecular_function:GO:0008171//O-methyltransferase activity;GO:0046983//protein dimerization activity;
CL13460.Contig3_All	CL13460.Contig3_All	122.21	132.65	108.58	1211466667	50.09	41.42	38.68	4339666667	ASR92678.1/9.5e-279/ribulose 1,5-bisphosphate carboxylase/oxygenase large subunit (chloroplast) [Chaetachme aristata]	FJ225862.1/0.0/Cistus creticus voucher 209Pv04 ribulose-1,5-bisphosphate carboxylase/oxygenase large subunit (rbcL) gene, partial cds; chloroplast &gt;FJ225868.1 Cistus heterophyllus voucher 99BGA04 ribulose-1,5-bisphosphate carboxylase/oxygenase large subunit (rbcL) gene, partial cds; chloroplast	sp|Q9MTP9|RBL_OENEH/1.1e-278/Ribulose bisphosphate carboxylase large chain OS=Oenothera elata subsp. hookeri GN=rbcL PE=3 SV=2	tcc:9978124/2.4e-279/rbcL, ThcaC_p028; ribulose 1,5-bisphosphate carboxylase/oxygenase large subunit; K01601 ribulose-bisphosphate carboxylase large chain [EC:4.1.1.39]	AtCh031/2.2e-270/[C] LSE2181 A Ribulose 1,5-bisphosphate carboxylase, large subunit	PF00016/3.5E-127/Ribulose bisphosphate carboxylase large chain, catalytic domain	biological_process:GO:0019253//reductive pentose-phosphate cycle;GO:0009853//photorespiration;cellular_component:GO:0009507//chloroplast;molecular_function:GO:0000287//magnesium ion binding;GO:0004497//monooxygenase activity;GO:0016984//ribulose-bisphosphate carboxylase activity;
Unigene51086_All	Unigene51086_All	121.63	117.07	108.55	115.75	105.51	92.96	97.11	9852666667	XP_016691711.1/6.9e-58/PREDICTED: coiled-coil-helix-coiled-coil-helix domain-containing protein 10, mitochondrial-like [Gossypium hirsutum]	XM_021811661.1/0.0/PREDICTED: Hevea brasiliensis uncharacterized protein C6C3.02c-like (LOC110655364), transcript variant X1, mRNA	NA	NA	At5g64400/2.4e-50/[S] KOG4090 Uncharacterized conserved protein	PTHR13523/2.6E-53/--	NA
Unigene56557_All	Unigene56557_All	121.32	109.19	88.69	106.4	219.84	108.23	91.39	139.82	AEN70871.1/1.7e-125/alpha-expansin 1 [Gossypium mustelinum]	XM_011091225.2/0.0/PREDICTED: Sesamum indicum expansin-A4 (LOC105170460), mRNA	sp|Q40636|EXPA2_ORYSJ/7.6e-114/Expansin-A2 OS=Oryza sativa subsp. japonica GN=EXPA2 PE=2 SV=2	sind:105166984/8.0e-120/expansin-A2; K20628 expansin	At2g40610/2.9e-112/[M] LSE0349 A Expansin	PS50843/23.08/Expansin, Cellulose-binding-like domain profile.	NA
CL16192.Contig1_All	CL16192.Contig1_All	121.23	178.04	175.19	1581533333	103.54	143.45	127.44	124.81	EFH64653.1/1.7e-226/hexaubiquitin protein [Arabidopsis lyrata subsp. lyrata]	XM_017371878.1/0.0/PREDICTED: Daucus carota subsp. sativus polyubiquitin (LOC108203124), mRNA	sp|P0CH04|UBI1P_PETCR/2.6e-228/Polyubiquitin OS=Petroselinum crispum GN=PCUBI4-1 PE=2 SV=1	aly:ARALYDRAFT_894064/2.5e-227/hexaubiquitin protein; K08770 ubiquitin C	CE01921/9.8e-222/[OR] KOG0001 Ubiquitin and ubiquitin-like proteins	PTHR10666/0.0/--	NA
Unigene35647_All	Unigene35647_All	121.22	105.9	99.11	1087433333	121.36	93.18	98.65	1043966667	XP_015894135.1/2.8e-122/PREDICTED: 60S ribosomal protein L7-2 [Ziziphus jujuba]	XM_009347721.2/0.0/PREDICTED: Pyrus x bretschneideri 60S ribosomal protein L7-2-like (LOC103937767), mRNA	sp|Q9LHP1|RL74_ARATH/3.5e-121/60S ribosomal protein L7-4 OS=Arabidopsis thaliana GN=RPL7D PE=2 SV=1	zju:107428176/4.2e-123/60S ribosomal protein L7-2; K02937 large subunit ribosomal protein L7e	At3g13580/9.3e-121/[J] KOG3184 60S ribosomal protein L7	PF08079/3.6E-26/Ribosomal L30 N-terminal domain	cellular_component:GO:0005840//ribosome;
Unigene30710_All	Unigene30710_All	121.22	154.69	156.8	1442366667	65.25	61.46	47.95	58.22	EOY32664.1/3.5e-269/Dicarboxylate transporter 1 isoform 1 [Theobroma cacao]	XM_018127991.1/0.0/PREDICTED: Theobroma cacao dicarboxylate transporter 1, chloroplastic (LOC18589835), mRNA	sp|Q9LXV3|DIT1_ARATH/7.5e-268/Dicarboxylate transporter 1, chloroplastic OS=Arabidopsis thaliana GN=DIT1 PE=1 SV=1	ini:109164878/3.3e-139/dicarboxylate transporter 2.1, chloroplastic-like; K03319 divalent anion:Na+ symporter, DASS family	NA	PF00939/1.3E-139/Sodium:sulfate symporter transmembrane region	biological_process:GO:0055085//transmembrane transport;GO:0006814//sodium ion transport;cellular_component:GO:0016021//integral component of membrane;molecular_function:GO:0005215//transporter activity;
Unigene15576_All	Unigene15576_All	121.02	76.14	73.68	90.28	95.49	74.53	84.51	8484333333	XP_007014235.2/1.2e-55/PREDICTED: uncharacterized protein LOC18589283 [Theobroma cacao]	XM_017766535.1/0.0/PREDICTED: Gossypium arboreum uncharacterized LOC108466177 (LOC108466177), mRNA	sp|Q9T0I5|PRP4_ARATH/7.5e-06/Proline-rich protein 4 OS=Arabidopsis thaliana GN=PRP4 PE=2 SV=1	NA	At2g18910/2.0e-42/[T] LSE3803 A LOV kelch protein involved in circadian clock mechanism	PTHR37376/1.0E-47/--	NA
CL8510.Contig2_All	CL8510.Contig2_All	120.68	17.97	31.39	56.68	0.32	0.7	0.54	0.52	OMO94369.1/2.4e-150/Cytochrome b561, eukaryote [Corchorus capsularis]	XM_018994374.1/0.0/PREDICTED: Juglans regia cytochrome b561 and DOMON domain-containing protein At5g47530-like (LOC109012635), mRNA	sp|Q94BT2|AIR12_ARATH/1.2e-20/Auxin-induced in root cultures protein 12 OS=Arabidopsis thaliana GN=AIR12 PE=1 SV=3	NA	At5g47530/1.4e-118/[T] KOG4293 Predicted membrane protein, contains DoH and Cytochrome b-561/ferric reductase transmembrane domains	PTHR23130:SF80/7.1E-211/--	biological_process:GO:0055114//oxidation-reduction process;cellular_component:GO:0016021//integral component of membrane;
CL10121.Contig3_All	CL10121.Contig3_All	120.44	122.99	128.02	1238166667	107.23	108.57	116.96	110.92	XP_007017987.2/0.0e+00/PREDICTED: ATP-dependent zinc metalloprotease FTSH, chloroplastic [Theobroma cacao]	XM_007017925.2/0.0/PREDICTED: Theobroma cacao ATP-dependent zinc metalloprotease FTSH, chloroplastic (LOC18591676), mRNA	sp|Q9BAE0|FTSH_MEDSA/0.0e+00/ATP-dependent zinc metalloprotease FTSH, chloroplastic OS=Medicago sativa GN=FTSH PE=1 SV=1	tcc:18591676/0.0e+00/ATP-dependent zinc metalloprotease FTSH, chloroplastic; K03798 cell division protease FtsH [EC:3.4.24.-]	At5g42270/0.0e+00/[O] KOG0731 AAA+-type ATPase containing the peptidase M41 domain	PF00004/7.6E-44/ATPase family associated with various cellular activities (AAA)	NA
CL16066.Contig1_All	CL16066.Contig1_All	120.2	110.32	109.87	1134633333	158.92	113.68	115.62	1294066667	XP_016734036.1/1.1e-88/PREDICTED: 60S ribosomal protein L9-like [Gossypium hirsutum] >XP_016741615.1 PREDICTED: 60S ribosomal protein L9-like [Gossypium hirsutum]	XM_021737723.1/0.0/PREDICTED: Manihot esculenta 60S ribosomal protein L9-like (LOC110600831), mRNA	sp|P30707|RL9_PEA/1.7e-85/60S ribosomal protein L9 OS=Pisum sativum GN=RPL9 PE=1 SV=1	ghi:107951186/1.7e-89/60S ribosomal protein L9-like; K02940 large subunit ribosomal protein L9e	At1g33140/5.1e-84/[J] KOG3255 60S ribosomal protein L9	PTHR11655:SF18/3.1E-126/--	biological_process:GO:0006412//translation;cellular_component:GO:0005840//ribosome;molecular_function:GO:0003735//structural constituent of ribosome;GO:0019843//rRNA binding;
CL7988.Contig1_All	CL7988.Contig1_All	119.98	95.79	110.41	1087266667	221.12	174.45	223.06	206.21	XP_007040596.2/0.0e+00/PREDICTED: luminal-binding protein 5 [Theobroma cacao]	XM_021443916.1/0.0/PREDICTED: Herrania umbratica luminal-binding protein 5 (LOC110428173), mRNA	sp|Q03684|BIP4_TOBAC/0.0e+00/Luminal-binding protein 4 OS=Nicotiana tabacum GN=BIP4 PE=1 SV=1	ghi:107904512/0.0e+00/luminal-binding protein 5-like; K09490 heat shock 70kDa protein 5	At5g42020/0.0e+00/[O] KOG0100 Molecular chaperones GRP78/BiP/KAR2, HSP70 superfamily	PTHR19375/0.0/--	molecular_function:GO:0005524//ATP binding;
CL1063.Contig1_All	CL1063.Contig1_All	119.74	183.59	176.02	1597833333	73.02	87.51	66.48	75.67	OMP06256.1/3.6e-110/Reticulon [Corchorus capsularis]	XM_018989554.1/0.0/PREDICTED: Juglans regia reticulon-like protein B5 (LOC109009168), mRNA	sp|O82352|RTNLE_ARATH/1.4e-102/Reticulon-like protein B5 OS=Arabidopsis thaliana GN=RTNLB5 PE=1 SV=1	rcu:8286696/8.8e-106/reticulon-like protein B5; K20721 reticulon-1	At2g46170/3.7e-102/[U] KOG1792 Reticulon	PS50845/47.335/Reticulon domain profile.	cellular_component:GO:0016021//integral component of membrane;GO:0005789//endoplasmic reticulum membrane;
CL11511.Contig4_All	CL11511.Contig4_All	119.58	92.64	88.11	100.11	111.65	62.68	55.97	7676666667	XP_021864638.1/1.9e-55/uncharacterized protein LOC110803438 [Spinacia oleracea]	XM_006604469.2/0.0/PREDICTED: Glycine max histone H4-like (LOC100779904), mRNA	sp|P62787|H4_MAIZE/2.6e-53/Histone H4 OS=Zea mays GN=H4C7 PE=1 SV=2	soe:110803438/2.8e-56/uncharacterized protein LOC110803438; K11254 histone H4	At1g07660/6.8e-53/[B] KOG3467 Histone H4	PTHR10484/1.1E-102/--	biological_process:GO:0006334//nucleosome assembly;GO:0006352//DNA-templated transcription, initiation;cellular_component:GO:0005634//nucleus;GO:0000786//nucleosome;molecular_function:GO:0003677//DNA binding;GO:0046982//protein heterodimerization activity;
Unigene51089_All	Unigene51089_All	119.54	128.64	118.59	1222566667	28.46	28.69	34.12	3042333333	XP_006838987.2/2.0e-14/leucine-rich repeat extensin-like protein 3 [Amborella trichopoda]	NA	sp|Q9LUI1|LRX6_ARATH/6.0e-15/Leucine-rich repeat extensin-like protein 6 OS=Arabidopsis thaliana GN=LRX6 PE=2 SV=1	aip:107619883/1.2e-11/formin-like protein 20; K02184 formin 2	At3g22800/1.6e-14/[M] LSE0601 A Pollen extensin-like protein (Pex)	NA	NA
CL16531.Contig4_All	CL16531.Contig4_All	118.67	93	103.69	105.12	117.46	112.56	83.16	1043933333	OWM88554.1/2.0e-194/hypothetical protein CDL15_Pgr002321 [Punica granatum]	XM_020367768.1/0.0/PREDICTED: Cajanus cajan cytochrome P450 CYP72A219-like (LOC109805611), mRNA	sp|H2DH21|C7A29_PANGI/1.6e-184/Cytochrome P450 CYP72A219 OS=Panax ginseng PE=2 SV=1	nsy:104242999/1.5e-181/cytochrome P450 CYP72A219-like; K07428 cytochrome P450 family 4 subfamily X [EC:1.14.14.1]	At3g14690/2.1e-178/[QI] KOG0157 Cytochrome P450 CYP4/CYP19/CYP26 subfamilies	PF00067/8.0E-87/Cytochrome P450	NA
Unigene11957_All	Unigene11957_All	118.6	144.04	143.85	1354966667	82.11	108.58	102.67	9778666667	XP_012841732.1/5.6e-279/PREDICTED: polyubiquitin-A-like isoform X2 [Erythranthe guttata]	XM_018992264.1/0.0/PREDICTED: Juglans regia polyubiquitin (LOC109011172), mRNA	sp|Q8H159|UBQ10_ARATH/5.8e-256/Polyubiquitin 10 OS=Arabidopsis thaliana GN=UBQ10 PE=1 SV=2	egu:105054981/8.4e-280/polyubiquitin; K08770 ubiquitin C	CE01921/8.1e-273/[OR] KOG0001 Ubiquitin and ubiquitin-like proteins	PS00299/-/Ubiquitin domain signature.	NA
CL9222.Contig2_All	CL9222.Contig2_All	118.56	54.47	64.65	7922666667	144.14	164.57	163.76	157.49	XP_021673486.1/7.1e-185/putative protease Do-like 14 isoform X1 [Hevea brasiliensis]	XM_015715144.1/0.0/PREDICTED: Ricinus communis putative protease Do-like 14 (LOC8287072), mRNA	sp|Q9LU10|DEGP8_ARATH/4.1e-32/Protease Do-like 8, chloroplastic OS=Arabidopsis thaliana GN=DEGP8 PE=1 SV=1	jcu:105647513/1.2e-181/putative protease Do-like 14; K08669 HtrA serine peptidase 2 [EC:3.4.21.108]	At5g27660/3.9e-154/[O] KOG1320 Serine protease	PTHR22939:SF95/1.5E-203/--	molecular_function:GO:0004252//serine-type endopeptidase activity;
CL9052.Contig1_All	CL9052.Contig1_All	118.45	151.01	127.78	1324133333	92.38	95.54	109.75	9922333333	XP_008352590.1/5.2e-40/PREDICTED: uncharacterized protein LOC103416102 [Malus domestica]	NA	NA	NA	At1g78020/1.6e-28/[S] LSE0472 A Uncharacterized protein	PTHR33059/1.1E-42/--	NA
CL4053.Contig1_All	CL4053.Contig1_All	117.91	186.12	204.27	1694333333	133.29	223.44	155.84	1708566667	XP_013672645.1/3.5e-51/PREDICTED: photosystem I subunit O-like [Brassica napus] >CDY22686.1 BnaC08g43200D [Brassica napus]	XM_016017039.1/0.0/PREDICTED: Ziziphus jujuba photosystem I subunit O (LOC107409608), partial mRNA	NA	bna:106377037/5.2e-52/photosystem I subunit O; K14332 photosystem I subunit PsaO	NA	PTHR36311/1.4E-69/--	biological_process:GO:0009768//photosynthesis, light harvesting in photosystem I;GO:0009767//photosynthetic electron transport chain;cellular_component:GO:0009535//chloroplast thylakoid membrane;GO:0016021//integral component of membrane;GO:0009579//thylakoid;GO:0009522//photosystem I;GO:0009507//chloroplast;
Unigene1524_All	Unigene1524_All	117.64	106.02	91.14	1049333333	127.89	95.5	78.75	1007133333	XP_002268181.1/0.0e+00/PREDICTED: phenylalanine ammonia-lyase [Vitis vinifera] >XP_010662070.1 PREDICTED: phenylalanine ammonia-lyase [Vitis vinifera]	XM_008371457.2/0.0/PREDICTED: Malus x domestica phenylalanine ammonia-lyase 1-like (LOC103433222), mRNA	sp|P45732|PALY_STYHU/0.0e+00/Phenylalanine ammonia-lyase OS=Stylosanthes humilis GN=PAL17.1 PE=2 SV=1	vvi:100251137/0.0e+00/phenylalanine ammonia-lyase; K10775 phenylalanine ammonia-lyase [EC:4.3.1.24]	At2g37040/0.0e+00/[Q] KOG0222 Phenylalanine and histidine ammonia-lyase	PTHR10362:SF19/0.0/--	biological_process:GO:0009800//cinnamic acid biosynthetic process;GO:0006559//L-phenylalanine catabolic process;cellular_component:GO:0005737//cytoplasm;molecular_function:GO:0045548//phenylalanine ammonia-lyase activity;
Unigene29383_All	Unigene29383_All	117.62	164.15	167.71	1498266667	121.95	148.14	121.92	130.67	KHG06307.1/9.6e-288/Glycine dehydrogenase [decarboxylating], mitochondrial [Gossypium arboreum]	XM_016834192.1/0.0/PREDICTED: Gossypium hirsutum glycine dehydrogenase (decarboxylating), mitochondrial (LOC107907004), mRNA	sp|Q94B78|GCSP1_ARATH/8.3e-272/Glycine dehydrogenase (decarboxylating) 1, mitochondrial OS=Arabidopsis thaliana GN=GLDP1 PE=1 SV=2	ghi:107958881/1.4e-288/glycine dehydrogenase (decarboxylating), mitochondrial-like; K00281 glycine dehydrogenase [EC:1.4.4.2]	At4g33010/2.2e-271/[E] KOG2040 Glycine dehydrogenase (decarboxylating)	PTHR11773/0.0/--	biological_process:GO:0006546//glycine catabolic process;cellular_component:GO:0005739//mitochondrion;molecular_function:GO:0004375//glycine dehydrogenase (decarboxylating) activity;
Unigene20554_All	Unigene20554_All	117.51	103.76	96.47	1059133333	107.54	117.94	153.19	1262233333	OMO77358.1/1.3e-129/hypothetical protein CCACVL1_15050 [Corchorus capsularis]	XM_016042036.1/0.0/PREDICTED: Ziziphus jujuba plastoglobulin-1, chloroplastic-like (LOC107431156), mRNA	sp|Q9ZP40|PG1_PEA/3.0e-106/Plastoglobulin-1, chloroplastic OS=Pisum sativum GN=PG1 PE=1 SV=1	NA	At2g35490/1.4e-105/[I] LSE1559 A Plastid lipid-associated protein	PTHR31906:SF5/1.9E-142/--	NA
CL993.Contig2_All	CL993.Contig2_All	117.26	73.06	92.69	9433666667	35.22	48.68	66.52	50.14	OMO82874.1/8.6e-158/phosphatase 2C (PP2C)-like protein [Corchorus capsularis]	XM_022048219.1/0.0/PREDICTED: Carica papaya probable protein phosphatase 2C 25 (LOC110819139), mRNA	sp|O80871|P2C25_ARATH/1.3e-141/Probable protein phosphatase 2C 25 OS=Arabidopsis thaliana GN=At2g30020 PE=1 SV=1	zju:107411512/4.2e-146/probable protein phosphatase 2C 25; K17506 protein phosphatase 1L [EC:3.1.3.16]	At2g30020/3.4e-141/[T] KOG0698 Serine/threonine protein phosphatase	SM00332/5.7E-77/Serine/threonine phosphatases, family 2C, catalytic domain	NA
Unigene10792_All	Unigene10792_All	117.26	51.96	54.6	7460666667	161.58	167.56	99.06	1427333333	XP_010528399.1/2.1e-268/PREDICTED: UDP-glucose 6-dehydrogenase 2 isoform X1 [Tarenaya hassleriana] >XP_010528401.1 PREDICTED: UDP-glucose 6-dehydrogenase 2 isoform X2 [Tarenaya hassleriana]	XM_021442018.1/0.0/PREDICTED: Herrania umbratica UDP-glucose 6-dehydrogenase 3 (LOC110426728), mRNA	sp|Q9LIA8|UGDH2_ARATH/7.5e-267/UDP-glucose 6-dehydrogenase 2 OS=Arabidopsis thaliana GN=UGD2 PE=1 SV=1	thj:104805508/3.1e-269/UDP-glucose 6-dehydrogenase 2 isoform X1; K00012 UDPglucose 6-dehydrogenase [EC:1.1.1.22]	At3g29360/2.0e-266/[GT] KOG2666 UDP-glucose/GDP-mannose dehydrogenase	PF00984/3.0E-32/UDP-glucose/GDP-mannose dehydrogenase family, central domain	molecular_function:GO:0003979//UDP-glucose 6-dehydrogenase activity;GO:0051287//NAD binding;
CL4561.Contig1_All	CL4561.Contig1_All	117.22	104.8	87.06	1030266667	67.83	62.12	67.1	6568333333	XP_021282045.1/1.1e-41/NADH dehydrogenase [ubiquinone] iron-sulfur protein 6, mitochondrial [Herrania umbratica]	XM_021426370.1/0.0/PREDICTED: Herrania umbratica NADH dehydrogenase [ubiquinone] iron-sulfur protein 6, mitochondrial (LOC110414952), mRNA	sp|Q9M9M6|NDUS6_ARATH/6.4e-38/NADH dehydrogenase [ubiquinone] iron-sulfur protein 6, mitochondrial OS=Arabidopsis thaliana GN=At3g03070 PE=3 SV=1	tcc:18599507/1.7e-42/NADH dehydrogenase [ubiquinone] iron-sulfur protein 6, mitochondrial; K03939 NADH dehydrogenase (ubiquinone) Fe-S protein 6	At3g03070/1.7e-37/[C] KOG3456 NADH:ubiquinone oxidoreductase, NDUFS6/13 kDa subunit	PTHR13156/1.1E-43/--	cellular_component:GO:0005739//mitochondrion;
CL8282.Contig1_All	CL8282.Contig1_All	117.13	145.27	147.26	1365533333	81.43	86.02	65.27	7757333333	XP_017633990.1/4.4e-129/PREDICTED: 14-3-3 protein 6-like [Gossypium arboreum]	XM_007042843.2/0.0/PREDICTED: Theobroma cacao 14-3-3 protein 6 (LOC18608255), mRNA	sp|P93343|1433C_TOBAC/5.4e-120/14-3-3-like protein C OS=Nicotiana tabacum PE=1 SV=1	gra:105780058/2.5e-129/14-3-3 protein 6-like; K06630 14-3-3 protein epsilon	At1g78300/5.1e-117/[O] KOG0841 Multifunctional chaperone (14-3-3 family)	PS00797/-/14-3-3 proteins signature 2.	molecular_function:GO:0019904//protein domain specific binding;
CL5852.Contig2_All	CL5852.Contig2_All	117.07	117.26	119.93	1180866667	131.41	132.32	128.66	1307966667	OMO92289.1/2.5e-211/Translation elongation factor EF1B, gamma chain, conserved [Corchorus olitorius]	XM_015203114.1/0.0/PREDICTED: Solanum pennellii elongation factor 1-gamma 2-like (LOC107004764), transcript variant X1, mRNA	sp|Q6YW46|EF1G2_ORYSJ/2.0e-206/Elongation factor 1-gamma 2 OS=Oryza sativa subsp. japonica GN=Os02g0220500 PE=1 SV=2	vvi:100246571/6.4e-209/elongation factor 1-gamma; K03233 elongation factor 1-gamma	At1g57720_1/6.0e-96/[O] KOG0867 Glutathione S-transferase	PTHR11260/3.5E-259/--	biological_process:GO:0006749//glutathione metabolic process;cellular_component:GO:0005634//nucleus;GO:0005737//cytoplasm;molecular_function:GO:0004364//glutathione transferase activity;GO:0003746//translation elongation factor activity;
CL8681.Contig3_All	CL8681.Contig3_All	117.03	46.83	48.9	70.92	58.2	86.14	104.85	8306333333	XP_017604195.1/4.6e-168/PREDICTED: patatin-like protein 2 [Gossypium arboreum]	XM_018999929.1/0.0/PREDICTED: Juglans regia patatin-like protein 2 (LOC109017729), partial mRNA	sp|O48723|PLP2_ARATH/1.4e-157/Patatin-like protein 2 OS=Arabidopsis thaliana GN=PLP2 PE=1 SV=1	gra:105798937/4.3e-06/phospholipase A I-like; K16815 calcium-independent phospholipase A2-gamma	At2g26560/3.7e-157/[I] KOG0513 Ca2+-independent phospholipase A2	PTHR32176/3.0E-282/--	biological_process:GO:0016042//lipid catabolic process;molecular_function:GO:0016787//hydrolase activity;
CL13343.Contig1_All	CL13343.Contig1_All	116.85	138.49	134.02	1297866667	82.99	90.87	92.12	88.66	GAV80371.1/1.3e-81/hypothetical protein CFOL_v3_23832 [Cephalotus follicularis]	XM_022275634.1/0.0/PREDICTED: Momordica charantia protein HHL1, chloroplastic (LOC111004583), transcript variant X2, mRNA	NA	aly:ARALYDRAFT_315784/4.8e-54/F12A21.16; K01392 thimet oligopeptidase [EC:3.4.24.15]	At1g67700/7.3e-69/[O] KOG2089 Metalloendopeptidase family - saccharolysin & thimet oligopeptidase	PTHR11804/7.4E-90/--	NA
Unigene29719_All	Unigene29719_All	116.71	126.24	135.95	126.3	165.03	124.15	114.12	1344333333	OMO92895.1/2.7e-150/Triosephosphate isomerase [Corchorus olitorius]	XM_021430992.1/0.0/PREDICTED: Herrania umbratica triosephosphate isomerase, chloroplastic (LOC110418302), mRNA	sp|Q9M4S8|TPIC_FRAAN/1.5e-141/Triosephosphate isomerase, chloroplastic OS=Fragaria ananassa GN=TPI PE=1 SV=1	tcc:18607612/2.5e-148/triosephosphate isomerase, chloroplastic; K01803 triosephosphate isomerase (TIM) [EC:5.3.1.1]	At2g21170/1.8e-136/[G] KOG1643 Triosephosphate isomerase	PTHR21139/1.2E-228/--	biological_process:GO:0006096//glycolytic process;molecular_function:GO:0004807//triose-phosphate isomerase activity;
CL11307.Contig3_All	CL11307.Contig3_All	116.69	141.23	154.92	1376133333	65.16	59.53	43.55	56.08	XP_007044026.1/3.9e-87/PREDICTED: REF/SRPP-like protein At1g67360 isoform X2 [Theobroma cacao] >EOX99857.1 Rubber elongation factor protein (REF), putative isoform 2 [Theobroma cacao]	NA	sp|Q9FYF7|Y1736_ARATH/7.5e-63/REF/SRPP-like protein At1g67360 OS=Arabidopsis thaliana GN=At1g67360 PE=2 SV=1	vvi:100262484/2.1e-74/uncharacterized LOC100262484; K17616 CTD small phosphatase-like protein 2 [EC:3.1.3.-]	NA	PTHR33732/5.4E-124/--	biological_process:GO:0009555//pollen development;GO:1902584//positive regulation of response to water deprivation;GO:0034389//lipid particle organization;GO:0080186//developmental vegetative growth;GO:0045927//positive regulation of growth;cellular_component:GO:0005783//endoplasmic reticulum;GO:0005773//vacuole;GO:0005811//lipid droplet;molecular_function:GO:0003746//translation elongation facto…
CL2928.Contig5_All	CL2928.Contig5_All	116.68	100.37	49.48	8884333333	49.55	52.92	81.96	6147666667	XP_021284316.1/0.0e+00/nitrate reductase [NADH]-like [Herrania umbratica]	XM_018126128.1/0.0/PREDICTED: Theobroma cacao nitrate reductase [NADH] (LOC18592259), mRNA	sp|P17569|NIA_CUCMA/0.0e+00/Nitrate reductase [NADH] OS=Cucurbita maxima PE=2 SV=1	tcc:18592259/0.0e+00/nitrate reductase [NADH]; K10534 nitrate reductase (NAD(P)H) [EC:1.7.1.1 1.7.1.2 1.7.1.3]	At1g37130_1/1.8e-231/[C] KOG0535 Sulfite oxidase, molybdopterin-binding component	PS00191/-/Cytochrome b5 family, heme-binding domain signature.	NA
Unigene56566_All	Unigene56566_All	116.39	100.31	114.4	1103666667	225.55	297.9	272.35	2652666667	XP_021277041.1/2.7e-17/uncharacterized protein LOC110411283 [Herrania umbratica]	NA	NA	NA	NA	NA	NA
Unigene39779_All	Unigene39779_All	116.17	107.97	96.91	1070166667	33.79	28.76	30.83	3112666667	CBI32005.3/1.4e-86/unnamed protein product, partial [Vitis vinifera]	XM_021443915.1/0.0/PREDICTED: Herrania umbratica ubiquitin-conjugating enzyme E2 2 (LOC110428176), mRNA	sp|P35130|UBC2_MEDSA/4.7e-86/Ubiquitin-conjugating enzyme E2 2 OS=Medicago sativa GN=UBC2 PE=2 SV=1	nta:107816778/2.4e-86/ubc2-1; ubiquitin-conjugating enzyme E2 2-like; K10573 ubiquitin-conjugating enzyme E2 A [EC:2.3.2.23]	At2g02760/1.3e-85/[O] KOG0419 Ubiquitin-protein ligase	PTHR24067/1.2E-138/--	molecular_function:GO:0005524//ATP binding;
CL5436.Contig2_All	CL5436.Contig2_All	115.8	128.47	130.31	124.86	35.01	30.68	47.93	3787333333	XP_007013474.2/3.6e-84/PREDICTED: uncharacterized protein LOC18588776 [Theobroma cacao]	XM_021736678.1/0.0/PREDICTED: Manihot esculenta uncharacterized LOC110600008 (LOC110600008), mRNA	NA	NA	NA	PTHR26312:SF75/4.2E-66/--	NA
[truncated: 170,421 more rows]
