# Supplementary material for: Harnessing genetic, chemical, and transcriptomic analyses guided the selection of Cistus creticus subsp. creticus genotypes rich in labdane-type diterpenes
Source: Planta. 2026 Jul 15;264(2):53. doi: 10.1007/s00425-026-05072-1 (PMC13372853; doi:10.1007/s00425-026-05072-1)
Supplement: Supplementary file 11 — Supplementary file11 (XLSX 34637 KB) [file 425_2026_5072_MOESM11_ESM.xlsx]

## Sheet: Supplementary file 9
Table S11. Differentially expressed genes (DEGs) of the two C. creticus genotypes
GeneID	Length	Low-Expression	High-Expression	log2FoldChange(High/Low)	Padj	Up/Down-Regulation	Pvalue	Nr	Nt	Swissprot	KEGG	KOG	Interpro	GO
CL14687.Contig4_All	1836	1617267307	1350784085	-0.259761	0.659205	*	0.522109	XP_017970213.1/1.1e-18/PREDICTED: uncharacterized protein LOC18609570 [Theobroma cacao]	NA	NA	NA	NA	NA	NA
Unigene101119_All	211	0.255726	0.965587	1916809529	0.440576	*	0.289046	GAU50499.1/2.5e-12/hypothetical protein TSUD_242420, partial [Trifolium subterraneum]	NA	sp|F6HQ26|RU1C_VITVI/3.0e-14/U1 small nuclear ribonucleoprotein C OS=Vitis vinifera GN=VIT_07s0104g01170 PE=3 SV=1	mdm:103432484/2.2e-13/U1 small nuclear ribonucleoprotein C-like; K11095 U1 small nuclear ribonucleoprotein C	NA	PF06220/8.2E-23/U1 zinc finger	biological_process:GO:0000395//mRNA 5'-splice site recognition;GO:0000387//spliceosomal snRNP assembly;cellular_component:GO:0005685//U1 snRNP;GO:0071004//U2-type prespliceosome;GO:0019013//viral nucleocapsid;GO:0000243//commitment complex;molecular_function:GO:0003729//mRNA binding;GO:0030619//U1 snRNA binding;GO:0008270//zinc ion binding;
Unigene55535_All	849	1127644138	9682115273	-3541845772	2.32e-13	Down	1.4e-14	XP_018851346.1/2.5e-82/PREDICTED: UDP-glycosyltransferase 74E2-like isoform X2 [Juglans regia]	XM_004288684.2/0.0/PREDICTED: Fragaria vesca subsp. vesca UDP-glycosyltransferase 74E1-like (LOC101295080), partial mRNA	sp|Q9SKC5|U74D1_ARATH/9.3e-70/UDP-glycosyltransferase 74D1 OS=Arabidopsis thaliana GN=UGT74D1 PE=1 SV=1	tcc:18602296/1.6e-78/UDP-glycosyltransferase 74E2; K13691 pathogen-inducible salicylic acid glucosyltransferase [EC:2.4.1.-]	At2g31750/2.5e-69/[GC] KOG1192 UDP-glucuronosyl and UDP-glucosyl transferase	PS00375/-/UDP-glycosyltransferases signature.	NA
Unigene39878_All	2170	1557341815	5458840688	1809508963	9.23e-14	Up	5.36e-15	XP_017974650.1/0.0e+00/PREDICTED: pentatricopeptide repeat-containing protein At4g14850 [Theobroma cacao]	XM_016890557.1/0.0/PREDICTED: Gossypium hirsutum pentatricopeptide repeat-containing protein At4g14850-like (LOC107954871), mRNA	sp|Q0WSH6|PP312_ARATH/3.1e-271/Pentatricopeptide repeat-containing protein At4g14850 OS=Arabidopsis thaliana GN=LOI1 PE=1 SV=1	sind:105165964/6.7e-129/pentatricopeptide repeat-containing protein At1g20230 isoform X1; K06180 23S rRNA pseudouridine1911/1915/1917 synthase [EC:5.4.99.23]	At4g14850/4.8e-226/[R] KOG4197 FOG: PPR repeat	PS51375/6.763/Pentatricopeptide (PPR) repeat profile.	molecular_function:GO:0008270//zinc ion binding;
Unigene20442_All	291	8665346676	8836426507	0.0282056	0.981946	*	0.970277	NA	LT594789.1/0.0/Theobroma cacao genome assembly, chromosome: II	NA	NA	NA	NA	NA
Unigene1242_All	796	1133760477	9497812818	-0.255449	0.539914	*	0.387706	NA	NA	NA	NA	NA	NA	NA
CL418.Contig15_All	1355	1184532268	332282584	-1833834916	0.146751	*	0.0660676	XP_007046466.2/1.4e-18/PREDICTED: protein PIN-LIKES 7 isoform X1 [Theobroma cacao]	NA	NA	tcc:18610628/2.1e-19/protein PIN-LIKES 7; K07088 uncharacterized protein	At5g65980/1.9e-10/[S] KOG2722 Predicted membrane protein	NA	NA
Unigene52106_All	468	1849565787	3720261711	-2313710596	0.0396254	Down	0.0135775	BAJ93696.1/3.6e-75/predicted protein [Hordeum vulgare subsp. vulgare]	XM_017789937.1/0.0/PREDICTED: Gossypium arboreum probable mediator of RNA polymerase II transcription subunit 37c (LOC108486107), mRNA	sp|Q03685|BIP5_TOBAC/5.5e-64/Luminal-binding protein 5 OS=Nicotiana tabacum GN=BIP5 PE=2 SV=1	obr:102710571/3.1e-63/luminal-binding protein 4-like; K09490 heat shock 70kDa protein 5	Hs16507237/7.3e-79/[O] KOG0100 Molecular chaperones GRP78/BiP/KAR2, HSP70 superfamily	PTHR19375/1.1E-116/--	biological_process:GO:0009860//pollen tube growth;cellular_component:GO:0016592//mediator complex;molecular_function:GO:0005524//ATP binding;
CL13606.Contig1_All	344	1175405634	3942167634	1745830407	0.0022562	Up	0.000529166	NA	NA	NA	NA	NA	NA	NA
Unigene66834_All	207	6979952261	0.206377	-5079866476	0.00694793	Down	0.0018489	NA	NA	NA	NA	NA	NA	NA
CL17066.Contig2_All	779	1352440323	3263513097	1270860893	9.93e-05	Up	1.74e-05	OMP02905.1/9.2e-15/Tetratricopeptide-like helical [Corchorus olitorius]	NA	NA	NA	At4g10840/4.2e-07/[Z] KOG1840 Kinesin light chain	NA	NA
Unigene57089_All	621	4350336544	4957011869	-3133584395	6.1e-05	Down	1.03e-05	NA	NA	NA	NA	NA	NA	NA
CL1515.Contig2_All	1656	9381559162	4506258519	-1057897629	0.113045	*	0.0477896	OMO60576.1/4.5e-229/Armadillo [Corchorus capsularis]	XM_021805056.1/0.0/PREDICTED: Hevea brasiliensis U-box domain-containing protein 11-like (LOC110650206), mRNA	sp|Q9C9A6|PUB10_ARATH/4.6e-190/U-box domain-containing protein 10 OS=Arabidopsis thaliana GN=PUB10 PE=2 SV=1	csat:109129878/4.8e-135/U-box domain-containing protein 11-like; K08332 vacuolar protein 8	At1g71020/1.2e-189/[S] KOG0167 FOG: Armadillo/beta-catenin-like repeats	PTHR23315/0.0/--	molecular_function:GO:0004842//ubiquitin-protein transferase activity;
Unigene56770_All	585	8406232449	824573149	-0.0278119	0.981082	*	0.968811	NA	NA	NA	NA	NA	NA	NA
Unigene56043_All	1133	1923626776	49143109	1353160218	6.48e-08	Up	7.05e-09	OMO89236.1/2.1e-76/HSP20-like chaperone [Corchorus capsularis]	XM_007020128.2/0.0/PREDICTED: Theobroma cacao uncharacterized protein OsI_027940 (LOC18593087), mRNA	sp|P0C8Z0|Y8359_ORYSI/3.8e-42/Uncharacterized protein OsI_027940 OS=Oryza sativa subsp. indica GN=OsI_027940 PE=1 SV=2	ghi:107957705/3.6e-73/uncharacterized protein OsI_027940-like; K15730 cytosolic prostaglandin-E synthase [EC:5.3.99.3]	At4g02450/1.6e-31/[O] KOG3158 HSP90 co-chaperone p23	PTHR22932/7.4E-74/--	NA
Unigene55529_All	1088	7222751267	1238386312	0.777841	6.35e-05	*	1.07e-05	XP_017634947.1/2.8e-110/PREDICTED: ribosomal RNA small subunit methyltransferase nep-1 [Gossypium arboreum] >KHG03814.1 Ribosomal RNA small subunit methyltransferase NEP1 [Gossypium arboreum]	XM_016632984.1/0.0/PREDICTED: Nicotiana tabacum ribosomal RNA small subunit methyltransferase NEP1-like (LOC107808458), mRNA	NA	ghi:107948147/9.2e-111/ribosomal RNA small subunit methyltransferase nep-1-like; K14568 rRNA small subunit pseudouridine methyltransferase Nep1 [EC:2.1.1.260]	At3g57000/1.7e-94/[J] KOG3073 Protein required for 18S rRNA maturation and 40S ribosome biogenesis	PF03587/5.9E-70/EMG1/NEP1 methyltransferase	molecular_function:GO:0008168//methyltransferase activity;
CL5294.Contig5_All	2795	2276743349	1288179202	-0.821638	0.000332563	*	6.47e-05	XP_012436952.1/2.0e-245/PREDICTED: protein DA1-related 1-like isoform X1 [Gossypium raimondii] >XP_012436953.1 PREDICTED: protein DA1-related 1-like isoform X1 [Gossypium raimondii] >XP_012436954.1 PREDICTED: protein DA1-related 1-like isoform X1 [Gossypium raimondii] >KJB48472.1 hypothetical protein B456_008G070600 [Gossypium raimondii] >KJB48473.1 hypothetical protein B456_008G070600 [Gossypium…	XM_018114013.1/0.0/PREDICTED: Theobroma cacao protein DA1-related 1 (LOC18611006), transcript variant X3, mRNA	sp|Q8W4F0|DAR1_ARATH/2.2e-224/Protein DA1-related 1 OS=Arabidopsis thaliana GN=DAR1 PE=1 SV=3	csat:104759297/2.7e-167/putative pentatricopeptide repeat-containing protein At1g19290; K17964 leucine-rich PPR motif-containing protein, mitochondrial	At1g19270/1.0e-172/[TZ] KOG1703 Adaptor protein Enigma and related PDZ-LIM proteins	PS00478/-/LIM zinc-binding domain signature.	molecular_function:GO:0046872//metal ion binding;
CL6430.Contig5_All	1871	2554089129	6961166756	1446520264	0.000883846	Up	0.000188261	XP_021603142.1/1.3e-17/uncharacterized protein LOC110608243 [Manihot esculenta]	AC243079.1/0.0/Gossypium arboreum clone GAH161G12-jls, complete sequence	NA	egu:105039950/6.0e-09/acetolactate synthase 2, chloroplastic-like; K01652 acetolactate synthase I/II/III large subunit [EC:2.2.1.6]	At2g10780/2.4e-08/[R] KOG0017 FOG: Transposon-encoded proteins with TYA, reverse transcriptase, integrase domains in various combinations	NA	NA
Unigene17101_All	454	9645047363	6098624112	-0.661305	0.519729	*	0.365391	NA	NA	NA	NA	NA	NA	NA
Unigene97591_All	250	0.326414	5084489481	3961326067	0.0473737	Up	0.0167629	NA	NA	NA	NA	NA	NA	NA
CL9620.Contig2_All	352	8372181422	0.17649	-5567945615	0.0016358	Down	0.000370394	XP_009351154.1/2.3e-13/PREDICTED: cytochrome P450 6k1-like [Pyrus x bretschneideri] >XP_011555342.1 PREDICTED: cytochrome P450 6k1-like [Plutella xylostella]	NA	sp|Q9FF18|C7351_ARATH/3.0e-14/Cytokinin hydroxylase OS=Arabidopsis thaliana GN=CYP735A1 PE=1 SV=1	pxb:103942693/3.3e-14/cytochrome P450 6k1-like; K14999 cytochrome P450 family 6 [EC:1.14.-.-]	Hs13435386/8.2e-19/[Q] KOG0158 Cytochrome P450 CYP3/CYP5/CYP6/CYP9 subfamilies	PF00067/2.5E-30/Cytochrome P450	NA
CL13247.Contig8_All	203	3458792751	3542738392	0.0345964	0.988546	*	0.981455	BAJ94294.1/1.7e-29/predicted protein [Hordeum vulgare subsp. vulgare]	NA	sp|P15479|ACEA_RICCO/4.9e-17/Isocitrate lyase OS=Ricinus communis PE=2 SV=1	egr:104424765/1.0e-15/isocitrate lyase; K01637 isocitrate lyase [EC:4.1.3.1]	YER065c/3.9e-21/[C] KOG1260 Isocitrate lyase	PTHR21631/1.7E-24/--	NA
Unigene76976_All	228	0.577964	0.840987	0.541104	0.844763	*	0.762601	NA	NA	NA	NA	NA	NA	NA
Unigene103025_All	335	0.661983	373754297	2497225104	0.298714	*	0.16775	XP_017227747.1/1.0e-18/PREDICTED: 60S acidic ribosomal protein P2-1-like [Daucus carota subsp. sativus]	NA	sp|P41099|RLA2_PARAR/1.5e-18/60S acidic ribosomal protein P2 OS=Parthenium argentatum PE=3 SV=1	mcha:111020580/8.7e-20/60S acidic ribosomal protein P2B-like; K02943 large subunit ribosomal protein LP2	Hs4506671/2.1e-19/[J] KOG3449 60S acidic ribosomal protein P2	PTHR21141/4.2E-28/--	biological_process:GO:0006414//translational elongation;cellular_component:GO:0005840//ribosome;molecular_function:GO:0003735//structural constituent of ribosome;
Unigene88295_All	250	0.206627	0.873535	2079837264	0.398861	*	0.250392	NA	NA	NA	NA	NA	NA	NA
CL10537.Contig2_All	2029	1561035494	7023548974	-1152231232	8.14e-11	Down	6.36e-12	XP_017973584.1/1.4e-179/PREDICTED: uncharacterized protein LOC18605341 [Theobroma cacao]	XM_011020040.1/0.0/PREDICTED: Populus euphratica uncharacterized LOC105121415 (LOC105121415), transcript variant X5, mRNA	NA	aip:107639128/9.9e-42/uncharacterized protein LOC107639128 isoform X2; K02985 small subunit ribosomal protein S3e	NA	PTHR33477/3.1E-177/--	NA
Unigene52904_All	343	2929898265	6694883148	1192208304	0.388394	*	0.240936	XP_009351360.1/2.3e-47/PREDICTED: LOW QUALITY PROTEIN: vacuolar protein sorting-associated protein 21-like [Pyrus x bretschneideri]	NA	sp|P29687|RAB5_TOBAC/1.1e-26/Ras-related protein Rab5 OS=Nicotiana tabacum GN=RAB5 PE=2 SV=1	pxb:103942887/3.5e-48/LOW QUALITY PROTEIN: vacuolar protein sorting-associated protein 21-like; K07889 Ras-related protein Rab-5C	YOR089c/5.7e-41/[U] KOG0092 GTPase Rab5/YPT51 and related small G protein superfamily GTPases	PF00071/4.9E-36/Ras family	cellular_component:GO:0005768//endosome;GO:0030139//endocytic vesicle;molecular_function:GO:0005525//GTP binding;GO:0003924//GTPase activity;
Unigene49519_All	404	5807865701	4900593036	-0.245052	0.856055	*	0.779311	NA	NA	NA	NA	NA	NA	NA
Unigene19619_All	1704	2445398461	124886467	2352475685	1.15e-05	Up	1.71e-06	XP_005706140.1/1.4e-60/3-dehydroquinate synthase [Galdieria sulphuraria] >EME29620.1 3-dehydroquinate synthase [Galdieria sulphuraria]	NA	sp|U3KRF2|DHQS_ACTCH/3.6e-28/3-dehydroquinate synthase, chloroplastic OS=Actinidia chinensis GN=DHQS PE=1 SV=2	cme:CYME_CMP183C/1.4e-49/probable 2-epi-valiolone synthase; K01735 3-dehydroquinate synthase [EC:4.2.3.4]	At5g66120/9.5e-28/[E] KOG0692 Pentafunctional AROM protein	PTHR21090:SF15/5.0E-211/--	molecular_function:GO:0003856//3-dehydroquinate synthase activity;
CL396.Contig1_All	1280	2879273811	2531176089	-0.185897	0.484266	*	0.330483	XP_007011340.1/4.0e-116/PREDICTED: superoxide dismutase [Mn], mitochondrial [Theobroma cacao] >EOY20150.1 Superoxide dismutase [Theobroma cacao]	XM_007011278.2/0.0/PREDICTED: Theobroma cacao superoxide dismutase [Mn], mitochondrial (LOC18587487), mRNA	sp|P11796|SODM_NICPL/2.5e-111/Superoxide dismutase [Mn], mitochondrial OS=Nicotiana plumbaginifolia GN=SODA PE=1 SV=1	tcc:18587487/5.9e-117/superoxide dismutase [Mn], mitochondrial; K04564 superoxide dismutase, Fe-Mn family [EC:1.15.1.1]	At3g10920/2.7e-107/[P] KOG0876 Manganese superoxide dismutase	PF02777/1.2E-35/Iron/manganese superoxide dismutases, C-terminal domain	molecular_function:GO:0004784//superoxide dismutase activity;GO:0046872//metal ion binding;
Unigene26506_All	264	0.873696	4374812694	2324017761	0.198068	*	0.0970609	OMO74458.1/6.7e-10/Amidase [Corchorus capsularis]	NA	NA	zju:107427554/1.3e-10/putative amidase C869.01; K01426 amidase [EC:3.5.1.4]	At4g34880/5.4e-07/[J] KOG1211 Amidases	PTHR11895/6.8E-15/--	NA
Unigene38855_All	546	8632839739	7585207261	-0.186647	0.881219	*	0.817078	XP_010695629.1/2.2e-15/PREDICTED: uncharacterized protein LOC104908231 [Beta vulgaris subsp. vulgaris]	NA	NA	NA	At1g40390_1/6.6e-07/[R] KOG1075 FOG: Reverse transcriptase	NA	NA
Unigene94534_All	220	0.273185	1098928203	2008148646	0.418017	*	0.267147	NA	NA	NA	NA	NA	PF07976/6.0E-16/Phenol hydroxylase, C-terminal dimerisation domain	NA
Unigene85051_All	266	0.2209	0.661988	1583410818	0.528647	*	0.375425	NA	NA	NA	NA	NA	NA	NA
Unigene85919_All	229	0.206627	0.873535	2079837264	0.398861	*	0.250392	XP_021611976.1/2.3e-30/probable serine/threonine-protein kinase PIX13 [Manihot esculenta] >OAY50378.1 hypothetical protein MANES_05G131000 [Manihot esculenta]	NA	sp|P46573|APK1B_ARATH/7.2e-25/Protein kinase APK1B, chloroplastic OS=Arabidopsis thaliana GN=APK1B PE=2 SV=2	hbr:110654395/4.9e-30/probable serine/threonine-protein kinase PIX13; K04733 interleukin-1 receptor-associated kinase 4 [EC:2.7.11.1]	At2g17220/8.3e-28/[T] KOG1187 Serine/threonine protein kinase	PTHR27001:SF5/2.8E-49/--	molecular_function:GO:0004674//protein serine/threonine kinase activity;GO:0005524//ATP binding;
Unigene31408_All	698	3318824053	4199402717	-2982416095	0.00301856	Down	0.000729797	ACU45020.1/8.4e-76/60s ribosomal protein L15 [Pfiesteria piscicida]	NA	sp|O65050|RL15A_PICMA/3.9e-74/60S ribosomal protein L15-1 OS=Picea mariana GN=SB61 PE=2 SV=1	gsl:Gasu_57270/1.6e-76/60S ribosomal protein L15e isoform 1; K02877 large subunit ribosomal protein L15e	Hs15431293/3.4e-80/[J] KOG1678 60s ribosomal protein L15	PS01194/-/Ribosomal protein L15e signature.	biological_process:GO:0006412//translation;cellular_component:GO:0005840//ribosome;molecular_function:GO:0003735//structural constituent of ribosome;
Unigene19019_All	221	3592769844	3929617479	0.129292	0.944019	*	0.910251	NA	NA	NA	NA	NA	NA	NA
CL7635.Contig3_All	1076	6610054313	9032801883	-2871416655	7.63e-28	Down	1.64e-29	XP_002306543.2/1.5e-60/hypothetical protein POPTR_0005s17760g [Populus trichocarpa] >EEE93539.2 hypothetical protein POPTR_0005s17760g [Populus trichocarpa]	XM_007018129.2/0.0/PREDICTED: Theobroma cacao uncharacterized LOC18591790 (LOC18591790), transcript variant X1, mRNA	NA	NA	NA	PTHR33874:SF1/1.5E-64/--	NA
Unigene67784_All	417	1948967279	0.264482	-6203395351	0.000338057	Down	6.59e-05	NA	NA	NA	NA	NA	NA	NA
Unigene62709_All	1729	1351706314	1416477694	-3254401942	0.0613055	*	0.0227771	EOX97629.1/2.3e-167/Basic helix-loop-helix DNA-binding superfamily protein, putative [Theobroma cacao]	XM_021816708.1/0.0/PREDICTED: Hevea brasiliensis transcription factor ABORTED MICROSPORES (LOC110658921), mRNA	sp|Q9ZVX2|AMS_ARATH/3.6e-129/Transcription factor ABORTED MICROSPORES OS=Arabidopsis thaliana GN=AMS PE=1 SV=2	bdi:100843665/2.8e-45/transcription factor ABORTED MICROSPORES-like; K16190 glucuronokinase [EC:2.7.1.43]	At2g16910/1.3e-85/[KT] LSE0107 A bHLH transcription factor	PF00010/7.2E-10/Helix-loop-helix DNA-binding domain	NA
Unigene38142_All	326	9634140249	481636573	-1000210979	0.481537	*	0.32739	NA	NA	NA	NA	NA	NA	NA
CL628.Contig4_All	1748	1702425229	2349195433	0.464575	0.00808192	*	0.00219147	OMO97782.1/8.4e-133/hypothetical protein COLO4_14361 [Corchorus olitorius]	XM_006493127.2/0.0/PREDICTED: Citrus sinensis polyadenylate-binding protein-interacting protein 12 (LOC102609458), transcript variant X2, mRNA	sp|Q9LPI5|CID11_ARATH/1.0e-115/Polyadenylate-binding protein-interacting protein 11 OS=Arabidopsis thaliana GN=CID11 PE=2 SV=1	ota:OT_ostta13g02380/9.8e-30/Nucleotide-binding, alpha-beta plait; K13126 polyadenylate-binding protein	At1g32790/2.8e-115/[R] KOG0118 FOG: RRM domain	PF07145/8.5E-5/Ataxin-2 C-terminal region	NA
CL2923.Contig2_All	206	0.215677	1071408683	2312563273	0.337831	*	0.199023	NA	NA	NA	NA	NA	NA	NA
Unigene93955_All	369	729887046	5992478737	-0.28452	0.860044	*	0.785196	NA	NA	NA	NA	NA	NA	NA
CL4185.Contig3_All	664	1171447365	1638689294	0.48425	0.542087	*	0.389764	NA	NA	NA	NA	NA	NA	NA
CL8417.Contig2_All	628	3674097756	0.176513	-7701470052	1.15e-07	Down	1.29e-08	NA	NA	NA	NA	NA	NA	NA
CL10538.Contig5_All	1335	5006309076	3736931557	-0.421893	0.503852	*	0.349654	NA	NA	NA	NA	NA	NA	NA
Unigene27361_All	440	4553462627	101934161	1162601673	0.289625	*	0.16066	NA	NA	NA	NA	NA	NA	NA
Unigene48613_All	217	0.343627	7482327641	4444570079	0.0182501	Up	0.00553826	NP_001284382.1/1.8e-21/(+)-gamma-cadinene synthase [Cucumis melo] >B2KSJ5.1 RecName: Full=(+)-gamma-cadinene synthase; Short=CmTpsNY; AltName: Full=(+)-delta-cadinene synthase >ABX83200.1 terpene synthase [Cucumis melo]	NA	sp|B2KSJ5|GCSY1_CUCME/9.8e-24/(+)-gamma-cadinene synthase OS=Cucumis melo PE=1 SV=1	cmo:103493386/2.7e-22/TPS, CmTpsNY; (+)-gamma-cadinene synthase; K15803 (-)-germacrene D synthase [EC:4.2.3.75]	At3g14490/1.5e-15/[QV] LSE0352 A Terpene synthase/cyclase	PTHR31225:SF15/3.4E-36/--	biological_process:GO:0008152//metabolic process;GO:0051762//sesquiterpene biosynthetic process;GO:0016114//terpenoid biosynthetic process;GO:0045338//farnesyl diphosphate metabolic process;cellular_component:GO:0005737//cytoplasm;molecular_function:GO:0010334//sesquiterpene synthase activity;GO:0000287//magnesium ion binding;GO:0010333//terpene synthase activity;GO:0047461//(+)-delta-cadinene sy…
Unigene32430_All	1873	4032210859	1403989491	-1522038947	8.71e-07	Down	1.1e-07	XP_021277159.1/3.4e-100/LOW QUALITY PROTEIN: protein CHLOROPLAST IMPORT APPARATUS 2 [Herrania umbratica]	NA	sp|Q9LU68|CIA2_ARATH/2.4e-49/Protein CHLOROPLAST IMPORT APPARATUS 2 OS=Arabidopsis thaliana GN=CIA2 PE=2 SV=1	NA	At5g57180/6.3e-49/[K] KOG1601 GATA-4/5/6 transcription factors	PTHR31874/5.1E-105/--	NA
Unigene39112_All	312	0.336004	4736961659	3817411601	0.0615027	*	0.0228595	NA	NA	NA	NA	NA	NA	NA
CL12101.Contig3_All	401	8605497925	0.192253	-8806108706	8.44e-11	Down	6.6e-12	NA	NA	NA	NA	NA	NA	NA
Unigene37294_All	327	0.358236	8989303086	464922543	0.0116693	Up	0.00332637	NA	NA	NA	NA	NA	NA	NA
CL1953.Contig1_All	702	3183639466	3271652279	0.0393425	0.954941	*	0.927029	NA	NA	NA	NA	NA	NA	NA
CL11844.Contig13_All	1375	6270760798	8187438304	0.384772	0.379807	*	0.233581	XP_012071174.2/7.2e-47/F-box protein CPR30 [Jatropha curcas]	NA	sp|Q9SFC7|FB135_ARATH/4.5e-21/F-box protein At3g07870 OS=Arabidopsis thaliana GN=At3g07870 PE=2 SV=1	nta:107794376/2.0e-17/uncharacterized LOC107794376; K21596 calmodulin-binding transcription activator	At3g07870/1.2e-20/[R] LSE0005 A F-box domain	PTHR31790:SF15/7.5E-66/--	NA
Unigene61485_All	235	3369473	0.419516	-3005724926	0.146513	*	0.0659409	NA	NA	NA	NA	NA	NA	NA
CL12505.Contig1_All	291	0.27732	1131617853	2028760739	0.412116	*	0.26234	NA	NA	NA	NA	NA	NA	NA
CL17161.Contig3_All	236	3054025989	1163293742	-1392496903	0.411828	*	0.26193	NA	NA	NA	NA	NA	NA	NA
CL9987.Contig1_All	2875	1599355849	1779065225	0.153628	0.48713	*	0.333213	XP_002518704.1/1.8e-169/PREDICTED: phosphatidylinositol 3,4,5-trisphosphate 3-phosphatase and protein-tyrosine-phosphatase PTEN2A [Ricinus communis] >XP_015574378.1 PREDICTED: phosphatidylinositol 3,4,5-trisphosphate 3-phosphatase and protein-tyrosine-phosphatase PTEN2A [Ricinus communis] >EEF43629.1 phosphoprotein phosphatase, putative [Ricinus communis]	XM_021433274.1/0.0/PREDICTED: Herrania umbratica phosphatidylinositol 3,4,5-trisphosphate 3-phosphatase and protein-tyrosine-phosphatase PTEN2A (LOC110420092), transcript variant X2, mRNA	sp|Q6ZCX3|FH6_ORYSJ/6.5e-06/Formin-like protein 6 OS=Oryza sativa subsp. japonica GN=FH6 PE=2 SV=2	rcu:8288143/2.7e-170/phosphatidylinositol 3,4,5-trisphosphate 3-phosphatase and protein-tyrosine-phosphatase PTEN2A; K01110 phosphatidylinositol-3,4,5-trisphosphate 3-phosphatase and dual-specificity protein phosphatase PTEN [EC:3.1.3.16 3.1.3.48 3.1.3.67]	At3g19420/7.0e-156/[TR] KOG2283 Clathrin coat dissociation kinase GAK/PTEN/Auxilin and related tyrosine phosphatases	PTHR12305/5.8E-208/--	molecular_function:GO:0016314//phosphatidylinositol-3,4,5-trisphosphate 3-phosphatase activity;GO:0004725//protein tyrosine phosphatase activity;
CL482.Contig4_All	980	0.422228	2488767236	588126354	0.000321696	Up	6.24e-05	NA	NA	NA	NA	NA	NA	NA
Unigene66978_All	348	6962177368	0.442284	-3976493261	0.0648834	*	0.0243616	XP_004244127.1/1.5e-38/PREDICTED: polyadenylate-binding protein RBP45 [Solanum lycopersicum]	XM_004244079.3/0.0/PREDICTED: Solanum lycopersicum polyadenylate-binding protein RBP45 (LOC101250426), mRNA	sp|Q9LEB4|RBP45_NICPL/9.8e-34/Polyadenylate-binding protein RBP45 OS=Nicotiana plumbaginifolia GN=RBP45 PE=1 SV=1	NA	At4g27000/2.2e-24/[R] KOG0118 FOG: RRM domain	NA	molecular_function:GO:0003723//RNA binding;
Unigene37509_All	1219	1214846981	7703724352	2664781476	0.00134477	Up	0.000298375	OMO80032.1/6.9e-33/O-methyltransferase, family 2 [Corchorus capsularis]	NA	sp|Q6WUC2|7OMT_PAPSO/2.6e-20/(R,S)-reticuline 7-O-methyltransferase OS=Papaver somniferum GN=PSOMT1 PE=1 SV=1	egu:105057906/3.5e-18/trans-resveratrol di-O-methyltransferase-like; K16040 trans-resveratrol di-O-methyltransferase [EC:2.1.1.240]	At4g35160/4.0e-28/[R] KOG3178 Hydroxyindole-O-methyltransferase and related SAM-dependent methyltransferases	PF00891/1.3E-20/O-methyltransferase	molecular_function:GO:0008171//O-methyltransferase activity;GO:0046983//protein dimerization activity;
Unigene52711_All	327	4883656948	2896342297	2568198347	0.00129313	Up	0.000285767	NA	NA	NA	NA	NA	NA	NA
Unigene46384_All	400	4556778057	9621383788	1078230299	0.0125669	Up	0.00361657	NA	NA	NA	NA	NA	NA	NA
Unigene2530_All	246	2809939962	1186849552	-1243402239	0.469532	*	0.315415	NA	NA	NA	NA	NA	NA	NA
Unigene48779_All	288	1216472754	0.650202	-0.903743	0.713179	*	0.587958	NA	LT669788.1/0.0/Arabis alpina genome assembly, chromosome: 1	NA	NA	NA	NA	NA
Unigene95199_All	318	0.323163	174421274	2432242306	0.31219	*	0.177842	NA	NA	NA	NA	NA	NA	NA
CL6232.Contig1_All	1056	1053731933	9951876442	-0.0824674	0.832094	*	0.745366	XP_021292967.1/1.5e-39/uncharacterized protein LOC110423063 isoform X2 [Herrania umbratica]	NA	sp|O82499|IF1C_ARATH/9.9e-29/Translation initiation factor IF-1, chloroplastic OS=Arabidopsis thaliana GN=At4g11175 PE=2 SV=2	tcc:18606626/8.2e-40/translation initiation factor IF-1, chloroplastic; K02518 translation initiation factor IF-1	NA	PTHR33370:SF1/2.9E-48/--	NA
Unigene86214_All	209	0.630285	0.578105	-0.124673	0.966155	*	0.944564	NA	NA	NA	NA	NA	NA	NA
CL2733.Contig8_All	5283	1342727193	104908488	2965893287	0.0737389	*	0.0283746	XP_021298581.1/1.0e-242/protein CASC3 isoform X2 [Herrania umbratica]	XM_021424018.1/0.0/PREDICTED: Herrania umbratica uncharacterized LOC110413250 (LOC110413250), mRNA	sp|Q0INC5|RH28_ORYSJ/1.4e-06/DEAD-box ATP-dependent RNA helicase 28 OS=Oryza sativa subsp. japonica GN=Os12g0481100 PE=2 SV=2	ghi:107924219/1.5e-09/nuclear pore complex protein NUP62-like isoform X1; K14306 nuclear pore complex protein Nup62	SPAPB1E7.04c/1.5e-10/[M] KOG4701 Chitinase	PTHR22814/5.3E-104/--	NA
Unigene101550_All	223	2095347568	3251099236	0.633738	0.760936	*	0.649785	NA	NA	NA	NA	NA	NA	NA
CL4738.Contig2_All	939	3560722303	5646165749	0.665102	0.127761	*	0.0557117	NA	NA	NA	NA	NA	NA	NA
CL2584.Contig14_All	901	9456592494	407976481	2109093652	0.0222885	Up	0.00696653	XP_013692297.1/1.3e-12/PREDICTED: proline transporter 1-like [Brassica napus]	XM_019224544.1/0.0/PREDICTED: Vitis vinifera proline transporter 2 (LOC100242738), transcript variant X3, mRNA	sp|P92961|PROT1_ARATH/7.0e-15/Proline transporter 1 OS=Arabidopsis thaliana GN=PROT1 PE=1 SV=1	pper:18777964/5.8e-10/nuclear ribonuclease Z; K00784 ribonuclease Z [EC:3.1.26.11]	At2g39890/1.9e-14/[E] KOG1303 Amino acid transporters	NA	cellular_component:GO:0016021//integral component of membrane;
Unigene3978_All	239	2548449236	2580414917	0.0179834	0.992916	*	0.988769	NA	NA	NA	NA	NA	NA	NA
Unigene87312_All	236	0.246205	1388069435	2495147142	0.294153	*	0.164147	NA	NA	NA	NA	NA	NA	NA
Unigene101390_All	342	0.827203	2523984184	1609389671	0.439386	*	0.28757	OVA01580.1/1.1e-33/UDP-glucuronosyl/UDP-glucosyltransferase [Macleaya cordata]	NA	sp|Q9M8Z7|U80A2_ARATH/3.7e-33/Sterol 3-beta-glucosyltransferase UGT80A2 OS=Arabidopsis thaliana GN=UGT80A2 PE=1 SV=1	mus:103984834/1.4e-33/sterol 3-beta-glucosyltransferase UGT80A2-like; K05841 sterol 3beta-glucosyltransferase [EC:2.4.1.173]	At3g07020/9.7e-33/[GC] KOG1192 UDP-glucuronosyl and UDP-glucosyl transferase	PTHR11926/8.7E-58/--	biological_process:GO:0030259//lipid glycosylation;GO:0005975//carbohydrate metabolic process;molecular_function:GO:0016758//transferase activity, transferring hexosyl groups;
Unigene99351_All	250	0.473398	0.485674	0.0369334	0.989671	*	0.983388	XP_008777793.1/6.8e-12/PREDICTED: uncharacterized protein LOC103697661 [Phoenix dactylifera]	NA	NA	obr:102719686/4.1e-06/uncharacterized protein Mb2253c-like; K03469 ribonuclease HI [EC:3.1.26.4]	At1g37200/3.8e-10/[R] KOG0017 FOG: Transposon-encoded proteins with TYA, reverse transcriptase, integrase domains in various combinations	PF13456/1.7E-15/Reverse transcriptase-like	NA
Unigene24435_All	2331	3882799522	3664203453	-0.0835976	0.826653	*	0.738098	XP_017973510.1/4.6e-219/PREDICTED: cyclic nucleotide-gated ion channel 1 [Theobroma cacao]	XM_018118021.1/0.0/PREDICTED: Theobroma cacao cyclic nucleotide-gated ion channel 1 (LOC18605730), mRNA	sp|O65717|CNGC1_ARATH/7.0e-208/Cyclic nucleotide-gated ion channel 1 OS=Arabidopsis thaliana GN=CNGC1 PE=1 SV=1	tcc:18605730/6.8e-220/cyclic nucleotide-gated ion channel 1; K05391 cyclic nucleotide gated channel, plant	At5g53130/1.9e-207/[PT] KOG0498 K+-channel ERG and related proteins, contain PAS/PAC sensor domain	PS50042/13.687/cAMP/cGMP binding motif profile.	cellular_component:GO:0016021//integral component of membrane;molecular_function:GO:0005216//ion channel activity;
Unigene100880_All	267	0.0763215	0.092891	0.283448	0.863283	*	0.791876	NA	NA	NA	NA	NA	NA	NA
CL17059.Contig4_All	1243	9128594932	3895794356	2093452802	0.00894364	Up	0.00245963	EOY13174.1/6.4e-135/Sodium/calcium exchanger family protein / calcium-binding EF hand family protein isoform 2 [Theobroma cacao]	XM_010100119.1/0.0/Morus notabilis hypothetical protein partial mRNA	NA	NA	NA	PS50222/11.138/EF-hand calcium-binding domain profile.	biological_process:GO:0055085//transmembrane transport;cellular_component:GO:0016021//integral component of membrane;molecular_function:GO:0005509//calcium ion binding;
CL17447.Contig2_All	2016	387693833	1139662926	-1766310599	8.51e-15	Down	4.53e-16	KDO83298.1/1.4e-152/hypothetical protein CISIN_1g014104mg [Citrus sinensis]	XM_006482869.2/0.0/PREDICTED: Citrus sinensis F-box/WD-40 repeat-containing protein At3g52030 (LOC102607962), mRNA	sp|Q9SV01|FBW4_ARATH/1.4e-124/F-box/WD-40 repeat-containing protein At3g52030 OS=Arabidopsis thaliana GN=At3g52030 PE=2 SV=2	tcc:18614584/7.1e-16/N-alpha-acetyltransferase daf-31; K20791 N-alpha-acetyltransferase 10/11 [EC:2.3.1.255]	At5g13780/7.6e-16/[R] KOG3235 Subunit of the major N alpha-acetyltransferase	PTHR22844/1.5E-195/--	NA
CL111.Contig2_All	248	4944212286	2364293653	-1064331454	0.10302	*	0.042591	KNA20011.1/6.5e-07/hypothetical protein SOVF_056230 [Spinacia oleracea]	NA	NA	NA	At3g46780/1.5e-06/[G] KOG1203 Predicted dehydrogenase	NA	NA
Unigene78072_All	238	0.338532	0.845114	1319851355	0.591636	*	0.443782	NA	NA	NA	NA	NA	NA	NA
Unigene94764_All	230	0.21927	1002486207	2192804448	0.369138	*	0.22495	NA	NA	NA	NA	NA	NA	NA
Unigene62382_All	279	6377188695	0.159215	-5323872656	0.00304474	Down	0.000737016	NA	NA	NA	NA	NA	NA	NA
CL16966.Contig2_All	3628	168788053	5136826832	1605664648	4.15e-06	Up	5.77e-07	XP_006481379.1/5.4e-150/PREDICTED: anthocyanidin 3-O-glucosyltransferase 2-like [Citrus sinensis]	XM_010526187.2/0.0/PREDICTED: Tarenaya hassleriana UDP-glycosyltransferase 71B2-like (LOC104802542), mRNA	sp|Q2V6K0|UFOG6_FRAAN/9.7e-132/UDP-glucose flavonoid 3-O-glucosyltransferase 6 OS=Fragaria ananassa GN=GT6 PE=1 SV=1	atr:18448125/1.2e-85/anthocyanidin 3-O-glucosyltransferase 2; K08237 hydroquinone glucosyltransferase [EC:2.4.1.218]	At3g21760/2.1e-125/[GC] KOG1192 UDP-glucuronosyl and UDP-glucosyl transferase	PF00201/2.2E-25/UDP-glucoronosyl and UDP-glucosyl transferase	biological_process:GO:0008152//metabolic process;molecular_function:GO:0016758//transferase activity, transferring hexosyl groups;
Unigene15498_All	397	7181520821	7567337584	0.0754964	0.864305	*	0.793687	XP_011092385.1/5.3e-19/60S ribosomal protein L3 [Sesamum indicum] >XP_011092386.1 60S ribosomal protein L3 [Sesamum indicum]	XM_012972878.1/0.0/PREDICTED: Erythranthe guttatus 60S ribosomal protein L3 (LOC105949579), mRNA	sp|P35684|RL3_ORYSJ/7.8e-19/60S ribosomal protein L3 OS=Oryza sativa subsp. japonica GN=RPL3 PE=2 SV=2	sind:105172579/7.9e-20/60S ribosomal protein L3; K02925 large subunit ribosomal protein L3e	At1g61580/2.4e-14/[J] KOG0746 60S ribosomal protein L3 and related proteins	NA	biological_process:GO:0006412//translation;GO:0000027//ribosomal large subunit assembly;cellular_component:GO:0022625//cytosolic large ribosomal subunit;molecular_function:GO:0003723//RNA binding;GO:0003735//structural constituent of ribosome;
Unigene77737_All	469	2663849071	4392935341	0.721673	0.48748	*	0.333524	XP_017969578.1/8.4e-32/PREDICTED: palmitoyl-protein thioesterase 1 isoform X3 [Theobroma cacao]	XM_021425486.1/0.0/PREDICTED: Herrania umbratica pentatricopeptide repeat-containing protein At2g44880 (LOC110414352), transcript variant X2, mRNA	NA	sbi:8058070/8.1e-24/palmitoyl-protein thioesterase 1 isoform X1; K01074 palmitoyl-protein thioesterase [EC:3.1.2.22]	At5g47330/2.4e-21/[IO] KOG2541 Palmitoyl protein thioesterase	PTHR11247:SF26/3.4E-22/--	molecular_function:GO:0098599//palmitoyl hydrolase activity;
Unigene44216_All	261	2012851033	2949233599	0.5511	0.79304	*	0.695244	NA	NA	NA	NA	NA	NA	NA
CL8018.Contig2_All	518	1249094616	4369415956	1806557691	0.312898	*	0.178405	XP_015896645.1/1.8e-38/PREDICTED: uncharacterized protein LOC107430321 [Ziziphus jujuba]	NA	NA	cann:107843876/1.0e-22/uncharacterized LOC107843876; K00784 ribonuclease Z [EC:3.1.26.11]	At5g45530/1.8e-30/[R] LSE0463 A Predicted membrane protein	PTHR31325:SF1/6.1E-58/--	cellular_component:GO:0016021//integral component of membrane;
CL7533.Contig2_All	2041	3125366433	599109505	0.938794	5.07e-05	*	8.42e-06	OMP01955.1/1.4e-99/Ovarian tumor, otubain [Corchorus olitorius]	LT669795.1/0.0/Arabis alpina genome assembly, chromosome: 8	NA	tcc:18611170/8.9e-99/OTU domain-containing protein 3; K13717 OTU domain-containing protein 3 [EC:3.4.19.12]	At5g67170/1.2e-85/[TO] KOG2605 OTU (ovarian tumor)-like cysteine protease	PS50802/19.94/OTU domain profile.	NA
CL7317.Contig1_All	426	1623289011	2878720034	-2495420487	0.00233987	Down	0.000550542	XP_015385502.1/2.4e-41/PREDICTED: uncharacterized protein LOC107176892 [Citrus sinensis]	NA	NA	gmx:106798578/8.8e-17/uncharacterized LOC106798578; K09494 T-complex protein 1 subunit beta	At3g32890/3.4e-27/[R] KOG0017 FOG: Transposon-encoded proteins with TYA, reverse transcriptase, integrase domains in various combinations	PTHR33067/1.7E-19/--	NA
Unigene85258_All	229	0.252183	1363236317	2434494187	0.309521	*	0.175846	NA	NA	NA	NA	NA	NA	NA
CL13119.Contig2_All	236	0.160894	0.365156	1182399045	0.633841	*	0.492142	XP_019255553.1/6.2e-07/PREDICTED: ubiquitin-NEDD8-like protein RUB2 [Nicotiana attenuata] >OIS96739.1 ubiquitin-nedd8-like protein rub2 [Nicotiana attenuata]	NA	sp|Q9SHE7|RUB1_ARATH/2.8e-08/Ubiquitin-NEDD8-like protein RUB1 OS=Arabidopsis thaliana GN=RUB1 PE=1 SV=3	hbr:110643151/7.8e-07/polyubiquitin 11-like; K08770 ubiquitin C	At1g31340/1.8e-06/[OR] KOG0001 Ubiquitin and ubiquitin-like proteins	NA	NA
CL5812.Contig3_All	2079	3741608158	4352035564	0.218032	0.523408	*	0.36933	OMO88225.1/2.8e-220/hypothetical protein CCACVL1_08515 [Corchorus capsularis]	XM_010662643.2/0.0/PREDICTED: Vitis vinifera uncharacterized LOC100266244 (LOC100266244), transcript variant X2, mRNA	sp|Q7XYY2|MED25_ARATH/5.0e-08/Mediator of RNA polymerase II transcription subunit 25 OS=Arabidopsis thaliana GN=MED25 PE=1 SV=1	csat:104769726/8.4e-129/potassium transporter 8-like isoform X1; K03549 KUP system potassium uptake protein	At1g70280/1.4e-134/[S] LSE0365 A Uncharacterized protein	PTHR13833:SF54/0.0/--	cellular_component:GO:0016021//integral component of membrane;
Unigene97746_All	608	3131575145	5665533975	0.855323	0.6493	*	0.510082	NA	NA	NA	NA	SPCC1322.08/3.7e-06/[T] KOG0032 Ca2+/calmodulin-dependent protein kinase, EF-Hand protein superfamily	NA	NA
CL3122.Contig7_All	2054	272377269	3678205318	0.433396	0.251172	*	0.132395	XP_008239466.1/7.7e-279/PREDICTED: probable inactive purple acid phosphatase 27 [Prunus mume]	XM_011045848.1/0.0/PREDICTED: Populus euphratica nucleotide pyrophosphatase/phosphodiesterase-like (LOC105139426), transcript variant X1, mRNA	sp|Q5MAU8|PPA27_ARATH/3.3e-262/Probable inactive purple acid phosphatase 27 OS=Arabidopsis thaliana GN=PAP27 PE=2 SV=1	apro:F751_3712/2.5e-61/putative inactive purple acid phosphatase 27; K14407 cleavage stimulation factor subunit 2	At1g13750/2.7e-242/[G] KOG1378 Purple acid phosphatase	PF14008/8.3E-17/Iron/zinc purple acid phosphatase-like protein C	molecular_function:GO:0046872//metal ion binding;GO:0003993//acid phosphatase activity;
Unigene32853_All	236	2410086142	3847746776	0.674929	0.732587	*	0.613916	NA	NA	NA	NA	NA	NA	NA
CL2119.Contig8_All	3006	4634887596	4927212015	0.0882372	0.768601	*	0.659397	XP_007030783.2/7.8e-179/PREDICTED: BUD13 homolog [Theobroma cacao]	XM_021427634.1/0.0/PREDICTED: Herrania umbratica BUD13 homolog (LOC110415874), transcript variant X3, mRNA	sp|Q850K7|EXLB1_ORYSJ/1.6e-15/Expansin-like B1 OS=Oryza sativa subsp. japonica GN=EXLB1 PE=2 SV=2	tcc:18600346/1.2e-179/BUD13 homolog; K13106 pre-mRNA-splicing factor CWC26	At1g31870/5.4e-127/[S] KOG2654 Uncharacterized conserved protein	PTHR31809/9.4E-171/--	NA
CL12949.Contig2_All	836	7040282145	179400357	1349477609	0.179885	*	0.0854628	XP_006450222.1/6.1e-57/hypothetical protein CICLE_v10009111mg [Citrus clementina] >XP_006450223.1 hypothetical protein CICLE_v10009111mg [Citrus clementina] >ESR63462.1 hypothetical protein CICLE_v10009111mg [Citrus clementina] >ESR63463.1 hypothetical protein CICLE_v10009111mg [Citrus clementina] >KDO67352.1 hypothetical protein CISIN_1g023205mg [Citrus sinensis]	XM_002263783.3/0.0/PREDICTED: Vitis vinifera uncharacterized protein At1g32220, chloroplastic (LOC100263954), mRNA	sp|Q9FVR6|Y1222_ARATH/6.9e-25/Uncharacterized protein At1g32220, chloroplastic OS=Arabidopsis thaliana GN=At1g32220 PE=2 SV=1	NA	At5g10730/2.5e-50/[R] KOG4288 Predicted oxidoreductase	NA	NA
CL3633.Contig2_All	2729	6873612358	2917556108	-1236308091	0.000109327	Down	1.93e-05	XP_021278052.1/3.2e-256/telomere repeat-binding protein 5 isoform X1 [Herrania umbratica]	XM_021422377.1/0.0/PREDICTED: Herrania umbratica telomere repeat-binding protein 5 (LOC110411989), transcript variant X1, mRNA	sp|Q6R0E3|TRP5_ARATH/1.6e-139/Telomere repeat-binding protein 5 OS=Arabidopsis thaliana GN=TRP5 PE=1 SV=2	han:110886770/7.1e-11/probable peroxidase 26; K00430 peroxidase [EC:1.11.1.7]	At1g07540/7.6e-136/[R] LSE0383 A Predicted telomere repeat-binding protein	PTHR21717:SF9/2.1E-224/--	molecular_function:GO:0003677//DNA binding;
Unigene76019_All	302	0.315558	2737347715	3116800179	0.162545	*	0.0751906	NA	NA	NA	NA	NA	NA	NA
Unigene38190_All	287	5511728762	6225127874	0.175599	0.921044	*	0.876291	NA	NA	NA	NA	NA	NA	NA
CL16185.Contig2_All	595	3206614686	7911805605	1302955972	0.461581	*	0.308383	NA	NA	NA	NA	NA	NA	NA
Unigene90517_All	246	0.282402	0.609692	1110327872	0.645589	*	0.506166	XP_008440331.1/1.6e-37/PREDICTED: cytochrome P450 81E8-like [Cucumis melo]	XM_008442109.2/0.0/PREDICTED: Cucumis melo cytochrome P450 81E8-like (LOC103484812), mRNA	sp|O65790|C81F1_ARATH/7.9e-14/Cytochrome P450 81F1 OS=Arabidopsis thaliana GN=CYP81F1 PE=2 SV=2	vra:106774974/1.0e-22/cytochrome P450 81E8; K13260 isoflavone 2'-hydroxylase [EC:1.14.13.89]	At4g37370/2.7e-16/[Q] KOG0156 Cytochrome P450 CYP2 subfamily	PTHR24298:SF68/5.7E-27/--	cellular_component:GO:0016021//integral component of membrane;molecular_function:GO:0016705//oxidoreductase activity, acting on paired donors, with incorporation or reduction of molecular oxygen;GO:0020037//heme binding;GO:0005506//iron ion binding;GO:0004497//monooxygenase activity;
CL15430.Contig2_All	744	618459915	1492787305	-2050671469	0.0953418	*	0.0387948	NA	NA	NA	NA	NA	NA	NA
Unigene20824_All	735	4356189894	900974085	-227350933	0.000139876	Down	2.52e-05	BAK06922.1/5.1e-116/predicted protein [Hordeum vulgare subsp. vulgare]	NA	sp|Q8LGI3|ARC2A_ARATH/1.5e-12/Actin-related protein 2/3 complex subunit 2A OS=Arabidopsis thaliana GN=ARPC2A PE=1 SV=1	jcu:105636832/8.9e-17/actin-related protein 2/3 complex subunit 2A isoform X1; K05758 actin related protein 2/3 complex, subunit 2	SPAC6F6.10c/1.0e-47/[Z] KOG2826 Actin-related protein Arp2/3 complex, subunit ARPC2	PF04045/2.3E-56/Arp2/3 complex, 34 kD subunit p34-Arc	biological_process:GO:0034314//Arp2/3 complex-mediated actin nucleation;GO:0030041//actin filament polymerization;cellular_component:GO:0005885//Arp2/3 protein complex;GO:0005737//cytoplasm;molecular_function:GO:0051015//actin filament binding;GO:0003779//actin binding;GO:0000049//tRNA binding;GO:0005200//structural constituent of cytoskeleton;
CL2170.Contig2_All	295	2028325258	1387313464	-0.547995	0.440786	*	0.289224	NA	NA	NA	NA	NA	NA	NA
Unigene6264_All	395	3286256556	1089343466	1728941882	0.236753	*	0.122272	NA	NA	NA	NA	NA	NA	NA
CL14330.Contig1_All	1621	1114835736	0.194976	-9159319631	4.77e-12	Down	3.28e-13	XP_018844155.1/3.7e-18/PREDICTED: uncharacterized protein LOC109008504 isoform X2 [Juglans regia]	NA	NA	NA	NA	PTHR24177/8.5E-22/--	NA
CL12362.Contig3_All	1432	1160558064	2867111917	1304779517	1.3e-05	Up	1.96e-06	OMO89408.1/8.6e-43/KDPG/KHG aldolase, partial [Corchorus capsularis]	NA	NA	cme:CYME_CMP292C/4.7e-06/2-dehydro-3-deoxyphosphogluconate aldolase, 4-hydroxy-2-oxoglutarate aldolase; K01625 2-dehydro-3-deoxyphosphogluconate aldolase / (4S)-4-hydroxy-2-oxoglutarate aldolase [EC:4.1.2.14 4.1.3.42]	NA	PTHR30246/7.5E-54/--	NA
Unigene99253_All	310	0.853682	2629449783	1622990884	0.445838	*	0.294038	XP_001760663.1/3.7e-15/predicted protein [Physcomitrella patens] >EDQ74402.1 predicted protein [Physcomitrella patens]	NA	NA	ppp:PHYPADRAFT_123327/5.4e-16/hypothetical protein; K07034 uncharacterized protein	NA	PTHR31123/5.0E-35/--	biological_process:GO:0006847//plasma membrane acetate transport;cellular_component:GO:0016021//integral component of membrane;GO:0005886//plasma membrane;molecular_function:GO:0015123//acetate transmembrane transporter activity;
Unigene43794_All	253	0.728801	1817628463	131846041	0.591636	*	0.443868	NA	NA	NA	NA	NA	NA	NA
Unigene82054_All	352	313249366	2377110137	-0.398103	0.836947	*	0.752088	NA	NA	sp|P42795|RL111_ARATH/3.0e-06/60S ribosomal protein L11-1 OS=Arabidopsis thaliana GN=RPL11A PE=2 SV=2	NA	CE13968/2.5e-07/[J] KOG0397 60S ribosomal protein L11	NA	NA
CL14098.Contig2_All	285	0.846963	8689451144	3358894741	0.0281049	Up	0.00912242	NA	NA	NA	NA	NA	NA	NA
CL443.Contig20_All	3224	7347573607	0.253556	-1150074606	1.33e-21	Down	4.19e-23	OMO60345.1/4.9e-280/Regulator of chromosome condensation, RCC1 [Corchorus capsularis]	XM_021437590.1/0.0/PREDICTED: Herrania umbratica ultraviolet-B receptor UVR8 (LOC110423371), transcript variant X3, mRNA	sp|Q9FN03|UVR8_ARATH/1.9e-38/Ultraviolet-B receptor UVR8 OS=Arabidopsis thaliana GN=UVR8 PE=1 SV=1	atr:110008293/3.2e-26/ultraviolet-B receptor UVR8-like; K10615 E3 ubiquitin-protein ligase HERC4 [EC:2.3.2.26]	At3g26100/5.8e-236/[S] KOG1426 FOG: RCC1 domain	PS50012/9.479/Regulator of chromosome condensation (RCC1) repeat profile.	NA
CL7947.Contig3_All	1293	2126003885	2108701315	-0.0117895	0.961332	*	0.936967	OMO70957.1/1.0e-135/Taurine catabolism dioxygenase TauD/TfdA [Corchorus capsularis]	XM_006465635.2/0.0/PREDICTED: Citrus sinensis clavaminate synthase-like protein At3g21360 (LOC102611809), mRNA	sp|Q9LIG0|Y3136_ARATH/2.4e-125/Clavaminate synthase-like protein At3g21360 OS=Arabidopsis thaliana GN=At3g21360 PE=1 SV=1	NA	NA	PF02668/1.3E-28/Taurine catabolism dioxygenase TauD, TfdA family	NA
Unigene99398_All	606	0.869821	6921354677	2992263228	0.0852091	*	0.0338537	NA	NA	NA	NA	NA	NA	NA
Unigene79751_All	356	1020006965	3223031898	4981767559	0.000212613	Up	3.97e-05	XP_009344908.1/6.5e-08/PREDICTED: uncharacterized protein LOC103936764 [Pyrus x bretschneideri]	NA	NA	NA	At5g33360/6.6e-08/[R] KOG1075 FOG: Reverse transcriptase	PF13456/3.2E-9/Reverse transcriptase-like	NA
CL12893.Contig1_All	3524	2263326866	1195025664	2400524744	2.39e-12	Up	1.59e-13	XP_017981738.1/3.6e-207/PREDICTED: bromodomain-containing protein 9 [Theobroma cacao] >EOY15288.1 DNA-binding bromodomain-containing protein, putative [Theobroma cacao]	XM_018126249.1/0.0/PREDICTED: Theobroma cacao bromodomain-containing protein 9 (LOC18591716), mRNA	sp|Q338B9|GCN5_ORYSJ/5.7e-12/Histone acetyltransferase GCN5 OS=Oryza sativa subsp. japonica GN=GCN5 PE=2 SV=1	tcc:18591716/5.3e-208/bromodomain-containing protein 9; K22184 bromodomain-containing protein 9	At1g20670/1.0e-153/[R] KOG0955 PHD finger protein BR140/LIN-49	PTHR22881/6.3E-216/--	molecular_function:GO:0003677//DNA binding;
CL16149.Contig1_All	4846	4688794078	1420596015	1599207518	8.53e-09	Up	8.32e-10	XP_017977348.1/0.0e+00/PREDICTED: WD repeat-containing protein 3 [Theobroma cacao] >XP_017977349.1 PREDICTED: WD repeat-containing protein 3 [Theobroma cacao] >XP_017977350.1 PREDICTED: WD repeat-containing protein 3 [Theobroma cacao]	XM_021433304.1/0.0/PREDICTED: Herrania umbratica WD repeat-containing protein 3 (LOC110420120), mRNA	sp|Q3Y8L7|DAW1_CHLRE/1.2e-20/Dynein assembly factor with WDR repeat domains 1 OS=Chlamydomonas reinhardtii GN=DAW1 PE=1 SV=1	tcc:18598064/0.0e+00/WD repeat-containing protein 3; K14556 U3 small nucleolar RNA-associated protein 12	At3g21540/0.0e+00/[A] KOG0306 WD40-repeat-containing subunit of the 18S rRNA processing complex	PR00320/4.5E-6/G protein beta WD-40 repeat signature	NA
Unigene93979_All	220	0.6644	1337566464	1009486551	0.694383	*	0.564054	NA	NA	NA	NA	NA	NA	NA
CL15964.Contig26_All	4781	1527738018	330154807	443367358	8.3e-73	Up	2.78e-75	EOY28483.1/6.9e-222/Serine/threonine kinases,protein kinases,ATP binding,sugar binding,kinases,carbohydrate binding, putative [Theobroma cacao]	XM_021432715.1/0.0/PREDICTED: Herrania umbratica G-type lectin S-receptor-like serine/threonine-protein kinase At1g11330 (LOC110419620), partial mRNA	sp|Q9SXB8|Y1133_ARATH/3.0e-197/G-type lectin S-receptor-like serine/threonine-protein kinase At1g11330 OS=Arabidopsis thaliana GN=At1g11330 PE=2 SV=3	vra:111240509/1.8e-190/G-type lectin S-receptor-like serine/threonine-protein kinase At1g11300; K04733 interleukin-1 receptor-associated kinase 4 [EC:2.7.11.1]	At1g11330/2.3e-196/[T] LSE0015 A Receptor-like protein kinase, contains lectin domains	PS50948/9.105/PAN/Apple domain profile.	NA
Unigene52118_All	844	1732773337	1290855672	2897172851	0.0590792	*	0.0218056	NA	NA	NA	NA	NA	NA	NA
Unigene36889_All	562	4075551923	8817597844	1113390233	0.40249	*	0.253243	OQR91037.1/4.9e-26/hypothetical protein ACHHYP_05042 [Achlya hypogyna]	NA	sp|Q8L8W0|ALIS5_ARATH/2.7e-17/ALA-interacting subunit 5 OS=Arabidopsis thaliana GN=ALIS5 PE=1 SV=1	NA	SPBC1773.11c/5.7e-38/[DKT] KOG2952 Cell cycle control protein	PTHR10926/1.8E-67/--	cellular_component:GO:0016021//integral component of membrane;
Unigene3379_All	389	5172458451	1503294702	1539205803	0.194083	*	0.0945972	NA	NA	NA	NA	NA	NA	NA
Unigene27004_All	228	0.871998	4502371262	236828798	0.184145	*	0.0881441	NA	NA	NA	NA	NA	NA	NA
Unigene97183_All	260	1427897697	1514649187	0.0850911	0.973812	*	0.956703	XP_010427047.1/4.9e-13/PREDICTED: aldo-keto reductase family 4 member C11-like [Camelina sativa]	NA	sp|Q9M338|AKRCB_ARATH/4.5e-15/Aldo-keto reductase family 4 member C11 OS=Arabidopsis thaliana GN=AKR4C11 PE=1 SV=1	bna:111211710/7.2e-14/aldo-keto reductase family 4 member C11; K00002 alcohol dehydrogenase (NADP+) [EC:1.1.1.2]	7294702/7.2e-20/[R] KOG1577 Aldo/keto reductase family proteins	PF00248/2.2E-12/Aldo/keto reductase family	molecular_function:GO:0016491//oxidoreductase activity;
CL6063.Contig1_All	3607	1465972733	197319167	0.428673	0.0769599	*	0.0298775	XP_021274239.1/1.9e-232/uncharacterized protein LOC110409271 [Herrania umbratica]	XM_021418564.1/0.0/PREDICTED: Herrania umbratica uncharacterized LOC110409271 (LOC110409271), mRNA	NA	dct:110112665/4.4e-08/protein EDS1L-like; K18875 enhanced disease susceptibility 1 protein	NA	PTHR21493:SF84/8.7E-265/--	NA
Unigene75931_All	207	0.212929	0.378894	0.831419	0.717147	*	0.594288	KXZ48094.1/1.7e-08/hypothetical protein GPECTOR_30g189 [Gonium pectorale]	NA	NA	NA	SPCC794.04c/9.7e-12/[R] KOG0255 Synaptic vesicle transporter SVOP and related transporters (major facilitator superfamily)	PTHR23502:SF47/2.3E-31/--	NA
Unigene45082_All	457	3703155633	2115175558	-0.807978	0.153884	*	0.0701831	XP_017187832.1/8.0e-11/PREDICTED: phosphatidylinositol 4,5-bisphosphate 5-phosphatase A [Malus domestica]	NA	sp|P14918|EXTN_MAIZE/1.5e-10/Extensin OS=Zea mays GN=HRGP PE=2 SV=1	aip:107607151/1.6e-08/extensin-like; K05747 Wiskott-Aldrich syndrome protein	Hs4505285/5.3e-10/[WV] KOG1216 von Willebrand factor and related coagulation proteins	PR01217/8.1E-9/Proline rich extensin signature	NA
Unigene78153_All	235	0.212929	0.378894	0.831419	0.717147	*	0.594288	NA	NA	NA	NA	NA	NA	NA
Unigene105139_All	323	0.837397	1189435957	0.506294	0.85634	*	0.779708	NA	NA	NA	NA	NA	NA	NA
Unigene105423_All	219	0.529259	0.316651	-0.741079	0.77961	*	0.674703	NA	NA	NA	NA	NA	NA	NA
CL8662.Contig1_All	1716	2181841312	5961562658	1450144366	1.42e-09	Up	1.27e-10	XP_021299908.1/3.4e-179/uncharacterized protein LOC110428393 [Herrania umbratica]	XM_007039856.2/0.0/PREDICTED: Theobroma cacao transaldolase (LOC18606312), mRNA	NA	tcc:18606312/4.7e-178/transaldolase; K00616 transaldolase [EC:2.2.1.2]	At1g12230/9.6e-145/[G] KOG2772 Transaldolase	PF00923/2.7E-50/Transaldolase	biological_process:GO:0006098//pentose-phosphate shunt;GO:0005975//carbohydrate metabolic process;cellular_component:GO:0005737//cytoplasm;molecular_function:GO:0004801//sedoheptulose-7-phosphate:D-glyceraldehyde-3-phosphate glyceronetransferase activity;
CL16328.Contig28_All	1651	1006241439	6479808554	268697468	0.143642	*	0.0643639	GAV85325.1/9.1e-97/Lipase_GDSL domain-containing protein [Cephalotus follicularis]	NA	sp|Q94CH6|EXL3_ARATH/1.3e-78/GDSL esterase/lipase EXL3 OS=Arabidopsis thaliana GN=EXL3 PE=2 SV=1	ats:109773794/1.6e-58/uncharacterized protein LOC109773794; K14209 solute carrier family 36 (proton-coupled amino acid transporter)	At1g75900/3.3e-78/[RI] LSE0388 A Predicted lipase	PF00657/1.6E-10/GDSL-like Lipase/Acylhydrolase	NA
CL7740.Contig1_All	349	6465656119	4957801036	2938831691	6.06e-05	Up	1.02e-05	NA	NA	NA	NA	NA	NA	NA
Unigene23257_All	615	0.446851	3680140291	6363823271	5.1e-05	Up	8.47e-06	AAT40548.1/1.4e-26/Putative vicilin, identical [Solanum demissum]	CP023115.1/0.0/Lupinus angustiflorus cultivar Tanjil chromosome LG-03	sp|P13916|GLCA_SOYBN/5.6e-08/Beta-conglycinin, alpha chain OS=Glycine max PE=2 SV=2	NA	At2g28490/3.8e-11/[W] LSE0345 A 12S cruciferin seed storage protein/vicilin-like seed storage protein	PTHR31189/3.5E-26/--	NA
Unigene5096_All	967	6495112378	4081117929	-0.67039	0.190821	*	0.0922404	NA	NA	NA	NA	NA	NA	NA
Unigene77759_All	215	0.280669	1072189297	1933616007	0.436019	*	0.284716	XP_002506076.1/1.4e-10/predicted protein [Micromonas commoda] >ACO67334.1 predicted protein [Micromonas commoda]	NA	sp|Q8RY22|DEGP7_ARATH/2.2e-07/Protease Do-like 7 OS=Arabidopsis thaliana GN=DEGP7 PE=2 SV=1	NA	YNL123w/3.7e-14/[R] KOG1421 Predicted signaling-associated protein (contains a PDZ domain)	PF12812/5.7E-9/PDZ-like domain	molecular_function:GO:0004252//serine-type endopeptidase activity;
Unigene43334_All	282	1839205823	2504604558	0.4455	0.818869	*	0.727924	NA	NA	NA	NA	NA	NA	NA
Unigene64701_All	394	3255473631	0.356004	-3192901549	0.164488	*	0.0763935	XP_021984178.1/1.3e-57/11-beta-hydroxysteroid dehydrogenase 1B-like isoform X1 [Helianthus annuus]	XM_020685117.1/0.0/PREDICTED: Jatropha curcas 11-beta-hydroxysteroid dehydrogenase 1B (LOC105648902), mRNA	sp|P0DKC5|HSD1A_ARATH/1.5e-38/11-beta-hydroxysteroid dehydrogenase 1A OS=Arabidopsis thaliana GN=HSD1 PE=1 SV=1	NA	At5g50600/4.0e-38/[Q] KOG1205 Predicted dehydrogenase	PF00106/2.7E-8/short chain dehydrogenase	NA
Unigene11841_All	923	3593748968	7158483431	0.994164	0.0451859	*	0.0158526	XP_016697679.1/9.2e-06/PREDICTED: uncharacterized metal-dependent hydrolase BUsg_343-like isoform X1 [Gossypium hirsutum]	NA	NA	ghi:107913559/1.4e-06/uncharacterized metal-dependent hydrolase BUsg_343-like isoform X1; K03424 TatD DNase family protein [EC:3.1.21.-]	NA	NA	NA
CL5365.Contig4_All	224	0.0763215	0.092891	0.283448	0.863283	*	0.791876	NA	NA	NA	NA	NA	NA	NA
CL8446.Contig2_All	1388	622032847	8750062698	0.492303	0.160223	*	0.0738778	XP_006371585.1/2.4e-127/caffeic acid O-methyltransferase family protein [Populus trichocarpa] >ERP49382.1 caffeic acid O-methyltransferase family protein [Populus trichocarpa]	XM_020684450.1/0.0/PREDICTED: Jatropha curcas probable O-methyltransferase 3 (LOC105647035), mRNA	sp|Q6WUC2|7OMT_PAPSO/4.7e-103/(R,S)-reticuline 7-O-methyltransferase OS=Papaver somniferum GN=PSOMT1 PE=1 SV=1	nnu:104587969/1.7e-72/(RS)-norcoclaurine 6-O-methyltransferase-like; K16040 trans-resveratrol di-O-methyltransferase [EC:2.1.1.240]	At4g35160/8.8e-64/[R] KOG3178 Hydroxyindole-O-methyltransferase and related SAM-dependent methyltransferases	PTHR11746:SF111/6.3E-180/--	biological_process:GO:0019438//aromatic compound biosynthetic process;molecular_function:GO:0008757//S-adenosylmethionine-dependent methyltransferase activity;GO:0008171//O-methyltransferase activity;GO:0046983//protein dimerization activity;
Unigene78073_All	356	1466987657	2766979761	0.915455	0.670807	*	0.535948	XP_009534191.1/1.9e-15/hypothetical protein PHYSODRAFT_548979 [Phytophthora sojae] >EGZ11446.1 hypothetical protein PHYSODRAFT_548979 [Phytophthora sojae]	NA	sp|Q9ZRF1|MTDH_FRAAN/7.0e-11/Probable mannitol dehydrogenase OS=Fragaria ananassa GN=CAD PE=1 SV=1	ccaj:109800431/1.9e-12/probable mannitol dehydrogenase; K00083 cinnamyl-alcohol dehydrogenase [EC:1.1.1.195]	YCR105w/7.1e-10/[Q] KOG0023 Alcohol dehydrogenase, class V	PTHR11695/6.4E-54/--	molecular_function:GO:0008270//zinc ion binding;GO:0016491//oxidoreductase activity;
Unigene30747_All	1086	3754143162	1803254293	2264047286	0.0322789	Up	0.0107061	XP_013658064.1/2.1e-25/PREDICTED: uncharacterized protein LOC106362763 [Brassica napus]	NA	sp|P0C2F6|RNHX1_ARATH/2.0e-08/Putative ribonuclease H protein At1g65750 OS=Arabidopsis thaliana GN=At1g65750 PE=3 SV=1	thj:104807150/2.7e-17/uncharacterized protein LOC104807150 isoform X1; K18195 rhamnogalacturonan endolyase [EC:4.2.2.23]	At1g25430/6.7e-19/[R] KOG1075 FOG: Reverse transcriptase	NA	NA
CL13508.Contig2_All	793	2049101638	9301247399	-113949543	0.1425	*	0.0637288	OMO95990.1/7.4e-12/Ribosomal protein L32p [Corchorus capsularis]	NA	NA	zju:107428956/3.5e-11/uncharacterized protein LOC107428956; K02911 large subunit ribosomal protein L32	NA	NA	NA
Unigene48906_All	372	0.310678	4142801196	3737113324	0.0683556	*	0.0259608	NA	NA	NA	NA	NA	NA	NA
Unigene16459_All	872	0.446267	1298029929	4862273968	0.00834273	Up	0.00227239	CBN76656.1/9.0e-27/conserved unknown protein [Ectocarpus siliculosus]	NA	sp|Q0WPN0|DI32L_ARATH/2.0e-14/Inactive exonuclease DIS3L2 OS=Arabidopsis thaliana GN=SOV PE=2 SV=1	obr:102709248/8.4e-22/DIS3-like exonuclease 2; K18758 DIS3-like exonuclease 2 [EC:3.1.13.-]	YDR293c/5.5e-72/[J] KOG2102 Exosomal 3'-5' exoribonuclease complex, subunit Rrp44/Dis3	PTHR23355:SF9/4.1E-87/--	NA
CL4204.Contig1_All	1195	2736110529	3745929833	0.453197	0.770161	*	0.661357	XP_021282746.1/6.4e-76/myb family transcription factor PHL5 isoform X1 [Herrania umbratica]	XM_003625197.2/0.0/Medicago truncatula myb-like transcription factor family protein mRNA	sp|Q8GUN5|PHL1_ARATH/5.8e-17/Protein PHR1-LIKE 1 OS=Arabidopsis thaliana GN=PHL1 PE=1 SV=1	rcu:8263214/2.0e-10/RNA-binding protein Musashi homolog 2; K12741 heterogeneous nuclear ribonucleoprotein A1/A3	At5g06800/1.0e-23/[RK] LSE0452 A MYB transcription factor	PF00249/5.9E-7/Myb-like DNA-binding domain	NA
Unigene28578_All	724	0.402087	7997190156	4313912881	0.0267064	Up	0.0085927	KZV15207.1/1.3e-31/hypothetical protein F511_29956 [Dorcoceras hygrometricum]	NA	NA	pop:POPTR_0019s05610g/9.1e-06/POPTRDRAFT_248775; hypothetical protein; K13863 solute carrier family 7 (cationic amino acid transporter), member 1	YKR039w/4.3e-70/[E] KOG1286 Amino acid transporters	PF00324/7.4E-72/Amino acid permease	cellular_component:GO:0016021//integral component of membrane;molecular_function:GO:0015171//amino acid transmembrane transporter activity;
CL15615.Contig1_All	1420	1192239372	8936853773	-0.415835	0.459203	*	0.305911	NA	NA	NA	NA	NA	NA	NA
CL8137.Contig5_All	1223	5956911081	533532242	-3480917061	0.0975206	*	0.0398697	XP_021291025.1/9.5e-59/transcription factor bHLH153 isoform X1 [Herrania umbratica]	XM_008455824.2/0.0/PREDICTED: Cucumis melo transcription factor bHLH113-like (LOC103494587), transcript variant X4, mRNA	sp|Q9LT67|BH113_ARATH/4.2e-23/Transcription factor bHLH113 OS=Arabidopsis thaliana GN=BHLH113 PE=2 SV=1	fve:101301142/9.0e-14/uncharacterized LOC101301142; K05765 cofilin	At1g05710/6.4e-26/[KT] LSE0107 A bHLH transcription factor	PTHR16223/1.2E-74/--	NA
Unigene86298_All	258	0.642383	1415264818	1139567299	0.631742	*	0.489503	NA	NA	NA	NA	NA	NA	NA
CL5177.Contig5_All	2576	9617898236	5208247934	-0.884924	1.97e-05	*	3.05e-06	XP_021692521.1/3.6e-281/cysteine-rich receptor-like protein kinase 2 isoform X1 [Hevea brasiliensis] >XP_021692522.1 cysteine-rich receptor-like protein kinase 2 isoform X2 [Hevea brasiliensis]	XM_016039131.1/0.0/PREDICTED: Ziziphus jujuba cysteine-rich receptor-like protein kinase 2 (LOC107428576), transcript variant X4, mRNA	sp|Q9CAL3|CRK2_ARATH/1.3e-252/Cysteine-rich receptor-like protein kinase 2 OS=Arabidopsis thaliana GN=CRK2 PE=2 SV=1	han:110895052/1.6e-217/cysteine-rich receptor-like protein kinase 2; K04733 interleukin-1 receptor-associated kinase 4 [EC:2.7.11.1]	At1g70520/3.6e-252/[T] LSE0029 A Receptor-like protein kinase, contains conserved domain of unknown function	PS51473/15.547/Gnk2-homologous domain profile.	NA
CL2310.Contig4_All	989	8495178195	1969706969	1213264903	0.307824	*	0.17444	OMO54297.1/1.1e-33/Formylmethionine deformylase [Corchorus capsularis]	XM_002517558.2/0.0/PREDICTED: Ricinus communis peptide deformylase 1A, chloroplastic (LOC8282305), mRNA	sp|Q9FUZ0|DEF1A_SOLLC/2.0e-31/Peptide deformylase 1A, chloroplastic OS=Solanum lycopersicum GN=PDF1A PE=2 SV=1	gra:105778270/6.3e-34/peptide deformylase 1A, chloroplastic/mitochondrial; K01462 peptide deformylase [EC:3.5.1.88]	At1g15390/2.7e-30/[J] KOG3137 Peptide deformylase	PTHR10458/5.8E-42/--	biological_process:GO:0006412//translation;cellular_component:GO:0009507//chloroplast;molecular_function:GO:0042586//peptide deformylase activity;GO:0046872//metal ion binding;
Unigene18135_All	2601	2077213837	1584416757	2931230218	1.92e-11	Up	1.4e-12	NA	NA	NA	NA	NA	NA	NA
Unigene30086_All	1696	2571610389	8325655991	1694891864	0.066894	*	0.0253061	EOY23208.1/3.3e-227/Cytochrome P450, family 715, subfamily A, polypeptide 1 [Theobroma cacao]	XM_002267990.4/0.0/PREDICTED: Vitis vinifera cytokinin hydroxylase (LOC100253152), mRNA	sp|Q9FF18|C7351_ARATH/1.0e-99/Cytokinin hydroxylase OS=Arabidopsis thaliana GN=CYP735A1 PE=1 SV=1	mus:103979509/4.8e-175/cytokinin hydroxylase-like; K07426 cytochrome P450 family 4 subfamily B polypeptide 1 [EC:1.14.14.1]	At5g52400/1.8e-191/[QI] KOG0157 Cytochrome P450 CYP4/CYP19/CYP26 subfamilies	PR00463/5.6E-22/E-class P450 group I signature	cellular_component:GO:0016021//integral component of membrane;molecular_function:GO:0016705//oxidoreductase activity, acting on paired donors, with incorporation or reduction of molecular oxygen;GO:0020037//heme binding;GO:0005506//iron ion binding;GO:0004497//monooxygenase activity;
Unigene2221_All	708	5986037482	0.92782	-6011612657	3.06e-12	Down	2.06e-13	XP_021987444.1/1.4e-49/probable histone H2A variant 1 [Helianthus annuus] >OTG09949.1 putative histone H2A variant 1 [Helianthus annuus]	XM_021881080.1/0.0/PREDICTED: Chenopodium quinoa probable histone H2A variant 3 (LOC110703295), mRNA	sp|O23628|H2AV1_ARATH/9.0e-50/Histone H2A variant 1 OS=Arabidopsis thaliana GN=H2AV PE=1 SV=1	han:110884090/2.0e-50/probable histone H2A variant 1; K11251 histone H2A	Hs6912616/9.4e-62/[B] KOG1757 Histone 2A	PTHR23430/1.7E-108/--	cellular_component:GO:0005634//nucleus;GO:0000786//nucleosome;molecular_function:GO:0003677//DNA binding;GO:0046982//protein heterodimerization activity;
CL15499.Contig10_All	3464	1573704651	641065618	-1295620865	0.00259518	Down	0.000616929	XP_021621325.1/1.0e-118/GPCR-type G protein 2 [Manihot esculenta] >XP_021621326.1 GPCR-type G protein 2 [Manihot esculenta] >OAY44559.1 hypothetical protein MANES_08G160900 [Manihot esculenta]	XM_021425975.1/0.0/PREDICTED: Herrania umbratica GPCR-type G protein 1 (LOC110414656), transcript variant X2, mRNA	sp|Q0WQG8|GTG2_ARATH/2.1e-115/GPCR-type G protein 2 OS=Arabidopsis thaliana GN=GTG2 PE=1 SV=2	jcu:105632480/2.0e-119/GPCR-type G protein 1; K22193 golgi pH regulator	At1g64990/1.4e-113/[T] KOG2417 Predicted G-protein coupled receptor	PF12430/1.1E-41/Abscisic acid G-protein coupled receptor	cellular_component:GO:0016021//integral component of membrane;
Unigene40701_All	433	3633093181	2932975308	-0.308833	0.611694	*	0.465487	NA	XR_002263902.1/0.0/PREDICTED: Zea mays Peptidase S24/S26A/S26B/S26C family protein (gpm734), transcript variant X1, misc_RNA	NA	NA	NA	NA	NA
Unigene73009_All	203	0.828557	1398274169	0.754974	0.776138	*	0.668775	NA	NA	NA	NA	NA	NA	NA
Unigene84201_All	533	2323546865	5208141954	1164440028	0.520713	*	0.366233	NA	NA	NA	NA	NA	NA	NA
CL109.Contig1_All	757	6398851036	9396111163	0.554251	0.142902	*	0.0639453	XP_021276884.1/1.4e-23/flavin-containing monooxygenase FMO GS-OX-like 4 isoform X1 [Herrania umbratica]	NA	sp|Q9SXD5|GSXL3_ARATH/6.1e-20/Flavin-containing monooxygenase FMO GS-OX-like 3 OS=Arabidopsis thaliana GN=At1g62620 PE=2 SV=2	NA	At1g62620/1.6e-19/[Q] KOG1399 Flavin-containing monooxygenase	NA	molecular_function:GO:0050661//NADP binding;GO:0004499//N,N-dimethylaniline monooxygenase activity;GO:0050660//flavin adenine dinucleotide binding;
Unigene3304_All	453	6440877066	115844243	0.846857	0.423431	*	0.27222	NA	NA	NA	NA	NA	NA	NA
Unigene77086_All	237	0.292983	218695502	2900032712	0.204006	*	0.100945	NA	NA	NA	NA	7293138/3.7e-07/[U] KOG0985 Vesicle coat protein clathrin, heavy chain	NA	NA
Unigene25336_All	782	910115284	745458582	-0.287921	0.473814	*	0.319744	XP_017984340.1/4.1e-63/PREDICTED: ethylene-responsive transcription factor ERF039 [Theobroma cacao]	XM_016721537.1/0.0/PREDICTED: Capsicum annuum dehydration-responsive element-binding protein 3-like (LOC107874803), mRNA	sp|Q9M210|ERF35_ARATH/1.0e-38/Ethylene-responsive transcription factor ERF035 OS=Arabidopsis thaliana GN=ERF035 PE=2 SV=1	gra:105770587/7.5e-38/ethylene-responsive transcription factor TINY-like; K09286 EREBP-like factor	At3g60490/2.7e-38/[K] LSE0301 A AP2 domain transcription factor	PF00847/1.1E-10/AP2 domain	NA
CL11838.Contig2_All	370	0.701611	0.760619	0.116503	0.968647	*	0.94845	NA	NA	NA	NA	NA	NA	NA
Unigene91768_All	293	7205862064	0.238727	-4915738622	0.0109984	Down	0.00310836	NA	NA	NA	NA	NA	NA	NA
Unigene16603_All	239	5434960437	1945937168	-1481804406	0.351696	*	0.209983	NA	NA	NA	NA	NA	NA	NA
Unigene31185_All	749	8707435267	2564639875	155843651	0.0445056	Up	0.0155754	NA	NA	NA	NA	NA	PTHR33337:SF9/6.3E-19/--	NA
Unigene31032_All	707	8745954421	1791508045	1034486787	0.211186	*	0.105529	XP_002505266.1/1.2e-08/predicted protein [Micromonas commoda] >ACO66524.1 predicted protein [Micromonas commoda]	NA	NA	mis:MICPUN_62600/1.7e-09/predicted protein; K20120 bridging integrator 3	SPBC725.09c/6.4e-79/[U] KOG3771 Amphiphysin	SM00721/5.9E-54/--	cellular_component:GO:0005737//cytoplasm;
Unigene106125_All	256	0.311787	1604788424	2363748226	0.327823	*	0.190827	NA	NA	NA	NA	NA	NA	NA
CL623.Contig10_All	1336	5983612592	211875524	-1497799835	4.59e-10	Down	3.87e-11	XP_017611204.1/1.1e-108/PREDICTED: glutamate receptor 3.6-like [Gossypium arboreum] >XP_017611212.1 PREDICTED: glutamate receptor 3.6-like [Gossypium arboreum] >KHG10460.1 Glutamate receptor 3.6 -like protein [Gossypium arboreum]	NA	sp|Q84W41|GLR36_ARATH/9.2e-88/Glutamate receptor 3.6 OS=Arabidopsis thaliana GN=GLR3.6 PE=2 SV=1	ghi:107939601/2.8e-109/glutamate receptor 3.6-like; K05387 glutamate receptor, ionotropic, plant	At3g51480/7.6e-81/[PET] KOG1052 Glutamate-gated kainate-type ion channel receptor subunit GluR5 and related subunits	PTHR18966:SF245/2.7E-131/--	cellular_component:GO:0016021//integral component of membrane;molecular_function:GO:0004970//ionotropic glutamate receptor activity;
CL16636.Contig3_All	854	2177318733	3060141619	0.491046	0.573992	*	0.422877	XP_019266448.1/3.7e-41/PREDICTED: acyl carrier protein 1, chloroplastic-like isoform X1 [Nicotiana attenuata] >OIT35055.1 acyl carrier protein 2, chloroplastic [Nicotiana attenuata]	XM_016857438.1/0.0/PREDICTED: Gossypium hirsutum acyl carrier protein 1, chloroplastic-like (LOC107926555), mRNA	sp|P93092|ACP1_CASGL/5.4e-41/Acyl carrier protein 1, chloroplastic OS=Casuarina glauca GN=ACP1 PE=2 SV=1	apro:F751_6334/2.0e-12/Lin-54-like protein; K21776 protein lin-54	At4g25050/1.3e-28/[CIQ] KOG1748 Acyl carrier protein/NADH-ubiquinone oxidoreductase, NDUFAB1/SDAP subunit	PF00550/3.2E-10/Phosphopantetheine attachment site	biological_process:GO:0006633//fatty acid biosynthetic process;molecular_function:GO:0031177//phosphopantetheine binding;
Unigene83600_All	203	2357766815	1200359781	-0.973954	0.611322	*	0.464338	NA	NA	NA	NA	NA	PF00501/1.6E-11/AMP-binding enzyme	NA
Unigene98918_All	226	0.272455	0.573608	107404682	0.654886	*	0.517294	NA	NA	NA	NA	NA	NA	NA
CL15199.Contig2_All	1000	6072998238	6209110329	0.0319776	0.962824	*	0.939373	NP_188919.1/7.2e-12/Leucine-rich repeat (LRR) family protein [Arabidopsis thaliana] >Q9LUI1.1 RecName: Full=Leucine-rich repeat extensin-like protein 6; Short=AtLRX6; Short=LRR/EXTENSIN6; AltName: Full=Cell wall hydroxyproline-rich glycoprotein; Flags: Precursor >BAB01255.1 extensin protein-like [Arabidopsis thaliana] >ACL13984.1 At3g22800 [Arabidopsis thaliana] >AEE76678.1 Leucine-rich repeat (L…	NA	sp|Q9LUI1|LRX6_ARATH/3.8e-14/Leucine-rich repeat extensin-like protein 6 OS=Arabidopsis thaliana GN=LRX6 PE=2 SV=1	mtr:MTR_6g016785/2.7e-08/glycoside hydrolase family 81 protein; K01180 endo-1,3(4)-beta-glucanase [EC:3.2.1.6]	At3g22800/1.0e-13/[M] LSE0601 A Pollen extensin-like protein (Pex)	PTHR35094/1.9E-23/--	biological_process:GO:0071555//cell wall organization;cellular_component:GO:0005618//cell wall;GO:0005576//extracellular region;molecular_function:GO:0005199//structural constituent of cell wall;
Unigene88543_All	454	0.400145	286796139	2841431006	0.221645	*	0.112195	XP_008460196.1/1.8e-71/PREDICTED: uncharacterized protein LOC103499081 [Cucumis melo]	LN713265.1/0.0/Cucumis melo genomic chromosome, chr_11	NA	NA	NA	PTHR39244/1.4E-38/--	NA
Unigene3530_All	462	0.433791	8931408046	4363816408	0.0250889	Up	0.0079892	NA	NA	NA	NA	NA	NA	NA
CL15036.Contig2_All	1453	2444076098	2192101816	-0.156974	0.713593	*	0.588395	XP_007034802.1/6.0e-60/PREDICTED: non-specific lipid-transfer protein-like protein At2g13820 [Theobroma cacao] >EOY05728.1 Non-specific lipid-transfer protein, putative isoform 1 [Theobroma cacao]	XM_016859749.1/0.0/PREDICTED: Gossypium hirsutum non-specific lipid-transfer protein-like protein At2g13820 (LOC107928505), transcript variant X2, mRNA	sp|Q9ZQI8|NLTL2_ARATH/3.4e-19/Non-specific lipid-transfer protein-like protein At2g13820 OS=Arabidopsis thaliana GN=At2g13820 PE=1 SV=1	NA	At3g22600/9.9e-42/[RI] LSE0122 A predicted lipid transfer protein	PF14368/2.0E-16/Probable lipid transfer	biological_process:GO:0006869//lipid transport;cellular_component:GO:0016021//integral component of membrane;molecular_function:GO:0008289//lipid binding;
Unigene98037_All	244	0.285038	2834039565	3313633839	0.124919	*	0.0541207	NA	NA	NA	NA	NA	NA	NA
Unigene26774_All	388	1830112562	5235781027	1516472377	0.322775	*	0.186676	XP_006848563.2/8.6e-14/autophagy-related protein 101 isoform X1 [Amborella trichopoda] >XP_020525603.1 autophagy-related protein 101 isoform X1 [Amborella trichopoda]	NA	NA	atr:18438314/1.3e-14/autophagy-related protein 101 isoform X1; K19730 autophagy-related protein 101	At5g66930/4.3e-08/[S] KOG4493 Uncharacterized conserved protein	PTHR13292/2.0E-32/--	biological_process:GO:0006914//autophagy;
Unigene84210_All	238	0.74786	1366281438	0.869415	0.71302	*	0.587778	NA	NA	NA	NA	NA	PTHR23024/9.7E-25/--	NA
Unigene29489_All	1477	2103435516	3980422304	0.920174	0.15372	*	0.0700947	XP_010069653.1/5.2e-27/PREDICTED: uncharacterized protein LOC104456542 isoform X1 [Eucalyptus grandis] >XP_018717236.1 PREDICTED: uncharacterized protein LOC104456542 isoform X1 [Eucalyptus grandis] >XP_018717237.1 PREDICTED: uncharacterized protein LOC104456542 isoform X1 [Eucalyptus grandis] >KCW58063.1 hypothetical protein EUGRSUZ_H00797 [Eucalyptus grandis]	XM_021822475.1/0.0/PREDICTED: Hevea brasiliensis uncharacterized LOC110663220 (LOC110663220), transcript variant X1, mRNA	NA	NA	NA	NA	cellular_component:GO:0016021//integral component of membrane;
Unigene8204_All	3328	2100188372	3542991623	0.754449	6.45e-08	*	7.02e-09	XP_017637186.1/0.0e+00/PREDICTED: dnaJ protein ERDJ2A-like [Gossypium arboreum] >XP_017637187.1 PREDICTED: dnaJ protein ERDJ2A-like [Gossypium arboreum] >XP_017637188.1 PREDICTED: dnaJ protein ERDJ2A-like [Gossypium arboreum] >KHG27836.1 DnaJ subfamily C member 16 [Gossypium arboreum] >KHG30680.1 DnaJ subfamily C member 16 [Gossypium arboreum]	XM_007038784.2/0.0/PREDICTED: Theobroma cacao dnaJ protein ERDJ2A (LOC18605647), transcript variant X1, mRNA	sp|Q8LG95|PP332_ARATH/1.7e-95/Pentatricopeptide repeat-containing protein At4g21190 OS=Arabidopsis thaliana GN=EMB1417 PE=2 SV=1	gra:105765504/0.0e+00/dnaJ protein ERDJ2A-like; K09540 translocation protein SEC63	At1g79940_2/2.6e-210/[A] KOG0951 RNA helicase BRR2, DEAD-box superfamily	SM00271/2.6E-23/DnaJ molecular chaperone homology domain	biological_process:GO:0031204//posttranslational protein targeting to membrane, translocation;cellular_component:GO:0005622//intracellular;GO:0016021//integral component of membrane;molecular_function:GO:0008565//protein transporter activity;
Unigene102430_All	226	1166436275	0.546316	-1094299043	0.672217	*	0.537422	NA	NA	NA	NA	NA	NA	NA
Unigene97807_All	205	0.672919	0.708691	0.0747249	0.980043	*	0.96671	XP_017984736.1/3.6e-27/PREDICTED: phospholipid-transporting ATPase 1 [Theobroma cacao]	NA	sp|P98204|ALA1_ARATH/4.6e-23/Phospholipid-transporting ATPase 1 OS=Arabidopsis thaliana GN=ALA1 PE=2 SV=1	tcc:18586933/5.3e-28/phospholipid-transporting ATPase 1; K14802 phospholipid-transporting ATPase [EC:3.6.3.1]	Hs18559777/2.8e-11/[R] KOG0206 P-type ATPase	PTHR24092/2.4E-44/--	NA
Unigene45789_All	867	1048479648	2172392684	1050986052	0.000228724	Up	4.3e-05	XP_007042754.2/4.8e-57/PREDICTED: mediator of RNA polymerase II transcription subunit 32 [Theobroma cacao]	XM_021799753.1/0.0/PREDICTED: Hevea brasiliensis mediator of RNA polymerase II transcription subunit 32 (LOC110646339), transcript variant X5, mRNA	sp|Q84VW5|MED32_ARATH/2.1e-45/Mediator of RNA polymerase II transcription subunit 32 OS=Arabidopsis thaliana GN=MED32 PE=1 SV=1	aly:ARALYDRAFT_678866/6.1e-41/hypothetical protein; K11778 ditrans,polycis-polyprenyl diphosphate synthase [EC:2.5.1.87]	NA	PTHR35989/5.5E-74/--	biological_process:GO:0006355//regulation of transcription, DNA-templated;GO:0010150//leaf senescence;GO:0042542//response to hydrogen peroxide;GO:0048364//root development;GO:0009631//cold acclimation;cellular_component:GO:0016592//mediator complex;
CL8051.Contig7_All	600	4964077958	4898723158	3302808085	0.00103238	Up	0.00022301	XP_002312074.1/2.9e-53/wrp15a family protein [Populus trichocarpa] >EEE89441.1 wrp15a family protein [Populus trichocarpa]	XM_009037274.1/0.0/Aureococcus anophagefferens hypothetical protein partial mRNA	sp|O80646|R15A3_ARATH/1.0e-54/40S ribosomal protein S15a-3 OS=Arabidopsis thaliana GN=RPS15AC PE=2 SV=2	ath:AT2G39590/2.8e-53/40S ribosomal protein S15a; K02957 small subunit ribosomal protein S15Ae	YNL283c/3.7e-11/[GO] KOG4157 beta-1,6-N-acetylglucosaminyltransferase, contains WSC domain	NA	biological_process:GO:0006412//translation;cellular_component:GO:0005840//ribosome;GO:0022627//cytosolic small ribosomal subunit;molecular_function:GO:0003735//structural constituent of ribosome;
Unigene72798_All	204	0.720895	1070111399	0.5699	0.821582	*	0.731556	XP_006603061.1/1.4e-07/PREDICTED: ubiquitin receptor RAD23d-like isoform X2 [Glycine max]	NA	sp|Q84L31|RD23C_ARATH/2.4e-08/Ubiquitin receptor RAD23c OS=Arabidopsis thaliana GN=RAD23C PE=1 SV=2	gmx:100817821/2.1e-08/ubiquitin receptor RAD23d-like; K10839 UV excision repair protein RAD23	SPBC2D10.12/5.7e-12/[L] KOG0011 Nucleotide excision repair factor NEF2, RAD23 component	NA	biological_process:GO:0043161//proteasome-mediated ubiquitin-dependent protein catabolic process;GO:0006289//nucleotide-excision repair;cellular_component:GO:0005634//nucleus;molecular_function:GO:0003684//damaged DNA binding;
CL9807.Contig1_All	483	0.337613	6021952063	4156790037	0.0332175	Up	0.0110619	NA	NA	NA	NA	NA	NA	NA
Unigene6994_All	1654	2222076561	2164650291	-0.0377746	0.95421	*	0.925861	AGC57591.1/7.4e-46/cytochrome c biogenesis protein (chloroplast) [Eucalyptus melliodora]	KY085907.1/0.0/Theobroma cacao plastid, complete genome	sp|Q49KU9|CCSA_EUCGG/2.8e-46/Cytochrome c biogenesis protein CcsA OS=Eucalyptus globulus subsp. globulus GN=ccsA PE=3 SV=1	nnu:104608881/3.0e-12/N-acetylglucosaminyl-phosphatidylinositol biosynthetic protein gpi1-like; K03860 phosphatidylinositol glycan, class Q	At2g39540/1.7e-29/[R] LSE0474 A Gibberellin-regulated protein	PF02704/3.3E-22/Gibberellin regulated protein	biological_process:GO:0017004//cytochrome complex assembly;cellular_component:GO:0009535//chloroplast thylakoid membrane;GO:0016021//integral component of membrane;molecular_function:GO:0020037//heme binding;
CL10683.Contig4_All	9040	1783189748	2366561996	0.408332	0.0709005	*	0.0270925	XP_021289845.1/0.0e+00/BTB/POZ domain-containing protein FBL11 [Herrania umbratica]	XM_021434170.1/0.0/PREDICTED: Herrania umbratica BTB/POZ domain-containing protein FBL11 (LOC110420796), transcript variant X3, mRNA	sp|Q8S8F2|FBL11_ARATH/3.4e-250/BTB/POZ domain-containing protein FBL11 OS=Arabidopsis thaliana GN=FBL11 PE=2 SV=2	cpap:110822618/9.0e-127/BTB/POZ domain-containing protein FBL11; K10268 F-box and leucine-rich repeat protein 2/20	At2g36370/5.9e-52/[R] KOG1947 Leucine rich repeat proteins, some proteins contain F-box	SM00875/1.4E-4/BTB And C-terminal Kelch	NA
Unigene61171_All	204	295520646	0.196798	-3908470393	0.066187	*	0.0249688	KYP46897.1/3.1e-07/Putative ribonuclease H protein At1g65750 family [Cajanus cajan]	NA	NA	NA	NA	PF13966/2.4E-6/zinc-binding in reverse transcriptase	NA
CL10079.Contig1_All	731	456030474	6210344866	-2876384945	9.78e-07	Down	1.25e-07	EWM21443.1/8.6e-23/kynurenine-oxoglutarate transaminase [Nannochloropsis gaditana]	NA	NA	cme:CYME_CME121C/2.9e-20/probable kynurenine aminotransferase; K00816 kynurenine---oxoglutarate transaminase / cysteine-S-conjugate beta-lyase / glutamine---phenylpyruvate transaminase [EC:2.6.1.7 4.4.1.13 2.6.1.64]	SPAC6B12.04c/5.3e-36/[E] KOG0257 Kynurenine aminotransferase, glutamine transaminase K	PTHR11751/1.4E-62/--	biological_process:GO:0009058//biosynthetic process;molecular_function:GO:0016829//lyase activity;GO:0016212//kynurenine-oxoglutarate transaminase activity;GO:0003824//catalytic activity;GO:0030170//pyridoxal phosphate binding;
CL13545.Contig2_All	389	3360294418	3047414847	-0.141002	0.943441	*	0.909378	NA	NA	NA	NA	NA	NA	NA
Unigene78307_All	210	0.283411	1219362416	210516155	0.392657	*	0.244947	NA	NA	NA	NA	NA	NA	NA
Unigene22653_All	289	2718187951	2375616593	-0.194343	0.918961	*	0.872984	NA	NA	NA	NA	NA	NA	NA
Unigene86573_All	453	4103914298	1023099108	1317873397	0.28626	*	0.15808	NA	NA	NA	NA	NA	NA	NA
Unigene38279_All	265	4204003025	3470965011	-0.276427	0.863283	*	0.790933	NA	NA	NA	NA	NA	NA	NA
CL13791.Contig1_All	1705	2685432964	2847141077	0.0843593	0.784789	*	0.681366	OMO49608.1/2.9e-146/hypothetical protein COLO4_38475 [Corchorus olitorius]	XM_016012296.1/0.0/PREDICTED: Ziziphus jujuba lysM domain receptor-like kinase 3 (LOC107405265), mRNA	sp|F4IB81|LYK3_ARATH/3.5e-39/LysM domain receptor-like kinase 3 OS=Arabidopsis thaliana GN=LYK3 PE=2 SV=1	hbr:110648912/2.3e-140/lysM domain receptor-like kinase 3; K04733 interleukin-1 receptor-associated kinase 4 [EC:2.7.11.1]	At3g57120/4.9e-117/[T] KOG1187 Serine/threonine protein kinase	PTHR27001/1.2E-186/--	molecular_function:GO:0005524//ATP binding;GO:0004672//protein kinase activity;
Unigene76131_All	230	0.277841	1826403835	2716672608	0.24419	*	0.12726	NA	NA	NA	NA	NA	NA	NA
Unigene48839_All	221	0.756332	2569590213	1764447404	0.421718	*	0.270722	NA	NA	NA	NA	NA	NA	NA
CL2150.Contig2_All	946	0.515932	1091648675	7725113099	5.86e-08	Up	6.34e-09	XP_021641775.1/5.9e-24/uncharacterized protein LOC110636393 [Hevea brasiliensis]	NA	NA	ghi:107931776/1.9e-19/probable LRR receptor-like serine/threonine-protein kinase At3g47570; K04730 interleukin-1 receptor-associated kinase 1 [EC:2.7.11.1]	At2g15650/4.7e-08/[R] KOG0017 FOG: Transposon-encoded proteins with TYA, reverse transcriptase, integrase domains in various combinations	PF13961/3.5E-12/Domain of unknown function (DUF4219)	NA
CL5452.Contig1_All	1582	6414613959	4431816315	-0.533464	0.287293	*	0.158898	OMO82057.1/3.2e-139/glucomannan 4-beta-mannosyltransferase 9 [Corchorus capsularis]	XM_010114224.1/0.0/Morus notabilis hypothetical protein partial mRNA	sp|Q9LZR3|CSLA9_ARATH/1.5e-126/Glucomannan 4-beta-mannosyltransferase 9 OS=Arabidopsis thaliana GN=CSLA9 PE=2 SV=1	zju:107432151/2.0e-138/glucomannan 4-beta-mannosyltransferase 9; K13680 beta-mannan synthase [EC:2.4.1.32]	At5g03760/4.1e-126/[G] LSE0130 A Glucosyltransferase	PF13641/2.7E-16/Glycosyltransferase like family 2	NA
CL4187.Contig1_All	354	165387198	1173286405	-0.495292	0.648405	*	0.509217	OEU12942.1/2.8e-11/hypothetical protein FRACYDRAFT_243127 [Fragilariopsis cylindrus CCMP1102]	NA	sp|Q9FPQ6|GP1_CHLRE/2.5e-08/Vegetative cell wall protein gp1 OS=Chlamydomonas reinhardtii GN=GP1 PE=1 SV=1	dosa:Os04t0498700-01/2.1e-08/Os04g0498700; Haem peroxidase family protein.; K00430 peroxidase [EC:1.11.1.7]	SPCC965.07c/6.3e-19/[O] KOG0867 Glutathione S-transferase	PTHR11260/6.4E-39/--	NA
CL4582.Contig3_All	2778	1980543131	1120468695	2500134317	2.09e-09	Up	1.9e-10	XP_017630363.1/0.0e+00/PREDICTED: UDP-N-acetylmuramoyl-L-alanyl-D-glutamate--2,6-diaminopimelate ligase-like [Gossypium arboreum]	XM_018117166.1/0.0/PREDICTED: Theobroma cacao UDP-N-acetylmuramoyl-L-alanyl-D-glutamate--2,6-diaminopimelate ligase (LOC18606533), transcript variant X3, mRNA	NA	NA	SPAPB1E7.04c/3.3e-09/[M] KOG4701 Chitinase	PF08245/8.6E-47/Mur ligase middle domain	biological_process:GO:0009058//biosynthetic process;GO:0051301//cell division;GO:0008360//regulation of cell shape;cellular_component:GO:0005737//cytoplasm;molecular_function:GO:0005524//ATP binding;GO:0016881//acid-amino acid ligase activity;
Unigene45463_All	1696	2132312346	2129602906	-0.00183434	0.996167	*	0.994186	NA	NA	NA	NA	NA	NA	NA
Unigene35417_All	2014	1946853557	22710131	0.222192	0.621473	*	0.477106	EOY07878.1/1.1e-152/RNA polymerase sigma factor rpoD, putative [Theobroma cacao]	XM_021433683.1/0.0/PREDICTED: Herrania umbratica RNA polymerase sigma factor sigF, chloroplastic (LOC110420394), mRNA	sp|Q9LD95|SIGF_ARATH/4.3e-121/RNA polymerase sigma factor sigF, chloroplastic OS=Arabidopsis thaliana GN=SIGF PE=1 SV=1	bvg:104899997/1.2e-60/RNA polymerase sigma factor sigB; K03086 RNA polymerase primary sigma factor	At2g36990/1.1e-102/[K] LSE1296 A Plastidial RNA polymerase sigma-subunit	PF04545/3.1E-10/Sigma-70, region 4	biological_process:GO:0006352//DNA-templated transcription, initiation;cellular_component:GO:0009507//chloroplast;molecular_function:GO:0003677//DNA binding;GO:0003700//DNA binding transcription factor activity;GO:0001053//plastid sigma factor activity;
Unigene1606_All	875	8005475544	112228246	-6156479375	1.28e-15	Down	6.34e-17	GAX12967.1/8.4e-17/hypothetical protein FisN_2Hh459 [Fistulifera solaris]	NA	sp|P13934|LEA76_BRANA/4.7e-08/Late embryogenesis abundant protein 76 OS=Brassica napus PE=2 SV=2	pper:18771051/1.7e-06/embryonic protein DC-8 isoform X1; K20254 perilipin-4	CE18875/2.9e-12/[S] KOG4744 Uncharacterized conserved protein	NA	NA
CL2187.Contig3_All	1282	1601209078	3889317873	-536350074	3.41e-28	Down	7.22e-30	XP_002522313.1/3.8e-74/PREDICTED: very-long-chain 3-oxoacyl-CoA reductase [Ricinus communis] >EEF39997.1 short-chain dehydrogenase, putative [Ricinus communis]	XM_011100886.2/0.0/PREDICTED: Sesamum indicum 3-ketodihydrosphingosine reductase (LOC105177664), mRNA	NA	atr:18448727/5.0e-07/dehydrogenase/reductase SDR family member 7; K11165 dehydrogenase/reductase SDR family member 7 [EC:1.1.-.-]	At3g50560/6.4e-61/[I] KOG1014 17 beta-hydroxysteroid dehydrogenase type 3, HSD17B3	PTHR24322/1.4E-65/--	NA
CL14907.Contig1_All	981	4593227437	0.227142	-1098169778	1.62e-19	Down	5.9e-21	NA	NA	NA	NA	NA	NA	NA
Unigene83433_All	269	1044805242	0.793438	-0.397045	0.885645	*	0.823078	NA	NA	NA	NA	NA	NA	NA
Unigene84692_All	225	0.580934	0.762595	0.392544	0.888291	*	0.827231	NA	NA	NA	NA	NA	NA	NA
Unigene53863_All	222	1354363175	1596039762	0.236882	0.923495	*	0.879763	NA	NA	NA	NA	NA	NA	NA
CL3668.Contig1_All	2583	1966585867	1067020736	-0.882105	0.000125985	*	2.25e-05	XP_006444835.1/2.0e-175/hypothetical protein CICLE_v10021159mg [Citrus clementina] >XP_006491282.1 PREDICTED: E3 ubiquitin-protein ligase SINAT3 isoform X1 [Citrus sinensis] >ESR58075.1 hypothetical protein CICLE_v10021159mg [Citrus clementina] >KDO86489.1 hypothetical protein CISIN_1g020592mg [Citrus sinensis] >KDO86490.1 hypothetical protein CISIN_1g020592mg [Citrus sinensis]	XM_012634662.1/0.0/PREDICTED: Gossypium raimondii E3 ubiquitin-protein ligase SINAT5-like (LOC105802798), mRNA	sp|Q84JL3|SINA3_ARATH/1.0e-167/E3 ubiquitin-protein ligase SINAT3 OS=Arabidopsis thaliana GN=SINAT3 PE=2 SV=1	cit:102623798/3.0e-176/E3 ubiquitin-protein ligase SINAT3; K04506 E3 ubiquitin-protein ligase SIAH1 [EC:2.3.2.27]	At3g61790/9.0e-163/[R] KOG3002 Zn finger protein	PS51081/14.083/Zinc finger SIAH-type profile.	biological_process:GO:0006511//ubiquitin-dependent protein catabolic process;GO:0007275//multicellular organism development;GO:0016567//protein ubiquitination;cellular_component:GO:0005634//nucleus;molecular_function:GO:0008270//zinc ion binding;GO:0016874//ligase activity;
Unigene105000_All	210	0.185774	0.697557	1908765414	0.443027	*	0.291745	NA	NA	NA	NA	SPCC569.05c/2.2e-19/[R] KOG0255 Synaptic vesicle transporter SVOP and related transporters (major facilitator superfamily)	PTHR23502:SF31/8.9E-34/--	NA
Unigene30907_All	571	7762424391	5109612654	-0.603293	0.221981	*	0.112418	NA	XM_004229466.3/0.0/PREDICTED: Solanum lycopersicum benzoate carboxyl methyltransferase-like (LOC101254028), mRNA	NA	NA	NA	NA	NA
Unigene64892_All	210	1722800216	3686054437	-2224606127	0.145618	*	0.0654215	NA	NA	NA	NA	NA	NA	NA
CL3905.Contig1_All	747	6082947933	2526789202	2054462751	0.0389003	Up	0.0132951	XP_021283290.1/1.8e-97/non-specific phospholipase C3-like [Herrania umbratica]	XM_021427615.1/0.0/PREDICTED: Herrania umbratica non-specific phospholipase C3-like (LOC110415858), mRNA	sp|Q9SRQ6|NPC3_ARATH/5.5e-90/Non-specific phospholipase C3 OS=Arabidopsis thaliana GN=NPC3 PE=2 SV=1	tcc:18599683/3.0e-97/non-specific phospholipase C3; K01114 phospholipase C [EC:3.1.4.3]	At3g03520/1.5e-89/[T] LSE1284 A Phospholipase C	PF04185/2.4E-52/Phosphoesterase family	NA
Unigene93018_All	239	4666562319	5891416264	0.336254	0.646817	*	0.507514	NA	NA	NA	NA	NA	NA	NA
CL3493.Contig11_All	1063	938804501	1433474576	0.61062	0.558701	*	0.405891	XP_021894415.1/4.7e-38/alpha-aminoadipic semialdehyde synthase isoform X1 [Carica papaya] >XP_021894416.1 alpha-aminoadipic semialdehyde synthase isoform X1 [Carica papaya]	XM_021421429.1/0.0/PREDICTED: Herrania umbratica alpha-aminoadipic semialdehyde synthase-like (LOC110411319), transcript variant X5, mRNA	sp|Q9SMZ4|AASS_ARATH/1.4e-38/Alpha-aminoadipic semialdehyde synthase OS=Arabidopsis thaliana GN=LKR/SDH PE=1 SV=1	cpap:110812057/7.0e-39/alpha-aminoadipic semialdehyde synthase isoform X1; K14157 alpha-aminoadipic semialdehyde synthase [EC:1.5.1.8 1.5.1.9]	At4g33150/3.7e-38/[E] KOG0172 Lysine-ketoglutarate reductase/saccharopine dehydrogenase	PTHR11133/1.6E-29/--	NA
Unigene45389_All	1495	1589040527	2179230994	-2866264888	5.18e-09	Down	4.93e-10	XP_009528928.1/6.2e-44/hypothetical protein PHYSODRAFT_333452 [Phytophthora sojae] >EGZ15179.1 hypothetical protein PHYSODRAFT_333452 [Phytophthora sojae]	NA	NA	vcn:VOLCADRAFT_102615/2.1e-20/hypothetical protein; K01049 acetylcholinesterase [EC:3.1.1.7]	Hs4557239/7.8e-34/[T] KOG4389 Acetylcholinesterase/Butyrylcholinesterase	PTHR11559:SF162/6.6E-103/--	molecular_function:GO:0016787//hydrolase activity;
CL3806.Contig3_All	276	1256415775	2342405272	0.898677	0.666175	*	0.529571	CAG17934.1/1.6e-43/adenosine nucleotide translocator, partial [Brassica oleracea var. viridis]	XM_018127902.1/0.0/PREDICTED: Theobroma cacao ADP,ATP carrier protein 1, mitochondrial (LOC18589798), transcript variant X2, mRNA	sp|P12857|ADT2_MAIZE/1.5e-45/ADP,ATP carrier protein 2, mitochondrial OS=Zea mays GN=ANT2 PE=2 SV=2	bna:106372294/2.4e-44/ADP,ATP carrier protein 2, mitochondrial; K05863 solute carrier family 25 (mitochondrial adenine nucleotide translocator), member 4/5/6/31	At5g13490/4.9e-43/[C] KOG0749 Mitochondrial ADP/ATP carrier proteins	PTHR24089/9.4E-57/--	biological_process:GO:0055085//transmembrane transport;cellular_component:GO:0005743//mitochondrial inner membrane;GO:0016021//integral component of membrane;molecular_function:GO:0005215//transporter activity;
Unigene54511_All	291	0.317475	4144812543	3706593899	0.0723615	*	0.0277502	XP_018498547.1/8.1e-09/PREDICTED: jasmonate O-methyltransferase-like [Pyrus x bretschneideri]	NA	sp|Q9SBK6|JMT_BRARP/2.0e-08/Jasmonate O-methyltransferase OS=Brassica rapa subsp. pekinensis GN=JMT PE=1 SV=1	pxb:103928649/1.2e-09/jasmonate O-methyltransferase-like; K08241 jasmonate O-methyltransferase [EC:2.1.1.141]	At1g19640/3.5e-07/[QV] LSE0351 A S-adenosyl-L-methionine:carboxyl methyltransferase	PF03492/1.7E-7/SAM dependent carboxyl methyltransferase	molecular_function:GO:0008168//methyltransferase activity;
Unigene100588_All	242	0.758765	1308901734	0.786632	0.74985	*	0.636681	NA	NA	NA	NA	NA	NA	NA
Unigene71261_All	608	3058810054	5024174613	0.715916	0.677933	*	0.543642	NA	NA	NA	NA	NA	NA	NA
Unigene51489_All	305	2812306664	1358681532	-1049546584	0.0907265	*	0.0365395	NA	XM_006469449.2/0.0/PREDICTED: Citrus sinensis heat shock protein 90-6, mitochondrial (LOC102611150), mRNA	NA	NA	NA	NA	NA
CL5936.Contig1_All	572	515473391	408321961	2985737301	0.00919853	Up	0.00253838	XP_016577502.1/6.3e-13/PREDICTED: tropinone reductase homolog At5g06060-like [Capsicum annuum]	NA	sp|H9BFQ2|TPRL3_ERYCB/6.0e-12/Tropinone reductase-like 3 OS=Erythroxylum coca PE=2 SV=1	sita:101753624/9.4e-14/tropinone reductase homolog At2g29170-like; K08081 tropinone reductase I [EC:1.1.1.206]	SPAC8E11.10/2.5e-41/[R] KOG0725 Reductases with broad range of substrate specificities	NA	molecular_function:GO:0016491//oxidoreductase activity;
CL500.Contig2_All	931	322521952	3196944982	-0.0127034	0.978459	*	0.964214	XP_007225919.1/2.8e-66/stress response protein NST1 [Prunus persica] >XP_021830960.1 stress response protein NST1 [Prunus avium] >ONI28753.1 hypothetical protein PRUPE_1G159300 [Prunus persica] >ONI28754.1 hypothetical protein PRUPE_1G159300 [Prunus persica]	NA	sp|Q9MTH5|YCF1_OENEH/8.0e-06/Putative membrane protein ycf1 OS=Oenothera elata subsp. hookeri GN=ycf1 PE=3 SV=3	aip:107618905/4.4e-29/lysM domain receptor-like kinase 3; K13429 chitin elicitor receptor kinase 1	Hs15149461/2.3e-07/[N] LSE2785 H Caldesmon 1	PTHR36402/5.0E-74/--	NA
CL261.Contig7_All	1976	6551946996	5243957286	-0.321268	0.886032	*	0.823769	EOX98594.1/1.5e-93/Phosphoglycerate mutase family protein isoform 1 [Theobroma cacao]	XM_018115652.1/0.0/PREDICTED: Theobroma cacao phosphoglycerate mutase-like protein 1 (LOC18608160), transcript variant X5, mRNA	NA	NA	At5g64460/2.4e-83/[G] KOG4754 Predicted phosphoglycerate mutase	PTHR23029/5.2E-82/--	NA
Unigene483_All	3675	6704622416	938353048	0.484975	0.0271511	*	0.00875326	XP_021295819.1/0.0e+00/uncharacterized protein LOC110425276 [Herrania umbratica]	XM_021440144.1/0.0/PREDICTED: Herrania umbratica uncharacterized LOC110425276 (LOC110425276), mRNA	NA	NA	NA	PTHR12526/1.3E-215/--	cellular_component:GO:0016021//integral component of membrane;molecular_function:GO:0016740//transferase activity;
Unigene26327_All	759	2190141764	1065024936	2281791048	1.63e-11	Up	1.18e-12	OMO99898.1/1.5e-17/hypothetical protein COLO4_13040 [Corchorus olitorius]	NA	NA	NA	NA	PTHR34558/7.6E-23/--	cellular_component:GO:0016021//integral component of membrane;
Unigene15211_All	687	27125793	7597480576	1485855767	0.00871638	Up	0.00238931	NA	NA	NA	NA	NA	NA	NA
Unigene89147_All	341	0.924357	3468395835	1907746133	0.361441	*	0.218525	NA	NA	NA	NA	NA	NA	NA
Unigene64404_All	265	4817249371	0.994516	-2276143121	0.333935	*	0.195572	NA	NA	NA	NA	NA	NA	NA
Unigene67640_All	290	2482550563	0.213546	-353920215	0.109573	*	0.0460036	XP_004248765.1/5.6e-50/PREDICTED: ATP-dependent Clp protease proteolytic subunit-related protein 1, chloroplastic [Solanum lycopersicum]	XM_004248717.3/0.0/PREDICTED: Solanum lycopersicum ATP-dependent Clp protease proteolytic subunit-related protein 1, chloroplastic (LOC101256043), mRNA	sp|Q9XJ35|CLPR1_ARATH/1.4e-12/ATP-dependent Clp protease proteolytic subunit-related protein 1, chloroplastic OS=Arabidopsis thaliana GN=CLPR1 PE=1 SV=1	sly:101256043/8.2e-51/ATP-dependent Clp protease proteolytic subunit-related protein 1, chloroplastic; K01358 ATP-dependent Clp protease, protease subunit [EC:3.4.21.92]	At1g49970/3.6e-12/[O] KOG0840 ATP-dependent Clp protease, proteolytic subunit	NA	biological_process:GO:0006364//rRNA processing;GO:0009658//chloroplast organization;cellular_component:GO:0009840//chloroplastic endopeptidase Clp complex;GO:0009941//chloroplast envelope;GO:0009534//chloroplast thylakoid;molecular_function:GO:0004252//serine-type endopeptidase activity;GO:0003723//RNA binding;
CL1718.Contig3_All	1896	9721976749	174925977	0.847423	0.00214558	*	0.000500422	XP_015385723.1/3.0e-75/PREDICTED: peptidyl-prolyl cis-trans isomerase FKBP43-like isoform X2 [Citrus sinensis]	XM_002271463.3/0.0/PREDICTED: Vitis vinifera peptidyl-prolyl cis-trans isomerase FKBP43 (LOC100267010), mRNA	sp|F4J9Q6|FKB43_ARATH/1.5e-59/Peptidyl-prolyl cis-trans isomerase FKBP43 OS=Arabidopsis thaliana GN=FKBP43 PE=2 SV=1	cit:102621921/2.9e-75/peptidyl-prolyl cis-trans isomerase FKBP53; K14826 FK506-binding nuclear protein [EC:5.2.1.8]	At4g25340/1.2e-52/[O] KOG0552 FKBP-type peptidyl-prolyl cis-trans isomerase	PTHR31802/1.0E-21/--	NA
Unigene30871_All	1474	6661818343	5389375625	-0.305798	0.481522	*	0.327374	XP_021274155.1/2.6e-191/actin-related protein 2/3 complex subunit 1A [Herrania umbratica]	XM_007048721.2/0.0/PREDICTED: Theobroma cacao actin-related protein 2/3 complex subunit 1A (LOC18612114), mRNA	sp|Q9SJW6|ARC1B_ARATH/3.5e-173/Actin-related protein 2/3 complex subunit 1B OS=Arabidopsis thaliana GN=ARPC1B PE=2 SV=1	tcc:18612114/3.5e-190/actin-related protein 2/3 complex subunit 1A; K05757 actin related protein 2/3 complex, subunit 1A/1B	At2g31300/9.4e-173/[Z] KOG1523 Actin-related protein Arp2/3 complex, subunit ARPC1/p41-ARC	PS50082/10.041/Trp-Asp (WD) repeats profile.	biological_process:GO:0034314//Arp2/3 complex-mediated actin nucleation;cellular_component:GO:0005885//Arp2/3 protein complex;
Unigene92288_All	221	6221657438	1020965712	-2607364547	0.13236	*	0.0582044	NA	NA	NA	NA	NA	NA	NA
Unigene24470_All	2880	4248321421	4251563966	0.00110072	0.996314	*	0.994389	XP_007008770.2/6.3e-303/PREDICTED: pentatricopeptide repeat-containing protein At4g20740 [Theobroma cacao]	XM_006413799.1/0.0/Eutrema salsugineum hypothetical protein (EUTSA_v10024515mg) mRNA, complete cds	sp|Q9SVH3|PP328_ARATH/2.3e-261/Pentatricopeptide repeat-containing protein At4g20740 OS=Arabidopsis thaliana GN=At4g20740 PE=3 SV=1	atr:110006570/8.8e-52/pentatricopeptide repeat-containing protein At1g63330-like; K17964 leucine-rich PPR motif-containing protein, mitochondrial	At4g20740/6.1e-261/[R] KOG4197 FOG: PPR repeat	PF13041/8.2E-10/PPR repeat family	NA
Unigene2519_All	324	269207447	3931451599	0.546344	0.760389	*	0.649199	NA	NA	NA	NA	NA	NA	NA
Unigene67712_All	218	169061409	0.497997	-1763338384	0.48351	*	0.329306	NA	NA	NA	NA	NA	NA	NA
Unigene59817_All	292	8168354568	2381030131	-1778459614	0.184295	*	0.0882306	NA	NA	NA	NA	NA	NA	NA
Unigene27960_All	309	134665222	2355535234	-2515250499	0.0221805	Down	0.00692704	NA	NA	NA	NA	NA	NA	NA
Unigene18624_All	242	0.334857	1938556461	2533364841	0.288179	*	0.159614	NA	NA	NA	NA	NA	PF01753/6.1E-6/MYND finger	NA
Unigene8165_All	701	2294236558	1511912463	-0.60164	0.436347	*	0.285047	NA	NA	NA	NA	NA	NA	NA
CL5470.Contig3_All	1171	2695939592	9883173249	-476967003	6.68e-197	Down	6.64e-201	XP_007047146.2/2.2e-100/PREDICTED: methylesterase 10 [Theobroma cacao]	NA	sp|Q8S9K8|MES10_ARATH/1.4e-71/Methylesterase 10 OS=Arabidopsis thaliana GN=MES10 PE=2 SV=1	tcc:18611064/3.2e-101/methylesterase 10; K08233 polyneuridine-aldehyde esterase [EC:3.1.1.78]	At3g50440/3.7e-71/[Q] LSE0480 A Polyneuridine aldehyde esterase/hydroxynitrile lyase and related proteins	PTHR10992/1.1E-117/--	NA
CL16959.Contig16_All	1337	7946938051	5721582965	-0.473985	0.345511	*	0.205255	NA	NA	NA	NA	NA	NA	NA
Unigene100099_All	252	0.726794	1792016193	1301964828	0.598572	*	0.450525	NA	NA	NA	NA	NA	PF04082/1.7E-12/Fungal specific transcription factor domain	NA
CL2943.Contig2_All	3134	2763954916	2089903655	2918630447	2.2e-18	Up	8.74e-20	OMO78872.1/8.8e-141/hypothetical protein CCACVL1_14028 [Corchorus capsularis]	NA	sp|O65351|SUBL_ARATH/2.8e-79/Subtilisin-like protease OS=Arabidopsis thaliana GN=ARA12 PE=1 SV=1	egu:105043884/1.2e-41/uncharacterized LOC105043884; K15333 tRNA guanosine-2'-O-methyltransferase [EC:2.1.1.34]	At2g05920/5.2e-80/[OR] LSE0115 A Subtilisin-like proteinase	PF00082/1.9E-19/Subtilase family	NA
Unigene74230_All	212	0.202585	0.87802	2115728923	0.389626	*	0.241998	NA	NA	NA	NA	NA	NA	NA
CL11044.Contig2_All	214	1762069343	5981189697	1763161775	0.282743	*	0.155488	KDO78307.1/9.5e-07/hypothetical protein CISIN_1g007099mg [Citrus sinensis]	XM_019375622.1/0.0/PREDICTED: Nicotiana attenuata probable WRKY transcription factor 31 (LOC109212014), mRNA	sp|Q9XEC3|WRK42_ARATH/1.4e-06/Probable WRKY transcription factor 42 OS=Arabidopsis thaliana GN=WRKY42 PE=2 SV=1	NA	At4g04450/3.7e-06/[KT] LSE0036 A WRKY superfamily transcription factors	NA	NA
CL105.Contig12_All	3668	130585343	0.484507	-4752330705	0.0187091	Down	0.00569668	EOY24479.1/1.1e-262/Leucine-rich repeat protein kinase family protein [Theobroma cacao]	XM_006440346.1/0.0/Citrus clementina hypothetical protein (CICLE_v10020216mg) mRNA, complete cds	sp|C0LGF5|Y1341_ARATH/5.0e-59/Probable LRR receptor-like serine/threonine-protein kinase At1g34110 OS=Arabidopsis thaliana GN=At1g34110 PE=2 SV=2	sot:102580829/3.2e-208/probable leucine-rich repeat receptor-like protein kinase At5g63930; K04733 interleukin-1 receptor-associated kinase 4 [EC:2.7.11.1]	At4g22730/6.5e-223/[T] LSE0002 A Receptor protein kinase containing LRR repeats	PTHR27006:SF18/0.0/--	cellular_component:GO:0016021//integral component of membrane;molecular_function:GO:0005524//ATP binding;GO:0004672//protein kinase activity;
Unigene5520_All	289	3092379361	2107653767	-0.553079	0.373353	*	0.228128	XP_011040176.1/5.2e-40/PREDICTED: putative proline--tRNA ligase C19C7.06 [Populus euphratica] >XP_011040182.1 PREDICTED: putative proline--tRNA ligase C19C7.06 [Populus euphratica] >XP_011040187.1 PREDICTED: putative proline--tRNA ligase C19C7.06 [Populus euphratica] >XP_011040197.1 PREDICTED: putative proline--tRNA ligase C19C7.06 [Populus euphratica] >XP_011040206.1 PREDICTED: putative proline-…	XM_011007665.1/0.0/PREDICTED: Populus euphratica putative proline--tRNA ligase C19C7.06 (LOC105112084), transcript variant X2, mRNA	NA	pop:POPTR_0002s18810g/7.7e-41/POPTRDRAFT_552617; tRNA synthetase-related family protein; K01881 prolyl-tRNA synthetase [EC:6.1.1.15]	At3g62120/5.0e-38/[J] KOG4163 Prolyl-tRNA synthetase	PTHR11451/1.5E-44/--	biological_process:GO:0006433//prolyl-tRNA aminoacylation;cellular_component:GO:0005737//cytoplasm;GO:0017101//aminoacyl-tRNA synthetase multienzyme complex;molecular_function:GO:0005524//ATP binding;GO:0004827//proline-tRNA ligase activity;
Unigene51060_All	1357	9435525717	5357058852	-0.816662	0.0286087	*	0.00930536	XP_007025822.2/7.4e-121/PREDICTED: protein ODORANT1 [Theobroma cacao]	XM_021776228.1/0.0/PREDICTED: Manihot esculenta transcription factor MYB102-like (LOC110629321), mRNA	sp|Q8GWP0|MYB39_ARATH/9.7e-61/Transcription factor MYB39 OS=Arabidopsis thaliana GN=MYB39 PE=2 SV=1	tcc:18596975/1.1e-121/protein ODORANT1; K09422 transcription factor MYB, plant	At4g21440/9.1e-106/[K] KOG0048 Transcription factor, Myb superfamily	SM00717/1.5E-14/SANT SWI3, ADA2, N-CoR and TFIIIB'' DNA-binding domains	NA
Unigene45063_All	3246	3365255602	6943781119	1045005386	4.46e-08	Up	4.74e-09	XP_017649339.1/3.5e-209/PREDICTED: serine/threonine-protein kinase BLUS1-like [Gossypium arboreum] >XP_017649340.1 PREDICTED: serine/threonine-protein kinase BLUS1-like [Gossypium arboreum] >XP_017649342.1 PREDICTED: serine/threonine-protein kinase BLUS1-like [Gossypium arboreum] >XP_017649343.1 PREDICTED: serine/threonine-protein kinase BLUS1-like [Gossypium arboreum] >XP_017649344.1 PREDICTED: …	XM_018119768.1/0.0/PREDICTED: Theobroma cacao serine/threonine-protein kinase BLUS1 (LOC18600769), transcript variant X2, mRNA	sp|O23304|BLUS1_ARATH/4.8e-90/Serine/threonine-protein kinase BLUS1 OS=Arabidopsis thaliana GN=BLUS1 PE=1 SV=1	ghi:107888689/5.2e-210/serine/threonine-protein kinase BLUS1-like; K08835 serine/threonine-protein kinase OSR1/STK39 [EC:2.7.11.1]	At5g14720/5.2e-192/[T] KOG0582 Ste20-like serine/threonine protein kinase	PTHR24361:SF276/9.1E-299/--	molecular_function:GO:0005524//ATP binding;GO:0004672//protein kinase activity;
Unigene29358_All	1126	9658916674	4038592644	-1258008753	0.00227741	Down	0.000534579	XP_021597950.1/3.0e-67/uncharacterized serine-rich protein C215.13-like [Manihot esculenta] >OAY27434.1 hypothetical protein MANES_16G125300 [Manihot esculenta]	XM_002271329.4/0.0/PREDICTED: Vitis vinifera uncharacterized LOC100242170 (LOC100242170), mRNA	NA	NA	NA	PTHR33132/6.8E-59/--	NA
CL3821.Contig4_All	895	6079635292	0.216335	-4812642584	0.0132334	Down	0.00383724	AFV46219.1/1.4e-06/hypothetical protein, partial [Scutellaria baicalensis]	XM_018974053.1/0.0/PREDICTED: Juglans regia tubulin alpha-1 chain-like (LOC108997696), mRNA	sp|P22275|TBA3_MAIZE/5.3e-07/Tubulin alpha-3 chain OS=Zea mays GN=TUBA3 PE=2 SV=1	NA	At1g04820/1.8e-06/[Z] KOG1376 Alpha tubulin	NA	NA
CL1149.Contig6_All	5644	8011056494	1455566224	0.861516	0.252511	*	0.133319	XP_007027292.1/1.8e-205/PREDICTED: E3 ubiquitin-protein ligase RLIM [Theobroma cacao] >XP_017976844.1 PREDICTED: E3 ubiquitin-protein ligase RLIM [Theobroma cacao] >XP_017976845.1 PREDICTED: E3 ubiquitin-protein ligase RLIM [Theobroma cacao] >XP_017976846.1 PREDICTED: E3 ubiquitin-protein ligase RLIM [Theobroma cacao] >XP_017976847.1 PREDICTED: E3 ubiquitin-protein ligase RLIM [Theobroma cacao] >…	XM_014762990.1/0.0/PREDICTED: Glycine max uncharacterized LOC547939 (LOC547939), transcript variant X8, mRNA	sp|P23901|ALDR_HORVU/4.0e-124/Aldose reductase OS=Hordeum vulgare PE=1 SV=1	gmx:547939/1.6e-158/uncharacterized LOC547939; K19041 E3 ubiquitin-protein ligase RNF38/44 [EC:2.3.2.27]	At5g01670/2.2e-129/[R] KOG1577 Aldo/keto reductase family proteins	PTHR22937:SF47/1.3E-193/--	NA
Unigene29073_All	1225	1751181578	3501076449	0.99947	0.418942	*	0.268017	NA	NA	NA	NA	NA	NA	NA
CL6296.Contig3_All	4101	3480154413	8771930591	7977599267	7.44e-31	Up	1.38e-32	XP_017976666.1/9.6e-172/PREDICTED: uncharacterized protein LOC18597935 [Theobroma cacao] >EOY07810.1 Uncharacterized protein TCM_022133 [Theobroma cacao]	XM_002322838.1/0.0/Populus trichocarpa hypothetical protein (POPTR_0016s09041g) mRNA, complete cds	NA	NA	NA	PTHR33597/4.7E-152/--	cellular_component:GO:0016021//integral component of membrane;molecular_function:GO:0008168//methyltransferase activity;
Unigene102681_All	200	1083732641	0.767725	-0.497347	0.835142	*	0.749499	NA	NA	NA	NA	NA	NA	NA
Unigene89445_All	301	1299317688	3380551273	1379504311	0.441482	*	0.289782	XP_008609229.1/1.2e-23/nicotinate-nucleotide diphosphorylase (carboxylating) [Saprolegnia diclina VS20] >EQC37067.1 nicotinate-nucleotide diphosphorylase (carboxylating) [Saprolegnia diclina VS20]	NA	sp|Q9ZU32|NADC_ARATH/6.9e-12/Nicotinate-nucleotide pyrophosphorylase [carboxylating], chloroplastic OS=Arabidopsis thaliana GN=QPT PE=2 SV=2	cme:CYME_CMO013C/1.4e-21/probable nicotinate-nucleotide pyrophosphorylase; K00767 nicotinate-nucleotide pyrophosphorylase (carboxylating) [EC:2.4.2.19]	YFR047c/6.3e-28/[F] KOG3008 Quinolinate phosphoribosyl transferase	PTHR32179/2.5E-44/--	biological_process:GO:0009435//NAD biosynthetic process;molecular_function:GO:0004514//nicotinate-nucleotide diphosphorylase (carboxylating) activity;
Unigene55715_All	314	4326838012	7145734413	0.723769	0.586669	*	0.437608	NA	NA	NA	NA	NA	NA	NA
Unigene34838_All	2385	795953613	7798172564	-0.0295483	0.90497	*	0.851552	EOX98639.1/4.0e-218/GPI transamidase subunit PIG-U isoform 3 [Theobroma cacao]	XM_007042746.2/0.0/PREDICTED: Theobroma cacao phosphatidylinositol glycan anchor biosynthesis class U protein (LOC18608187), transcript variant X2, mRNA	NA	gra:105773599/6.5e-218/phosphatidylinositol glycan anchor biosynthesis class U protein-like; K05293 phosphatidylinositol glycan, class U	At1g12730/1.0e-160/[R] KOG2552 Major facilitator superfamily permease - Cdc91p	PF06728/1.6E-120/GPI transamidase subunit PIG-U	biological_process:GO:0016255//attachment of GPI anchor to protein;cellular_component:GO:0042765//GPI-anchor transamidase complex;
Unigene88060_All	456	0.449859	1512749037	1749628894	0.481187	*	0.327062	XP_008467091.1/9.1e-39/PREDICTED: uncharacterized protein LOC103504527 [Cucumis melo]	XM_008468869.2/0.0/PREDICTED: Cucumis melo uncharacterized LOC103504527 (LOC103504527), mRNA	NA	NA	NA	NA	NA
Unigene19140_All	1697	3811207517	4307992664	0.176768	0.736916	*	0.619142	GAV64471.1/9.9e-46/TauE domain-containing protein [Cephalotus follicularis]	XM_002299668.2/0.0/Populus trichocarpa hypothetical protein (POPTR_0001s18300g) mRNA, complete cds	NA	NA	NA	PTHR14255/1.0E-68/--	NA
Unigene19308_All	1295	1722100333	8620378005	-0.998346	0.116054	*	0.0494068	NA	NA	NA	NA	NA	NA	NA
Unigene45308_All	526	2515273538	1751257793	-0.522324	0.839397	*	0.75563	NA	NA	NA	NA	NA	NA	NA
Unigene1564_All	863	5282138445	708487515	-289830778	4.9e-08	Down	5.24e-09	NA	NA	NA	NA	NA	PF00102/1.3E-4/Protein-tyrosine phosphatase	NA
Unigene12712_All	329	2514284951	9133801986	186106735	0.140487	*	0.0625688	XP_017972880.1/5.6e-22/PREDICTED: uncharacterized protein LOC18605690 [Theobroma cacao]	NA	NA	NA	NA	NA	NA
Unigene100821_All	360	0.342467	7005196905	4354390169	0.0222628	Up	0.00695668	NA	NA	NA	NA	NA	NA	NA
Unigene21052_All	405	2062176723	1923139437	-0.100705	0.952126	*	0.922631	NA	NA	NA	NA	NA	NA	NA
Unigene85133_All	264	0.295559	288004067	3284569781	0.130774	*	0.0573539	NA	NA	NA	NA	NA	NA	NA
Unigene4232_All	507	8013397454	7833951566	-0.0326738	0.981176	*	0.968972	XP_020243212.1/1.3e-09/uncharacterized protein LOC109821438 [Asparagus officinalis]	NA	NA	nta:107774146/6.3e-06/nuclear pore complex protein NUP98A-like; K14297 nuclear pore complex protein Nup98-Nup96	At1g10160/2.1e-07/[R] KOG1075 FOG: Reverse transcriptase	NA	NA
Unigene48124_All	547	1711751554	2106594453	0.299439	0.716237	*	0.591669	NA	NA	NA	NA	NA	NA	NA
Unigene51137_All	270	1631512922	8957581356	-0.865029	0.250371	*	0.131851	NA	NA	NA	NA	NA	NA	NA
CL1459.Contig1_All	1795	1357474652	6927381373	2351384842	0.0150418	Up	0.00443792	XP_021292351.1/3.6e-171/uncharacterized protein LOC110422670 isoform X2 [Herrania umbratica]	XM_016875022.1/0.0/PREDICTED: Gossypium hirsutum uncharacterized LOC107941458 (LOC107941458), mRNA	sp|Q9S7G7|MB3R1_ARATH/1.4e-27/Myb-related protein 3R-1 OS=Arabidopsis thaliana GN=MYB3R-1 PE=2 SV=1	cit:102610651/1.3e-165/myb-like protein L; K09422 transcription factor MYB, plant	At3g18100/6.0e-81/[K] KOG0048 Transcription factor, Myb superfamily	PTHR10641/5.8E-53/--	NA
Unigene103693_All	622	3309037469	8840777669	1417761653	0.308167	*	0.17468	GAU17363.1/1.4e-21/hypothetical protein TSUD_232390 [Trifolium subterraneum]	NA	sp|P0C2F6|RNHX1_ARATH/5.0e-12/Putative ribonuclease H protein At1g65750 OS=Arabidopsis thaliana GN=At1g65750 PE=3 SV=1	gmx:100812184/1.7e-13/E3 ubiquitin-protein ligase UPL1-like; K10592 E3 ubiquitin-protein ligase HUWE1 [EC:2.3.2.26]	At2g31080/2.0e-12/[R] KOG1075 FOG: Reverse transcriptase	NA	NA
CL5522.Contig3_All	857	5586575468	6220106748	0.154975	0.788096	*	0.686769	CDP17941.1/8.3e-09/unnamed protein product [Coffea canephora]	NA	sp|Q851V5|Y3216_ORYSJ/4.3e-06/Putative B3 domain-containing protein Os03g0621600 OS=Oryza sativa subsp. japonica GN=Os03g0621600 PE=3 SV=1	NA	NA	NA	NA
CL14124.Contig1_All	223	24369042	0.844672	-1528586865	0.524934	*	0.370902	NA	NA	NA	NA	NA	NA	NA
CL7775.Contig1_All	445	8788299702	1552815926	-250069725	2.1e-06	Down	2.8e-07	OQR94020.1/1.5e-30/60S ribosomal protein L30 [Thraustotheca clavata]	NA	sp|Q9LSA3|RL303_ARATH/7.6e-31/60S ribosomal protein L30-3 OS=Arabidopsis thaliana GN=RPL30C PE=3 SV=1	vvi:100267090/5.0e-31/60S ribosomal protein L30-like; K02908 large subunit ribosomal protein L30e	At3g18740/2.0e-30/[J] KOG2988 60S ribosomal protein L30	PS00993/-/Ribosomal protein L30e signature 2.	biological_process:GO:0006412//translation;GO:0002181//cytoplasmic translation;cellular_component:GO:0005840//ribosome;GO:0022625//cytosolic large ribosomal subunit;molecular_function:GO:0003723//RNA binding;GO:0003735//structural constituent of ribosome;
CL6472.Contig8_All	581	3328024005	3837377588	-3116473205	0.00377525	Down	0.000935933	NA	NA	NA	NA	NA	NA	NA
Unigene11386_All	2788	1728779731	4881655518	149761643	4.01e-05	Up	6.52e-06	XP_010101211.1/8.7e-132/Peroxisomal membrane protein PEX14 [Morus notabilis] >EXB87885.1 Peroxisomal membrane protein PEX14 [Morus notabilis]	AY297794.2/0.0/Cistus incanus subsp. creticus 1-deoxy-D-xylulose 5-phosphate reductoisomerase (DXR) mRNA, complete cds	sp|Q9XFS9|DXR_ARATH/3.9e-80/1-deoxy-D-xylulose 5-phosphate reductoisomerase, chloroplastic OS=Arabidopsis thaliana GN=DXR PE=2 SV=2	pavi:110755439/3.6e-127/peroxisomal membrane protein PEX14-like; K13343 peroxin-14	At5g62810_2/2.8e-77/[MOU] KOG2629 Peroxisomal membrane anchor protein (peroxin)	PTHR23058:SF0/2.8E-70/--	biological_process:GO:0016560//protein import into peroxisome matrix, docking;cellular_component:GO:0005778//peroxisomal membrane;
Unigene73733_All	309	0.503085	810200735	4009404219	0.051019	*	0.0183244	NA	NA	NA	NA	NA	NA	NA
CL14223.Contig35_All	1341	3788023908	2854435604	-0.40824	0.398942	*	0.250464	XP_017642535.1/1.9e-31/PREDICTED: F-box/LRR-repeat protein 3-like isoform X4 [Gossypium arboreum]	XM_007016954.2/0.0/PREDICTED: Theobroma cacao F-box/LRR-repeat protein 3 (LOC18591048), transcript variant X3, mRNA	sp|Q8RWU5|FBL3_ARATH/1.0e-25/F-box/LRR-repeat protein 3 OS=Arabidopsis thaliana GN=FBL3 PE=2 SV=1	gra:105789044/3.1e-31/F-box/LRR-repeat protein 3-like; K10268 F-box and leucine-rich repeat protein 2/20	At5g01720/6.0e-09/[R] KOG1947 Leucine rich repeat proteins, some proteins contain F-box	PTHR24006/4.4E-42/--	NA
Unigene87307_All	336	0.281602	2611696277	3213256035	0.142069	*	0.0634979	NA	NA	NA	NA	NA	NA	NA
Unigene23925_All	958	5849783913	4834094232	-0.275138	0.339536	*	0.200265	XP_019420122.1/2.4e-81/PREDICTED: ubiquitin-conjugating enzyme E2 28-like [Lupinus angustifolius] >OIV95667.1 hypothetical protein TanjilG_01461 [Lupinus angustifolius]	XM_021423748.1/0.0/PREDICTED: Herrania umbratica ubiquitin-conjugating enzyme E2-17 kDa (LOC110413030), mRNA	sp|Q94F47|UBC28_ARATH/1.9e-82/Ubiquitin-conjugating enzyme E2 28 OS=Arabidopsis thaliana GN=UBC28 PE=2 SV=1	lang:109330389/3.5e-82/ubiquitin-conjugating enzyme E2 28-like; K06689 ubiquitin-conjugating enzyme E2 D [EC:2.3.2.23]	At5g41700/2.5e-81/[O] KOG0417 Ubiquitin-protein ligase	PF00179/1.7E-53/Ubiquitin-conjugating enzyme	molecular_function:GO:0005524//ATP binding;
Unigene32773_All	380	1972985167	1516064987	2941879582	0.0085692	Up	0.00234305	NA	NA	NA	NA	NA	NA	NA
Unigene79714_All	238	0.170136	0.572044	1749434326	0.486996	*	0.33309	NA	NA	NA	NA	NA	NA	NA
CL11396.Contig1_All	691	7873158684	476897692	-404519085	0.0624448	*	0.0232915	OIT21873.1/7.2e-80/calmodulin-7, partial [Nicotiana attenuata]	NM_001324487.1/0.0/Solanum lycopersicum calmodulin 2 (SlCaM2), mRNA	sp|P62202|CALM_BRYDI/5.6e-81/Calmodulin OS=Bryonia dioica PE=2 SV=2	bna:106358450/7.0e-80/calmodulin-like; K02183 calmodulin	At3g43810/1.5e-80/[T] KOG0027 Calmodulin and related proteins (EF-Hand superfamily)	PS50222/17.554/EF-hand calcium-binding domain profile.	NA
Unigene46526_All	274	9596880099	4600359681	226110929	0.000799678	Up	0.00016856	NA	NA	NA	NA	NA	NA	NA
Unigene9435_All	393	2220462121	5626018769	1341254405	0.463235	*	0.309859	NA	NA	NA	NA	NA	NA	NA
Unigene71124_All	1856	6520399298	151615574	1217385735	0.0102286	Up	0.0028626	XP_021295795.1/4.3e-196/pre-mRNA-processing protein 40A [Herrania umbratica] >XP_021295876.1 pre-mRNA-processing protein 40A [Herrania umbratica] >XP_021295952.1 pre-mRNA-processing protein 40A [Herrania umbratica] >XP_021296025.1 pre-mRNA-processing protein 40A [Herrania umbratica]	XM_021967610.1/0.0/PREDICTED: Prunus avium pre-mRNA-processing protein 40A-like (LOC110764602), transcript variant X5, mRNA	sp|B6EUA9|PR40A_ARATH/5.1e-113/Pre-mRNA-processing protein 40A OS=Arabidopsis thaliana GN=PRP40A PE=1 SV=1	tcc:18608117/2.1e-195/pre-mRNA-processing protein 40A; K12821 pre-mRNA-processing factor 40	At3g19670/2.8e-105/[A] KOG0152 Spliceosomal protein FBP11/Splicing factor PRP40	PTHR11864/7.2E-199/--	NA
Unigene54585_All	282	0.294001	1293356075	2137225826	0.384562	*	0.237834	NA	NA	NA	NA	NA	NA	NA
CL7203.Contig3_All	2533	2314258565	5414100521	-8739612672	8.55e-91	Down	1.59e-93	EOX95648.1/2.8e-230/No lysine kinase 6, putative [Theobroma cacao]	XM_021959285.1/0.0/PREDICTED: Prunus avium serine/threonine-protein kinase WNK8-like (LOC110757616), mRNA	sp|Q6EU49|WNK4_ORYSJ/5.1e-164/Probable serine/threonine-protein kinase WNK4 OS=Oryza sativa subsp. japonica GN=WNK4 PE=2 SV=1	tcc:18613940/2.7e-230/probable serine/threonine-protein kinase WNK10; K08867 WNK lysine deficient protein kinase [EC:2.7.11.1]	At3g18750/3.0e-155/[R] KOG0584 Serine/threonine protein kinase	PTHR13902/2.8E-288/--	molecular_function:GO:0005524//ATP binding;GO:0004672//protein kinase activity;
CL17305.Contig4_All	546	3238648768	7279766357	-2153427963	2.92e-12	Down	1.96e-13	OMP14070.1/5.0e-44/Autophagy protein Atg8 ubiquitin-like protein [Corchorus olitorius]	NM_001352184.1/0.0/Zea mays autophagy-related 8d (Atg8d), mRNA	sp|A2YS06|ATG8C_ORYSI/8.2e-43/Autophagy-related protein 8C OS=Oryza sativa subsp. indica GN=ATG8C PE=3 SV=2	egu:105046821/1.4e-43/autophagy-related protein 8C; K08341 GABA(A) receptor-associated protein	At1g62040/2.4e-41/[Z] KOG1654 Microtubule-associated anchor protein involved in autophagy and membrane trafficking	PTHR10969/3.2E-68/--	biological_process:GO:0006914//autophagy;
Unigene18574_All	280	8690362167	2052634307	-2081939679	0.148838	*	0.0673225	NA	NA	NA	NA	NA	NA	NA
CL9015.Contig1_All	566	1689988182	2209195789	3708436219	0.00376997	Up	0.00093449	NA	NA	NA	NA	NA	NA	NA
Unigene64791_All	274	4597019331	1909513423	-1267493671	0.366842	*	0.222973	OQS05396.1/3.2e-23/choline/Carnitine O-acyltransferase [Thraustotheca clavata]	NA	NA	NA	YAR035w/7.9e-17/[I] KOG3719 Carnitine O-acyltransferase CPT2/YAT1	PF00755/1.8E-34/Choline/Carnitine o-acyltransferase	molecular_function:GO:0016746//transferase activity, transferring acyl groups;
Unigene55443_All	2837	351834552	1874832748	-0.908135	2.04e-05	*	3.16e-06	XP_012450245.1/0.0e+00/PREDICTED: guanylate-binding protein 7-like [Gossypium raimondii] >KJB66770.1 hypothetical protein B456_010G157500 [Gossypium raimondii]	XM_007025466.2/0.0/PREDICTED: Theobroma cacao guanylate-binding protein 7 (LOC18596779), mRNA	sp|Q9FMN1|WEL3_ARATH/1.2e-15/Protein WEAK CHLOROPLAST MOVEMENT UNDER BLUE LIGHT-like 3 OS=Arabidopsis thaliana GN=WEL3 PE=2 SV=1	soe:110801556/2.1e-268/guanylate-binding protein 1-like; K20899 guanylate-binding protein 1/3/4/7	At5g46070/9.2e-286/[R] KOG2037 Guanylate-binding protein	PS51715/17.445/GB1/RHD3-type guanine nucleotide-binding (G) domain profile.	molecular_function:GO:0005525//GTP binding;GO:0003924//GTPase activity;
CL15382.Contig1_All	1811	506684455	9668042276	0.932136	1.26e-07	*	1.42e-08	OMO82902.1/2.4e-151/Endoplasmic reticulum-adenine nucleotide transporter [Corchorus capsularis]	XM_002322987.2/0.0/Populus trichocarpa hypothetical protein (POPTR_0016s13300g) mRNA, complete cds	sp|F4HT41|SAMC2_ARATH/2.2e-31/Probable S-adenosylmethionine carrier 2, chloroplastic OS=Arabidopsis thaliana GN=SAMC2 PE=2 SV=1	ghi:107936042/3.0e-151/mitoferrin-like; K15113 solute carrier family 25 (mitochondrial iron transporter), member 28/37	At1g07030/2.4e-138/[C] KOG0760 Mitochondrial carrier protein MRS3/4	PS50920/18.737/Solute carrier (Solcar) repeat profile.	biological_process:GO:0055085//transmembrane transport;cellular_component:GO:0016021//integral component of membrane;
Unigene34728_All	1367	1152862743	1273156248	-317873937	0.000441437	Down	8.82e-05	OAO13428.1/7.0e-18/hypothetical protein AV274_4873, partial [Blastocystis sp. ATCC 50177/Nand II]	NA	NA	hbr:110657769/1.3e-08/nuclear pore complex protein NUP62; K14306 nuclear pore complex protein Nup62	Hs4505285/3.1e-13/[WV] KOG1216 von Willebrand factor and related coagulation proteins	PTHR33577:SF1/3.0E-145/--	NA
CL2369.Contig10_All	668	5841883803	2073090978	-1494650232	0.551162	*	0.398237	XP_002315183.2/2.1e-31/hypothetical protein POPTR_0010s20220g [Populus trichocarpa] >EEF01354.2 hypothetical protein POPTR_0010s20220g [Populus trichocarpa]	XM_007026773.2/0.0/PREDICTED: Theobroma cacao myb-related protein B (LOC18597631), mRNA	sp|Q9FDW1|MYB44_ARATH/9.1e-20/Transcription factor MYB44 OS=Arabidopsis thaliana GN=MYB44 PE=2 SV=1	egu:105052148/2.8e-33/trichome differentiation protein GL1-like; K09422 transcription factor MYB, plant	At3g55730/1.4e-27/[K] KOG0048 Transcription factor, Myb superfamily	NA	biological_process:GO:0030154//cell differentiation;GO:0006357//regulation of transcription from RNA polymerase II promoter;cellular_component:GO:0005634//nucleus;molecular_function:GO:0000981//RNA polymerase II transcription factor activity, sequence-specific DNA binding;GO:0003677//DNA binding;GO:0044212//transcription regulatory region DNA binding;GO:0043565//sequence-specific DNA binding;GO:0…
Unigene66006_All	314	9303005868	0.166362	-5805297887	0.000713106	Down	0.000148735	NA	NA	NA	NA	NA	NA	NA
CL2133.Contig5_All	266	1266983428	2031214487	-2640983159	0.0098683	Down	0.00275086	NA	NA	NA	NA	NA	NA	NA
Unigene102801_All	310	1968310757	1990527391	0.0161927	0.99395	*	0.990629	NA	NA	NA	NA	NA	NA	NA
CL7845.Contig3_All	3107	1132730125	1346251657	3571072038	0.0418754	Up	0.0145059	XP_021284524.1/2.3e-287/putative DEAD-box ATP-dependent RNA helicase 29 isoform X1 [Herrania umbratica]	XM_007019234.2/0.0/PREDICTED: Theobroma cacao putative DEAD-box ATP-dependent RNA helicase 29 (LOC18592477), transcript variant X2, mRNA	sp|A2YV85|RH29_ORYSI/1.2e-234/DEAD-box ATP-dependent RNA helicase 29 OS=Oryza sativa subsp. indica GN=OsI_028228 PE=2 SV=2	tcc:18592477/3.5e-288/putative DEAD-box ATP-dependent RNA helicase 29; K14808 ATP-dependent RNA helicase DDX54/DBP10 [EC:3.6.4.13]	At1g77050/2.7e-238/[A] KOG0337 ATP-dependent RNA helicase	PS51192/30.591/Superfamilies 1 and 2 helicase ATP-binding type-1 domain profile.	NA
Unigene47915_All	557	19401078	3270496162	0.753373	0.211395	*	0.105651	XP_017983199.1/1.1e-14/PREDICTED: uncharacterized protein LOC18614481 [Theobroma cacao] >EOX96479.1 RWD domain-containing protein, putative isoform 1 [Theobroma cacao]	NA	NA	tcc:18614481/1.7e-15/uncharacterized LOC18614481; K10640 E3 ubiquitin-protein ligase RNF25 [EC:2.3.2.27]	NA	NA	NA
Unigene10507_All	2796	1283099881	1484381183	0.210228	0.640388	*	0.499626	XP_020247978.1/7.3e-38/uncharacterized protein LOC109825537 [Asparagus officinalis]	NA	NA	mdm:103433497/1.1e-09/disease resistance protein RPM1-like; K13457 disease resistance protein RPM1	At2g01050/1.3e-13/[R] KOG1075 FOG: Reverse transcriptase	PTHR31286/1.4E-38/--	NA
CL8047.Contig2_All	233	8426740347	2497068454	-1754739301	0.31862	*	0.182862	NA	NA	NA	NA	NA	PF11785/5.3E-9/Aft1 osmotic stress response (OSM) domain	NA
Unigene61987_All	265	5866627003	0.215684	-4765539751	0.0147356	Down	0.00433318	OLQ14788.1/1.6e-11/Apoptosis-inducing factor 3 [Symbiodinium microadriaticum]	NA	NA	NA	SPAC26F1.14c/7.8e-14/[R] KOG1336 Monodehydroascorbate/ferredoxin reductase	PTHR22912/6.1E-25/--	NA
CL4173.Contig1_All	783	1981902819	2138250397	343147268	0.00303856	Up	0.000735253	XP_002266273.1/9.8e-65/PREDICTED: cellulose synthase-like protein E6 [Vitis vinifera]	NA	sp|Q651X7|CSLE1_ORYSJ/6.2e-52/Cellulose synthase-like protein E1 OS=Oryza sativa subsp. japonica GN=CSLE1 PE=2 SV=2	gmx:102660346/7.4e-54/cellulose synthase-like protein E2; K20222 importin-5	At1g55850/2.6e-49/[MG] LSE0129 A Cellulose synthase catalytic subunit	PTHR13301/1.7E-100/--	biological_process:GO:0030244//cellulose biosynthetic process;GO:0009833//plant-type primary cell wall biogenesis;GO:0071555//cell wall organization;cellular_component:GO:0005794//Golgi apparatus;GO:0016021//integral component of membrane;GO:0005886//plasma membrane;molecular_function:GO:0016759//cellulose synthase activity;GO:0016760//cellulose synthase (UDP-forming) activity;
CL5075.Contig1_All	658	2951415304	931904722	165877552	0.294408	*	0.164361	XP_011001912.1/2.5e-58/PREDICTED: bidirectional sugar transporter SWEET3 [Populus euphratica] >XP_011001913.1 PREDICTED: bidirectional sugar transporter SWEET3 [Populus euphratica]	NA	sp|Q6NQN5|SWET3_ARATH/3.4e-51/Bidirectional sugar transporter SWEET3 OS=Arabidopsis thaliana GN=SWEET3 PE=2 SV=1	vvi:100246651/1.1e-58/bidirectional sugar transporter SWEET3; K15382 solute carrier family 50 (sugar transporter)	At5g53190/1.9e-48/[R] KOG1623 Multitransmembrane protein	PTHR10791/1.8E-83/--	biological_process:GO:0008643//carbohydrate transport;cellular_component:GO:0016021//integral component of membrane;GO:0005886//plasma membrane;molecular_function:GO:0051119//sugar transmembrane transporter activity;
Unigene26777_All	415	2007387286	1005413898	2324398648	0.0562041	*	0.0205237	NA	NA	NA	NA	NA	NA	NA
CL16536.Contig4_All	2312	1589176336	5076132834	1675450606	3.11e-14	Up	1.73e-15	XP_007012783.2/6.3e-229/PREDICTED: casein kinase I isoform X1 [Theobroma cacao]	XM_007012722.2/0.0/PREDICTED: Theobroma cacao casein kinase I (LOC18588366), transcript variant X2, mRNA	sp|P42158|KC1D_ARATH/1.4e-197/Casein kinase I isoform delta-like OS=Arabidopsis thaliana GN=At4g26100 PE=2 SV=2	tcc:18588366/9.4e-230/casein kinase I; K02218 casein kinase 1 [EC:2.7.11.1]	At5g44100/4.9e-152/[T] KOG1164 Casein kinase (serine/threonine/tyrosine protein kinase)	PTHR11909:SF154/0.0/--	molecular_function:GO:0004674//protein serine/threonine kinase activity;GO:0005524//ATP binding;
CL3588.Contig3_All	4211	1989169206	1879693985	-0.0816682	0.778749	*	0.673488	XP_017975295.1/0.0e+00/PREDICTED: paired amphipathic helix protein Sin3-like 2 isoform X1 [Theobroma cacao] >XP_017975296.1 PREDICTED: paired amphipathic helix protein Sin3-like 2 isoform X1 [Theobroma cacao]	XM_018119807.1/0.0/PREDICTED: Theobroma cacao paired amphipathic helix protein Sin3-like 2 (LOC18601329), transcript variant X2, mRNA	sp|Q9LFQ3|SNL2_ARATH/0.0e+00/Paired amphipathic helix protein Sin3-like 2 OS=Arabidopsis thaliana GN=SNL2 PE=1 SV=2	tcc:18601329/0.0e+00/paired amphipathic helix protein Sin3-like 2; K11644 paired amphipathic helix protein Sin3a	At5g15020/0.0e+00/[B] KOG4204 Histone deacetylase complex, SIN3 component	PF16879/3.0E-54/C-terminal domain of Sin3a protein	NA
Unigene97698_All	222	1384131764	1351491646	-0.0344287	0.990041	*	0.983936	ACF85081.1/1.2e-07/unknown [Zea mays] >GAQ44337.1 uncharacterized protein LOC100273054 precursor [Aspergillus niger] >OJI90280.1 hypothetical protein ASPTUDRAFT_112875 [Aspergillus tubingensis CBS 134.48]	NA	NA	NA	NA	NA	NA
Unigene34927_All	348	1391151939	0.357628	-1959747099	0.414007	*	0.263834	XP_006416995.1/3.6e-11/hypothetical protein EUTSA_v10006628mg [Eutrema salsugineum] >ESQ35348.1 hypothetical protein EUTSA_v10006628mg [Eutrema salsugineum]	NA	sp|P93736|SYV_ARATH/2.8e-12/Valine--tRNA ligase OS=Arabidopsis thaliana GN=VALRS PE=2 SV=2	gra:105790176/6.9e-12/valine--tRNA ligase; K01873 valyl-tRNA synthetase [EC:6.1.1.9]	At1g14610/7.4e-12/[J] KOG0432 Valyl-tRNA synthetase	NA	biological_process:GO:0006438//valyl-tRNA aminoacylation;GO:0009793//embryo development ending in seed dormancy;cellular_component:GO:0005737//cytoplasm;GO:0005829//cytosol;GO:0005739//mitochondrion;GO:0009507//chloroplast;molecular_function:GO:0004832//valine-tRNA ligase activity;GO:0005524//ATP binding;GO:0002161//aminoacyl-tRNA editing activity;
CL1822.Contig1_All	2385	1023191549	4755307369	2216462342	0.128954	*	0.0563821	XP_021279188.1/2.0e-198/protein UPSTREAM OF FLC [Herrania umbratica]	XM_015722122.1/0.0/PREDICTED: Ricinus communis protein UPSTREAM OF FLC (LOC8275236), transcript variant X4, mRNA	sp|Q9LX14|UFC_ARATH/2.7e-13/Protein UPSTREAM OF FLC OS=Arabidopsis thaliana GN=UFC PE=2 SV=1	NA	At1g05580/6.9e-08/[P] KOG1650 Predicted K+/H+-antiporter	PF06136/3.2E-99/Domain of unknown function (DUF966)	NA
Unigene47658_All	316	7913734676	1724064874	112338346	0.187566	*	0.0903168	NA	NA	NA	NA	NA	NA	NA
Unigene11401_All	578	3998672289	6479207672	-2625631745	3.74e-05	Down	6.05e-06	XP_018841757.1/2.9e-42/PREDICTED: uncharacterized protein LOC109006788 [Juglans regia]	NA	sp|P10978|POLX_TOBAC/3.7e-17/Retrovirus-related Pol polyprotein from transposon TNT 1-94 OS=Nicotiana tabacum PE=2 SV=1	bna:106454220/2.2e-42/methionine aminopeptidase 2B-like; K01265 methionyl aminopeptidase [EC:3.4.11.18]	At1g59265/4.6e-43/[R] KOG0017 FOG: Transposon-encoded proteins with TYA, reverse transcriptase, integrase domains in various combinations	PTHR11439/5.2E-13/--	NA
Unigene18490_All	445	5616521383	6875241773	0.291734	0.861691	*	0.78785	XP_022034547.1/2.9e-58/DNA-directed RNA polymerase II subunit 1 [Helianthus annuus] >OTG28102.1 putative RNA polymerase II large subunit [Helianthus annuus]	NA	sp|P18616|NRPB1_ARATH/3.5e-60/DNA-directed RNA polymerase II subunit 1 OS=Arabidopsis thaliana GN=NRPB1 PE=1 SV=3	sot:102578707/4.3e-59/RPB1; DNA-directed RNA polymerase II subunit 1; K03006 DNA-directed RNA polymerase II subunit RPB1 [EC:2.7.7.6]	At4g35800/9.3e-60/[K] KOG0260 RNA polymerase II, large subunit	PS00115/-/Eukaryotic RNA polymerase II heptapeptide repeat.	biological_process:GO:0006366//transcription from RNA polymerase II promoter;cellular_component:GO:0005665//DNA-directed RNA polymerase II, core complex;molecular_function:GO:0003899//DNA-directed 5'-3' RNA polymerase activity;GO:0003677//DNA binding;
CL3381.Contig11_All	2371	1419060371	1940346278	0.451378	0.00245139	*	0.000579435	XP_015583889.1/5.2e-101/PREDICTED: uncharacterized protein At1g10890 isoform X1 [Ricinus communis]	XM_021430011.1/0.0/PREDICTED: Herrania umbratica uncharacterized protein At1g10890 (LOC110417583), transcript variant X3, mRNA	sp|P0CB26|Y1089_ARATH/4.4e-77/Uncharacterized protein At1g10890 OS=Arabidopsis thaliana GN=At1g10890 PE=4 SV=1	ghi:107935044/1.5e-97/uncharacterized protein At1g10890-like isoform X1; K13173 arginine and glutamate-rich protein 1	At2g18540/5.1e-19/[W] LSE0345 A 12S cruciferin seed storage protein/vicilin-like seed storage protein	PTHR31711/1.7E-94/--	NA
Unigene105340_All	234	0.216557	0.638712	156041519	0.533831	*	0.381783	NA	NA	NA	NA	NA	NA	NA
CL7270.Contig2_All	1216	1285908838	9054160935	-0.506136	0.4708	*	0.31692	NA	NA	NA	NA	NA	NA	NA
Unigene22586_All	949	1182328045	4788880677	5339986207	6.61e-05	Up	1.12e-05	NA	NA	NA	NA	NA	NA	NA
CL7169.Contig1_All	333	1395287289	0.493038	-4822719041	0.0164429	Down	0.00491354	KVH98018.1/6.4e-34/hypothetical protein Ccrd_023756 [Cynara cardunculus var. scolymus]	NA	sp|P83442|LEAD3_DAUCA/1.8e-24/Late embryogenesis abundant protein Dc3 OS=Daucus carota PE=2 SV=1	NA	At3g15670/2.5e-17/[S] KOG4744 Uncharacterized conserved protein	NA	NA
Unigene86850_All	316	2708436099	4545765898	0.747063	0.666273	*	0.529677	NA	NA	NA	NA	NA	NA	NA
Unigene24918_All	1562	9937570092	1370580298	3785749913	2.61e-05	Up	4.13e-06	OSX79974.1/1.0e-09/LOW QUALITY PROTEIN: hypothetical protein BU14_0066s0027 [Porphyra umbilicalis]	NA	NA	NA	YKR092c/7.2e-06/[Y] KOG2992 Nucleolar GTPase/ATPase p130	NA	NA
Unigene32298_All	561	5228653278	0.3536	-720817775	1.05e-10	Down	8.28e-12	NP_001169569.1/2.3e-07/putative RING zinc finger domain superfamily protein [Zea mays] >ACN34148.1 unknown [Zea mays]	NA	sp|Q9SKC4|ARI10_ARATH/4.6e-09/Probable E3 ubiquitin-protein ligase ARI10 OS=Arabidopsis thaliana GN=ARI10 PE=2 SV=1	cpap:110812930/4.4e-08/probable E3 ubiquitin-protein ligase ARI7; K11968 ariadne-1 [EC:2.3.2.27]	At2g31760/1.2e-08/[O] KOG1815 Predicted E3 ubiquitin ligase	NA	molecular_function:GO:0046872//metal ion binding;GO:0004842//ubiquitin-protein transferase activity;
CL10046.Contig2_All	815	3854240241	243837309	-0.660528	0.0336979	*	0.0112501	XP_021280761.1/1.6e-38/uncharacterized protein LOC110414029 [Herrania umbratica]	NA	NA	sind:105179784/3.1e-26/raucaffricine-O-beta-D-glucosidase-like; K01188 beta-glucosidase [EC:3.2.1.21]	NA	PTHR34286/3.5E-38/--	NA
Unigene74820_All	245	0.259213	0.905577	1804698933	0.470547	*	0.316705	NA	NA	NA	NA	NA	NA	NA
Unigene13412_All	1478	0.703971	9701482703	7106545946	5.96e-06	Up	8.5e-07	XP_021286613.1/2.7e-84/BURP domain-containing protein BNM2A-like [Herrania umbratica]	NA	sp|Q942D4|BURP3_ORYSJ/3.8e-42/BURP domain-containing protein 3 OS=Oryza sativa subsp. japonica GN=BURP3 PE=2 SV=1	bvg:104885038/2.7e-20/filaggrin-like; K12472 epidermal growth factor receptor substrate 15	NA	PTHR31236/7.6E-121/--	NA
Unigene55951_All	851	1063124651	1287447374	-3045725396	2.9e-09	Down	2.68e-10	OUS43875.1/5.3e-16/CCCH-type Zn-finger protein [Ostreococcus tauri]	NA	sp|Q6L5G1|C3H39_ORYSJ/9.5e-14/Zinc finger CCCH domain-containing protein 39 OS=Oryza sativa subsp. japonica GN=Os05g0576300 PE=2 SV=1	ota:OT_ostta03g02750/5.1e-16/Zinc finger, CCCH-type; K15308 tristetraprolin	YDR151c/2.2e-17/[R] KOG1677 CCCH-type Zn-finger protein	PTHR12547:SF64/4.4E-37/--	molecular_function:GO:0046872//metal ion binding;
CL4735.Contig2_All	1453	3024278039	277751826	-3444722479	3.42e-22	Down	1.04e-23	GAV75414.1/7.3e-74/F-box-like domain-containing protein [Cephalotus follicularis]	XM_006482869.2/0.0/PREDICTED: Citrus sinensis F-box/WD-40 repeat-containing protein At3g52030 (LOC102607962), mRNA	sp|Q9SV01|FBW4_ARATH/1.3e-63/F-box/WD-40 repeat-containing protein At3g52030 OS=Arabidopsis thaliana GN=At3g52030 PE=2 SV=2	ppp:PHYPADRAFT_166694/5.7e-15/hypothetical protein; K10260 F-box and WD-40 domain protein 7	NA	PS50181/9.656/F-box domain profile.	NA
Unigene82657_All	223	0.282402	0.609692	1110327872	0.645589	*	0.506166	XP_011648412.1/1.1e-37/PREDICTED: probable galactinol--sucrose galactosyltransferase 6-like isoform X2 [Cucumis sativus]	XM_008445737.2/0.0/PREDICTED: Cucumis melo probable galactinol--sucrose galactosyltransferase 6 (LOC103487423), transcript variant X2, mRNA	sp|Q8RX87|RFS6_ARATH/8.2e-26/Probable galactinol--sucrose galactosyltransferase 6 OS=Arabidopsis thaliana GN=RFS6 PE=2 SV=2	cmo:103487423/1.6e-38/probable galactinol--sucrose galactosyltransferase 6; K06617 raffinose synthase [EC:2.4.1.82]	NA	PF05691/1.1E-19/Raffinose synthase or seed imbibition protein Sip1	biological_process:GO:0008152//metabolic process;molecular_function:GO:0052692//raffinose alpha-galactosidase activity;GO:0016757//transferase activity, transferring glycosyl groups;
Unigene81478_All	594	1792359396	191671877	0.0967787	0.96507	*	0.942577	XP_021688407.1/2.2e-13/uncharacterized protein LOC110670607 [Hevea brasiliensis]	NA	NA	ghi:107931776/6.5e-10/probable LRR receptor-like serine/threonine-protein kinase At3g47570; K04730 interleukin-1 receptor-associated kinase 1 [EC:2.7.11.1]	NA	NA	NA
Unigene87937_All	400	5308527225	3674625454	-0.530714	0.693481	*	0.562492	NA	NA	NA	NA	NA	NA	NA
Unigene28555_All	283	0.265941	183870338	2789513273	0.226798	*	0.11562	EWM29095.1/8.8e-08/udp-n-acetylglucosamine transporter [Nannochloropsis gaditana]	NA	NA	NA	SPCC1795.03/2.3e-11/[G] KOG2234 Predicted UDP-galactose transporter	PF04142/6.1E-18/Nucleotide-sugar transporter	NA
Unigene42193_All	285	1196474661	3092526921	-1951931785	0.0522791	*	0.0188527	NA	NA	NA	NA	NA	NA	NA
Unigene64905_All	328	5028725648	0.388491	-3694239763	0.0937114	*	0.0379927	XP_022025302.1/5.2e-36/embryonic protein DC-8-like [Helianthus annuus]	NA	sp|P20075|LEAD8_DAUCA/3.5e-33/Embryonic protein DC-8 OS=Daucus carota PE=3 SV=1	NA	CE18875/2.7e-11/[S] KOG4744 Uncharacterized conserved protein	PTHR23241/4.7E-15/--	NA
CL7636.Contig3_All	2278	1201955906	1896541906	0.657987	0.72807	*	0.607156	OMO86604.1/1.3e-306/Six-hairpin glycosidase-like protein [Corchorus capsularis]	XM_021431658.1/0.0/PREDICTED: Herrania umbratica probable alkaline/neutral invertase D (LOC110418837), mRNA	sp|Q67XD9|CINV2_ARATH/1.7e-288/Alkaline/neutral invertase CINV2 OS=Arabidopsis thaliana GN=CINV2 PE=2 SV=1	nta:107819247/1.7e-26/ribosomal protein S4, mitochondrial; K02986 small subunit ribosomal protein S4	At4g09510/7.4e-286/[G] LSE0407 A Alkaline/neutral invertase	PTHR31916/0.0/--	NA
Unigene21812_All	491	2070087491	8712101586	-1248599062	0.127125	*	0.0553621	XP_002300453.1/7.0e-53/SENESCENCE-RELATED GENE 1 family protein [Populus trichocarpa] >EEE85258.1 SENESCENCE-RELATED GENE 1 family protein [Populus trichocarpa]	NA	sp|Q39224|SRG1_ARATH/3.2e-46/Protein SRG1 OS=Arabidopsis thaliana GN=SRG1 PE=2 SV=1	vra:106763888/1.5e-28/flavonol synthase/flavanone 3-hydroxylase; K05278 flavonol synthase [EC:1.14.11.23]	At4g25310/1.5e-47/[QR] KOG0143 Iron/ascorbate family oxidoreductases	PS51471/13.656/Fe(2+) 2-oxoglutarate dioxygenase domain profile.	molecular_function:GO:0046872//metal ion binding;GO:0016491//oxidoreductase activity;
Unigene81255_All	258	0.238788	0.813313	1768082878	0.480602	*	0.326391	NA	NA	NA	NA	NA	NA	NA
Unigene92196_All	220	4094893777	0.353549	-3533844735	0.045301	Down	0.0158999	NA	NA	NA	NA	NA	NA	NA
Unigene46234_All	797	7323496139	7728572037	0.0776693	0.7424	*	0.62794	XP_006436962.1/3.9e-45/hypothetical protein CICLE_v10033104mg [Citrus clementina] >XP_006485087.1 PREDICTED: mitochondrial import inner membrane translocase subunit Tim16 [Citrus sinensis] >ESR50202.1 hypothetical protein CICLE_v10033104mg [Citrus clementina] >KDO51249.1 hypothetical protein CISIN_1g033572mg [Citrus sinensis]	XM_002322270.2/0.0/Populus trichocarpa hypothetical protein (POPTR_0015s11790g) mRNA, complete cds	NA	cit:102625085/5.8e-46/mitochondrial import inner membrane translocase subunit Tim16; K17805 mitochondrial import inner membrane translocase subunit TIM16	At3g59280/2.5e-39/[S] KOG3442 Uncharacterized conserved protein	NA	biological_process:GO:0030150//protein import into mitochondrial matrix;cellular_component:GO:0005744//mitochondrial inner membrane presequence translocase complex;
CL17212.Contig1_All	323	0.0800253	0.0983936	0.29811	0.860044	*	0.78575	NA	LT594790.1/0.0/Theobroma cacao genome assembly, chromosome: III	NA	NA	NA	NA	NA
Unigene51244_All	388	0.338874	636044378	4230305318	0.0286878	Up	0.00933496	NA	NA	NA	NA	NA	NA	NA
CL13903.Contig2_All	267	0.741134	287629603	1956406719	0.332492	*	0.194416	NA	NA	NA	NA	NA	NA	NA
CL11902.Contig2_All	4429	2877088278	2471328302	-0.219323	0.5303	*	0.378032	EOX96538.1/0.0e+00/RNA-binding family protein isoform 1 [Theobroma cacao] >EOX96540.1 RNA-binding family protein isoform 1 [Theobroma cacao]	XM_018121520.1/0.0/PREDICTED: Theobroma cacao nucleolin (LOC18614528), transcript variant X2, mRNA	sp|Q9FXA2|PABP8_ARATH/5.0e-13/Polyadenylate-binding protein 8 OS=Arabidopsis thaliana GN=PAB8 PE=1 SV=1	lja:Lj1g3v2898460.1/1.4e-101/Lj1g3v2898460.1; -; K12885 heterogeneous nuclear ribonucleoprotein G	SPBC3D6.14c/9.1e-14/[GO] KOG4157 beta-1,6-N-acetylglucosaminyltransferase, contains WSC domain	PTHR24012/1.5E-155/--	NA
Unigene52749_All	352	2517085167	9060335286	1847810408	0.152022	*	0.0690734	NA	NA	NA	NA	NA	NA	NA
Unigene78567_All	260	0.238759	1273663402	241535891	0.313571	*	0.179038	XP_006664025.1/5.6e-09/PREDICTED: probable prefoldin subunit 2 [Oryza brachyantha]	NA	sp|Q9LJ98|PFD2_ARATH/5.3e-08/Probable prefoldin subunit 2 OS=Arabidopsis thaliana GN=At3g22480 PE=2 SV=1	obr:102720383/8.3e-10/probable prefoldin subunit 2; K09549 prefoldin subunit 2	Hs12408675/1.5e-17/[O] KOG4098 Molecular chaperone Prefoldin, subunit 2	PF01920/2.7E-10/Prefoldin subunit	biological_process:GO:0006457//protein folding;cellular_component:GO:0016272//prefoldin complex;molecular_function:GO:0051082//unfolded protein binding;
Unigene64465_All	254	299898513	0.156585	-4259457234	0.0354589	Down	0.0119347	NA	NA	NA	NA	NA	NA	NA
Unigene36994_All	257	1153245102	2575223567	-5484857671	9.7e-20	Down	3.49e-21	NA	NA	NA	NA	NA	NA	NA
Unigene3683_All	309	0.768805	3816096749	2311407876	0.216879	*	0.109048	NA	NA	NA	NA	NA	NA	NA
CL7689.Contig1_All	3685	1242551498	4183998497	-1570351407	4.87e-14	Down	2.76e-15	XP_017971007.1/3.4e-277/PREDICTED: ATP-dependent DNA helicase homolog RECG, chloroplastic [Theobroma cacao] >XP_017971008.1 PREDICTED: ATP-dependent DNA helicase homolog RECG, chloroplastic [Theobroma cacao]	XM_018115519.1/0.0/PREDICTED: Theobroma cacao ATP-dependent DNA helicase homolog RECG, chloroplastic (LOC18609773), transcript variant X2, mRNA	sp|Q0ILZ4|RH9_ORYSJ/2.2e-06/DEAD-box ATP-dependent RNA helicase 9 OS=Oryza sativa subsp. japonica GN=Os12g0611200 PE=2 SV=1	tcc:18609773/5.1e-278/ATP-dependent DNA helicase homolog RECG, chloroplastic; K03655 ATP-dependent DNA helicase RecG [EC:3.6.4.12]	At2g01440/2.8e-226/[A] KOG0344 ATP-dependent RNA helicase	SM00490/6.4E-20/helicase superfamily c-terminal domain	NA
CL8713.Contig2_All	1699	7830659372	5384277392	-0.540381	0.00581038	*	0.00151175	EOX95394.1/2.7e-197/Methyltransferases isoform 1 [Theobroma cacao]	XM_021792466.1/0.0/PREDICTED: Hevea brasiliensis tRNA:m(4)X modification enzyme TRM13 homolog (LOC110640927), transcript variant X1, mRNA	NA	tcc:18613778/9.1e-198/tRNA:m(4)X modification enzyme TRM13 homolog; K15446 tRNA:m4X modification enzyme [EC:2.1.1.225]	At4g01880/9.8e-142/[S] KOG2811 Uncharacterized conserved protein	PF11722/1.3E-11/CCCH zinc finger in TRM13 protein	biological_process:GO:0008033//tRNA processing;molecular_function:GO:0008168//methyltransferase activity;
CL15689.Contig11_All	677	7007049884	0.185159	-8563901166	4.1e-10	Down	3.44e-11	KNA21877.1/2.5e-08/hypothetical protein SOVF_039230 [Spinacia oleracea]	KY195545.1/0.0/Phaseolus vulgaris isolate PI535450 beta-amylase gene, partial cds	sp|P10538|AMYB_SOYBN/5.6e-09/Beta-amylase OS=Glycine max GN=BMY1 PE=1 SV=3	bvg:104908344/2.4e-08/beta-amylase; K01177 beta-amylase [EC:3.2.1.2]	At4g15210/2.2e-07/[G] LSE0409 A Beta-amylase	NA	NA
Unigene4921_All	891	0.606304	6788379739	680688135	1.6e-05	Up	2.44e-06	ACG24489.1/3.0e-118/60S ribosomal protein L7a [Zea mays]	NA	sp|P49692|RL7A1_ARATH/3.4e-78/60S ribosomal protein L7a-1 OS=Arabidopsis thaliana GN=RPL7AA PE=1 SV=2	gsl:Gasu_19660/6.9e-80/60S ribosomal protein L7Ae isoform 1; K02936 large subunit ribosomal protein L7Ae	Hs4506661/3.3e-112/[J] KOG3166 60S ribosomal protein L7A	PR00882/2.6E-70/Ribosomal protein L7A family signature	biological_process:GO:0000470//maturation of LSU-rRNA;GO:0006412//translation;cellular_component:GO:0022625//cytosolic large ribosomal subunit;molecular_function:GO:0003723//RNA binding;
Unigene16052_All	276	1829641782	1784475153	-0.0360614	0.967226	*	0.946407	NA	NA	NA	NA	NA	NA	NA
CL2444.Contig7_All	1181	1133736513	5604160185	2305412804	0.00666824	Up	0.00176433	EOY34275.1/1.1e-35/Nitrate excretion transporter1, putative [Theobroma cacao]	XM_004150590.2/0.0/PREDICTED: Cucumis sativus ultraviolet-B receptor UVR8 (LOC101217392), transcript variant X5, mRNA	sp|Q9M175|PTR39_ARATH/7.0e-31/Protein NRT1/ PTR FAMILY 2.3 OS=Arabidopsis thaliana GN=NPF2.3 PE=2 SV=1	tcc:18590835/1.6e-36/protein NRT1/ PTR FAMILY 2.7; K14638 solute carrier family 15 (peptide/histidine transporter), member 3/4	At3g45690/3.7e-31/[E] KOG1237 H+/oligopeptide symporter	PTHR11654/1.3E-54/--	biological_process:GO:0006857//oligopeptide transport;cellular_component:GO:0016021//integral component of membrane;molecular_function:GO:0005215//transporter activity;
CL16033.Contig5_All	498	4114044767	2768049766	-0.571688	0.323658	*	0.187532	NA	NA	NA	NA	NA	NA	NA
Unigene69848_All	252	3807084245	0.235278	-4016245948	0.0573728	*	0.0210754	NA	NA	NA	NA	CE24948/3.3e-06/[O] KOG0943 Predicted ubiquitin-protein ligase/hyperplastic discs protein, HECT superfamily	NA	NA
CL5956.Contig1_All	219	0.714286	1033367929	0.532779	0.834349	*	0.748426	NA	XM_020349389.1/0.0/PREDICTED: Cajanus cajan probable polyamine oxidase 2 (LOC109790272), mRNA	NA	NA	NA	NA	NA
CL15316.Contig2_All	527	0.343371	6542243709	4251943864	0.0276581	Up	0.00894762	NA	NA	NA	NA	NA	NA	NA
CL7291.Contig3_All	1021	1322922538	4661457807	-1504875475	7.72e-10	Down	6.67e-11	XP_008391548.1/2.0e-102/PREDICTED: 40S ribosomal protein S5 [Malus domestica]	XM_016815942.1/0.0/PREDICTED: Gossypium hirsutum 40S ribosomal protein S5-like (LOC107891217), mRNA	sp|O65731|RS5_CICAR/6.7e-99/40S ribosomal protein S5 (Fragment) OS=Cicer arietinum GN=RPS5 PE=2 SV=1	mdm:103453757/3.0e-103/40S ribosomal protein S5; K02989 small subunit ribosomal protein S5e	At2g37270/4.0e-98/[J] KOG3291 Ribosomal protein S7	PTHR11205/6.8E-161/--	biological_process:GO:0006412//translation;cellular_component:GO:0015935//small ribosomal subunit;molecular_function:GO:0003723//RNA binding;GO:0003735//structural constituent of ribosome;
Unigene91883_All	200	1707431388	0.322664	-240372526	0.31907	*	0.183304	CBJ30461.1/1.4e-15/conserved unknown protein [Ectocarpus siliculosus]	NA	sp|Q9SD61|C3H42_ARATH/1.0e-14/Zinc finger CCCH domain-containing protein 42 OS=Arabidopsis thaliana GN=At3g47120 PE=2 SV=1	cam:101499446/8.6e-15/zinc finger CCCH domain-containing protein 25; K13107 RNA-binding motif protein, X-linked 2	Hs7706316/3.1e-15/[R] KOG0126 Predicted RNA-binding protein (RRM superfamily)	PF00076/3.8E-7/RNA recognition motif. (a.k.a. RRM, RBD, or RNP domain)	molecular_function:GO:0003723//RNA binding;
Unigene39007_All	942	9247544186	1770955306	-2384542486	2.58e-10	Down	2.12e-11	XP_018825906.1/4.3e-27/PREDICTED: calcium-dependent protein kinase 13-like [Juglans regia]	XM_018970361.1/0.0/PREDICTED: Juglans regia calcium-dependent protein kinase 13-like (LOC108994928), mRNA	sp|Q8W4I7|CDPKD_ARATH/1.1e-23/Calcium-dependent protein kinase 13 OS=Arabidopsis thaliana GN=CPK13 PE=1 SV=2	tcc:108660414/1.9e-27/calcium-dependent protein kinase 13; K13412 calcium-dependent protein kinase [EC:2.7.11.1]	At1g74740/6.7e-15/[T] KOG0032 Ca2+/calmodulin-dependent protein kinase, EF-Hand protein superfamily	NA	molecular_function:GO:0005524//ATP binding;GO:0004672//protein kinase activity;GO:0005509//calcium ion binding;
CL519.Contig5_All	1562	4974669396	0.410393	-3599520879	0.105419	*	0.0438204	OMO56902.1/6.3e-39/FAD dependent oxidoreductase [Corchorus capsularis]	XM_017766993.1/0.0/PREDICTED: Gossypium arboreum pyridine nucleotide-disulfide oxidoreductase domain-containing protein 2 (LOC108466604), mRNA	NA	lja:Lj0g3v0327639.1/1.4e-14/Lj0g3v0327639.1; -; K03139 transcription initiation factor TFIIF subunit beta [EC:3.6.4.12]	At5g49550/1.8e-36/[H] KOG4254 Phytoene desaturase	PTHR10445:SF2/2.1E-19/--	NA
CL6277.Contig3_All	572	1212272431	2397087062	4305496455	3.53e-25	Up	8.9e-27	NA	NA	NA	NA	NA	NA	NA
CL11318.Contig4_All	1662	3862604336	1816445676	2233472412	0.124925	*	0.0541277	OMP04595.1/2.0e-38/hypothetical protein COLO4_09479 [Corchorus olitorius]	NA	sp|O65420|VAL3_ARATH/1.8e-24/B3 domain-containing transcription factor VAL3 OS=Arabidopsis thaliana GN=VAL3 PE=4 SV=3	mtr:MTR_1g116920/8.5e-07/AP2/ERF and B3 domain transcription factor; K09287 RAV-like factor	At4g32010/3.1e-23/[TK] LSE0285 A APETALA2 and related transcription factors	PTHR23336/6.7E-31/--	biological_process:GO:0006355//regulation of transcription, DNA-templated;GO:0006351//transcription, DNA-templated;cellular_component:GO:0005634//nucleus;molecular_function:GO:0003677//DNA binding;
Unigene45791_All	1183	2094921221	3337525532	0.671883	0.521305	*	0.366744	NA	NA	NA	NA	NA	NA	NA
CL13293.Contig1_All	306	0.345453	6203021078	416640895	0.0330503	Up	0.0109966	NA	NA	NA	NA	NA	NA	NA
CL3444.Contig5_All	4683	0.550072	1598902687	8183245322	3.87e-09	Up	3.62e-10	EOY26604.1/6.0e-218/Pleiotropic drug resistance 12 [Theobroma cacao]	XM_012612285.1/0.0/PREDICTED: Gossypium raimondii pleiotropic drug resistance protein 1-like (LOC105786034), mRNA	sp|Q76CU2|PDR1_TOBAC/4.1e-207/Pleiotropic drug resistance protein 1 OS=Nicotiana tabacum GN=PDR1 PE=2 SV=1	mis:MICPUN_75255/3.5e-42/ATP-binding cassette superfamily; K05681 ATP-binding cassette, subfamily G (WHITE), member 2	At1g15520/4.3e-203/[Q] KOG0065 Pleiotropic drug resistance proteins (PDR1-15), ABC superfamily	PF00005/6.5E-14/ABC transporter	NA
Unigene96768_All	232	0.732078	0.965536	0.399333	0.885104	*	0.822342	OQR87910.1/7.7e-18/methylmalonate-semialdehyde dehydrogenase, mitochondrial precursor [Achlya hypogyna]	NA	sp|Q0WM29|MMSA_ARATH/1.4e-15/Methylmalonate-semialdehyde dehydrogenase [acylating], mitochondrial OS=Arabidopsis thaliana GN=ALDH6B2 PE=2 SV=2	csl:COCSUDRAFT_29754/2.4e-16/methylmalonate semi-aldehyde dehydrogenase; K00140 malonate-semialdehyde dehydrogenase (acetylating) / methylmalonate-semialdehyde dehydrogenase [EC:1.2.1.18 1.2.1.27]	7290043/2.9e-28/[EG] KOG2449 Methylmalonate semialdehyde dehydrogenase	PTHR11699/5.9E-44/--	molecular_function:GO:0004491//methylmalonate-semialdehyde dehydrogenase (acylating) activity;
CL7279.Contig1_All	2517	3313744381	3025996459	-0.131052	0.609136	*	0.461744	EOY24040.1/3.3e-308/RING/U-box superfamily protein isoform 1 [Theobroma cacao]	XM_022047527.1/0.0/PREDICTED: Carica papaya MND1-interacting protein 1-like (LOC110818604), mRNA	sp|Q8RX22|MIP1_ARATH/6.6e-212/MND1-interacting protein 1 OS=Arabidopsis thaliana GN=MIP1 PE=1 SV=1	han:110910297/1.8e-08/kinesin-like protein KIN-14I; K10406 kinesin family member C2/C3	CE27133/1.0e-09/[Z] KOG0161 Myosin class II heavy chain	PTHR10044:SF133/0.0/--	NA
Unigene84264_All	217	0.794335	1729201972	1122286416	0.627694	*	0.484542	NA	NA	NA	NA	NA	NA	NA
Unigene82846_All	379	4778945136	2466151746	-0.954431	0.60691	*	0.459013	OLP89357.1/6.0e-12/hypothetical protein AK812_SmicGene29188 [Symbiodinium microadriaticum]	NA	NA	mng:MNEG_15816/1.7e-08/DNA helicase INO80; K11665 DNA helicase INO80 [EC:3.6.4.12]	YBR112c/1.7e-09/[R] KOG1124 FOG: TPR repeat	NA	NA
CL18.Contig24_All	3041	0.712337	1252821381	1078033246	1.28e-18	Up	4.98e-20	OMO59092.1/1.2e-81/Cytochrome P450 [Corchorus capsularis]	XM_017322764.1/0.0/PREDICTED: Malus x domestica cytochrome P450 71D9-like (LOC103401021), mRNA	sp|O48923|C71DA_SOYBN/6.8e-70/Cytochrome P450 71D10 OS=Glycine max GN=CYP71D10 PE=2 SV=1	hbr:110632749/2.1e-80/uncharacterized protein LOC110632749; K20556 cytochrome P450 family 76 subfamily C	At3g26230/1.1e-58/[Q] KOG0156 Cytochrome P450 CYP2 subfamily	PF00067/8.5E-17/Cytochrome P450	NA
Unigene10943_All	1833	1319341051	4750019826	-1473812111	0.000773672	Down	0.00016249	NA	NA	NA	NA	NA	NA	NA
Unigene23734_All	324	0.330642	5945622493	4168484795	0.0320823	Up	0.010628	NA	NA	NA	NA	NA	NA	NA
Unigene2580_All	596	3044024881	1118714994	-4766065707	1.82e-07	Down	2.1e-08	BAJ99195.1/1.3e-80/predicted protein [Hordeum vulgare subsp. vulgare]	NA	sp|P49609|ACON_GRAGA/2.2e-78/Aconitate hydratase, mitochondrial OS=Gracilaria gracilis PE=3 SV=1	vcn:VOLCADRAFT_76010/3.4e-75/ach1; mitochondrial aconitate hydratase; K01681 aconitate hydratase [EC:4.2.1.3]	YLR304c/3.4e-81/[CE] KOG0453 Aconitase/homoaconitase (aconitase superfamily)	PS01244/-/Aconitase family signature 2.	biological_process:GO:0006099//tricarboxylic acid cycle;cellular_component:GO:0005739//mitochondrion;molecular_function:GO:0003994//aconitate hydratase activity;GO:0046872//metal ion binding;GO:0051539//4 iron, 4 sulfur cluster binding;
CL5000.Contig3_All	1918	1899868187	6074311549	1676821578	0.0105956	Up	0.00298031	NP_001310637.1/3.8e-171/uncharacterized LOC8262908 [Ricinus communis] >AFQ93685.1 triacylglycerol acidic lipase TAL3 [Ricinus communis]	NA	sp|Q3EBR6|PLA16_ARATH/9.7e-06/Phospholipase A1-Igamma2, chloroplastic OS=Arabidopsis thaliana GN=At2g30550 PE=1 SV=2	NA	At5g67050/3.0e-131/[I] KOG4569 Predicted lipase	PF01764/7.7E-41/Lipase (class 3)	biological_process:GO:0006629//lipid metabolic process;molecular_function:GO:0016787//hydrolase activity;
CL11577.Contig2_All	236	8806223429	7826319099	-0.17019	0.90205	*	0.847127	NA	NA	NA	NA	NA	NA	NA
CL11453.Contig2_All	704	1171752461	4004984717	-4870727277	6.05e-27	Down	1.37e-28	NA	NA	NA	NA	NA	NA	NA
Unigene87504_All	235	0.232796	1241914769	2415425711	0.313388	*	0.178829	NA	NA	NA	NA	NA	NA	NA
Unigene765_All	1724	1993176813	2683406815	0.428996	0.0655937	*	0.0246943	XP_022159408.1/1.1e-41/F-box/kelch-repeat protein At3g23880-like [Momordica charantia]	AP015040.1/0.0/Vigna angularis var. angularis DNA, chromosome 7, almost complete sequence, cultivar: Shumari	sp|Q9SU30|CPR30_ARATH/2.3e-14/F-box protein CPR30 OS=Arabidopsis thaliana GN=CPR30 PE=1 SV=2	pvu:PHAVU_004G050300g/8.8e-15/hypothetical protein; K04079 molecular chaperone HtpG	At4g12560/6.1e-14/[R] LSE0004 A F-box domain	PTHR31790/1.6E-53/--	NA
Unigene20115_All	1164	3210631163	5437006625	0.759956	0.154028	*	0.0702657	XP_016576960.1/7.3e-08/PREDICTED: F-box protein CPR30-like [Capsicum annuum]	NA	NA	NA	NA	NA	NA
CL1543.Contig6_All	2772	1503543338	8873860401	-740458888	2.03e-52	Down	1.39e-54	OMO90853.1/2.1e-279/ATPase, AFG1-like protein [Corchorus olitorius]	XM_007011827.2/0.0/PREDICTED: Theobroma cacao lactation elevated protein 1 (LOC18587813), mRNA	NA	egr:104437681/4.4e-250/lactation elevated protein 1; K18798 peroxisome-assembly ATPase [EC:3.6.4.7]	At2g25530/1.4e-241/[R] KOG2383 Predicted ATPase	PTHR12169:SF5/0.0/--	molecular_function:GO:0005524//ATP binding;
Unigene6857_All	551	2688194703	634193	-2083643776	1.76e-06	Down	2.32e-07	NA	NA	NA	NA	NA	NA	NA
Unigene1869_All	418	1590792481	7895988567	-1010553842	0.399397	*	0.250861	NA	NA	NA	NA	NA	NA	NA
Unigene13640_All	1359	2126791342	1804944536	-0.236724	0.487616	*	0.333648	NA	XM_016096277.2/0.0/PREDICTED: Arachis duranensis probable histone H2B.3 (LOC107476459), mRNA	sp|A2YWI3|H2B2_ORYSI/6.2e-07/Histone H2B.2 OS=Oryza sativa subsp. indica GN=H2B.2 PE=3 SV=1	cann:107875616/5.9e-06/histone H2B.1-like; K11252 histone H2B	At1g07790/1.7e-06/[B] KOG1744 Histone H2B	NA	NA
Unigene54282_All	508	103113588	531757768	-0.955393	0.432646	*	0.281202	XP_011001488.1/1.3e-41/PREDICTED: zinc finger protein ZAT9-like [Populus euphratica]	NA	sp|Q9SHD0|ZAT4_ARATH/5.9e-27/Zinc finger protein ZAT4 OS=Arabidopsis thaliana GN=ZAT4 PE=2 SV=1	NA	At2g45120/1.6e-26/[R] KOG1721 FOG: Zn-finger	PTHR26374/1.7E-57/--	cellular_component:GO:0005634//nucleus;molecular_function:GO:0003676//nucleic acid binding;
Unigene13380_All	1488	1483546654	3720472268	1326435469	0.0678865	*	0.0257465	XP_017640228.1/6.8e-43/PREDICTED: ethylene-responsive transcription factor 2-like [Gossypium arboreum]	KX868933.1/0.0/Vernicia fordii clone comp136851_c0 AP2/ERF domain-containing transcription factor mRNA, complete cds	sp|Q8L9K1|ERF99_ARATH/2.6e-35/Ethylene-responsive transcription factor 13 OS=Arabidopsis thaliana GN=ERF13 PE=2 SV=2	ghi:107911866/8.9e-40/ethylene-responsive transcription factor 2-like; K09286 EREBP-like factor	At2g44840/7.0e-35/[K] LSE0301 A AP2 domain transcription factor	PTHR31190:SF21/8.1E-62/--	biological_process:GO:0006351//transcription, DNA-templated;cellular_component:GO:0005634//nucleus;molecular_function:GO:0003677//DNA binding;GO:0003700//DNA binding transcription factor activity;
CL3677.Contig1_All	421	5080747886	1832708624	-1471063442	0.0595483	*	0.0220121	XP_009350203.1/1.0e-20/PREDICTED: 40S ribosomal protein S28-B [Pyrus x bretschneideri] >OEJ87799.1 40S ribosomal protein S28-B [Hanseniaspora opuntiae] >SGZ38531.1 40S ribosomal protein S28-B [Hanseniaspora guilliermondii]	XM_009034419.1/0.0/Aureococcus anophagefferens hypothetical protein partial mRNA	sp|P46302|RS28_MAIZE/3.2e-18/40S ribosomal protein S28 OS=Zea mays GN=RPS28 PE=3 SV=1	pxb:103941734/1.5e-21/40S ribosomal protein S28-B; K02979 small subunit ribosomal protein S28e	SPCC285.15c/8.9e-28/[J] KOG3502 40S ribosomal protein S28	NA	biological_process:GO:0006412//translation;cellular_component:GO:0005840//ribosome;molecular_function:GO:0003735//structural constituent of ribosome;
Unigene53906_All	380	0.359578	2421473294	2751508714	0.239941	*	0.124443	NA	NA	NA	NA	NA	NA	NA
Unigene20167_All	2603	2920983919	376258929	0.365271	0.125291	*	0.0543166	OMO87543.1/0.0e+00/Quinolinate synthetase A [Corchorus olitorius]	XM_018984550.1/0.0/PREDICTED: Juglans regia quinolinate synthase, chloroplastic (LOC109005552), mRNA	sp|Q9FGS4|NADA_ARATH/3.2e-286/Quinolinate synthase, chloroplastic OS=Arabidopsis thaliana GN=QS PE=1 SV=1	tcc:18604978/1.6e-312/quinolinate synthase, chloroplastic; K03517 quinolinate synthase [EC:2.5.1.72]	Hs4505285/2.1e-10/[WV] KOG1216 von Willebrand factor and related coagulation proteins	PF02657/1.4E-28/Fe-S metabolism associated domain	biological_process:GO:0009435//NAD biosynthetic process;molecular_function:GO:0051539//4 iron, 4 sulfur cluster binding;GO:0008987//quinolinate synthetase A activity;
Unigene66816_All	268	4880185833	0.683296	-283635362	0.211831	*	0.10591	NA	NA	NA	NA	NA	NA	NA
Unigene11036_All	2397	1247425401	185054463	0.568996	0.0697216	*	0.0265751	XP_019225731.1/3.2e-10/PREDICTED: uncharacterized protein LOC109207296 [Nicotiana attenuata]	NA	NA	NA	NA	NA	NA
Unigene56861_All	747	2379311509	1904863364	-0.320857	0.68646	*	0.552857	NA	NA	NA	NA	NA	NA	NA
CL6410.Contig1_All	2723	2136967249	3965760721	0.892033	0.0335029	*	0.0111719	OMP01555.1/3.4e-165/hypothetical protein COLO4_11780 [Corchorus olitorius]	XM_018115392.1/0.0/PREDICTED: Theobroma cacao probable receptor-like protein kinase At1g11050 (LOC18607814), mRNA	sp|O04086|Y1105_ARATH/9.1e-151/Probable receptor-like protein kinase At1g11050 OS=Arabidopsis thaliana GN=At1g11050 PE=2 SV=1	hbr:110668667/2.2e-113/probable receptor-like protein kinase At1g11050; K04733 interleukin-1 receptor-associated kinase 4 [EC:2.7.11.1]	At1g11050/2.4e-150/[T] KOG1187 Serine/threonine protein kinase	PTHR27006/8.5E-18/--	NA
Unigene61147_All	282	6150797379	0.15587	-5302360966	0.00313051	Down	0.000760105	NA	NA	NA	NA	NA	NA	NA
Unigene88125_All	200	0.248681	1554805859	2644365077	0.258751	*	0.137827	NA	NA	NA	NA	NA	NA	NA
CL14127.Contig1_All	1888	2121282263	1768214861	-0.262643	0.248733	*	0.130799	XP_007199199.2/6.9e-149/probable WRKY transcription factor 21 [Prunus persica] >ONH93413.1 hypothetical protein PRUPE_8G230700 [Prunus persica]	XM_022042338.1/0.0/PREDICTED: Carica papaya probable WRKY transcription factor 21 (LOC110814770), transcript variant X2, mRNA	sp|O04336|WRK21_ARATH/5.2e-113/Probable WRKY transcription factor 21 OS=Arabidopsis thaliana GN=WRKY21 PE=2 SV=1	pxb:103933178/2.5e-23/WRKY transcription factor 22-like; K13425 WRKY transcription factor 22	At2g30590/1.4e-112/[KT] LSE0036 A WRKY superfamily transcription factors	PS50811/30.228/WRKY domain profile.	biological_process:GO:0006351//transcription, DNA-templated;cellular_component:GO:0005634//nucleus;molecular_function:GO:0043565//sequence-specific DNA binding;GO:0003700//DNA binding transcription factor activity;
CL14570.Contig2_All	216	0.21927	1002486207	2192804448	0.369138	*	0.22495	NA	NA	NA	NA	NA	NA	NA
Unigene47171_All	318	7768790259	5573311062	-0.479155	0.683804	*	0.54983	NA	NA	NA	NA	NA	NA	NA
Unigene83804_All	210	0.86119	0.755355	-0.189175	0.948081	*	0.916631	NA	NA	NA	NA	NA	NA	NA
CL2316.Contig4_All	1567	2458576744	2172495968	-0.17847	0.616804	*	0.471046	EOY23755.1/4.5e-138/Autophagy-related protein 13 isoform 1 [Theobroma cacao] >EOY23756.1 Autophagy-related protein 13 isoform 1 [Theobroma cacao]	NA	NA	tcc:18605896/1.5e-138/autophagy-related protein 13a; K08331 autophagy-related protein 13	At3g49590/2.0e-88/[U] KOG4573 Phosphoprotein involved in cytoplasm to vacuole targeting and autophagy	PTHR13430/1.4E-158/--	biological_process:GO:0006914//autophagy;cellular_component:GO:1990316//Atg1/ULK1 kinase complex;
CL2413.Contig29_All	853	8246309787	3715738065	-1150099855	0.652952	*	0.513837	XP_021808282.1/4.7e-12/14-3-3-like protein GF14 kappa [Prunus avium]	NA	sp|P48348|14338_ARATH/6.2e-13/14-3-3-like protein GF14 kappa OS=Arabidopsis thaliana GN=GRF8 PE=2 SV=2	pmum:103319610/6.9e-13/14-3-3-like protein GF14 kappa; K06630 14-3-3 protein epsilon	At5g65430/1.6e-12/[O] KOG0841 Multifunctional chaperone (14-3-3 family)	NA	molecular_function:GO:0019904//protein domain specific binding;
Unigene37716_All	582	5104310876	1041541468	1028932176	0.465585	*	0.312058	EYU40827.1/1.5e-06/hypothetical protein MIMGU_mgv1a021040mg [Erythranthe guttata]	NA	NA	NA	NA	PF03478/8.2E-11/Protein of unknown function (DUF295)	NA
CL52.Contig4_All	1561	8324763814	8916910061	0.0991345	0.829261	*	0.741518	XP_012479715.1/5.9e-122/PREDICTED: protein STABILIZED1 [Gossypium raimondii] >KJB31690.1 hypothetical protein B456_005G202800 [Gossypium raimondii]	XM_021443522.1/0.0/PREDICTED: Herrania umbratica protein STABILIZED1 (LOC110427857), mRNA	sp|Q9FNS4|MBB1_CHLRE/3.0e-13/PsbB mRNA maturation factor Mbb1, chloroplastic OS=Chlamydomonas reinhardtii GN=MBB1 PE=2 SV=1	gra:105794879/8.8e-123/protein STABILIZED1; K12855 pre-mRNA-processing factor 6	At4g03430/2.1e-106/[A] KOG0495 HAT repeat protein	PTHR11246:SF1/2.4E-92/--	biological_process:GO:0000398//mRNA splicing, via spliceosome;cellular_component:GO:0005634//nucleus;
Unigene9905_All	541	653338653	4436553077	-0.558392	0.160033	*	0.0737664	NA	NA	NA	NA	NA	NA	NA
Unigene30887_All	763	3475709225	1355834887	-1358125894	0.0137862	Down	0.00401818	BAK06754.1/5.2e-31/predicted protein [Hordeum vulgare subsp. vulgare]	NA	sp|Q9C757|INT2_ARATH/1.3e-25/Probable inositol transporter 2 OS=Arabidopsis thaliana GN=INT2 PE=1 SV=1	mus:103995361/7.0e-25/sugar transporter ERD6-like 16 isoform X2; K08145 MFS transporter, SP family, solute carrier family 2 (facilitated glucose transporter), member 8	YHR096c/1.8e-34/[R] KOG0254 Predicted transporter (major facilitator superfamily)	PS50850/33.369/Major facilitator superfamily (MFS) profile.	cellular_component:GO:0016021//integral component of membrane;
CL16056.Contig1_All	783	0.510272	9702308096	7570917834	1.46e-07	Up	1.66e-08	NA	NA	NA	NA	NA	NA	NA
Unigene99206_All	220	0.731409	1209953933	0.726201	0.76528	*	0.655115	NA	NA	NA	NA	NA	NA	NA
Unigene33445_All	425	0.328667	4819632482	3874224425	0.0554957	*	0.0202157	NA	NA	NA	NA	NA	NA	NA
CL898.Contig5_All	5028	2659642461	4259789798	0.67955	0.0697598	*	0.0265933	OMP09041.1/3.2e-161/Peroxin-3 [Corchorus olitorius]	XM_021760731.1/0.0/PREDICTED: Manihot esculenta peroxisome biogenesis protein 3-2-like (LOC110617748), transcript variant X2, mRNA	sp|Q8S9K7|PEX32_ARATH/7.1e-125/Peroxisome biogenesis protein 3-2 OS=Arabidopsis thaliana GN=PEX3-2 PE=2 SV=1	tcc:18604265/7.4e-155/peroxisome biogenesis protein 3-2; K13336 peroxin-3	At1g48640_1/3.8e-109/[MU] KOG4444 Peroxisomal assembly protein PEX3	PTHR28080/6.7E-108/--	biological_process:GO:0007031//peroxisome organization;cellular_component:GO:0005779//integral component of peroxisomal membrane;
CL535.Contig2_All	355	3716583171	2936058026	-0.340096	0.839521	*	0.755801	XP_021650235.1/2.4e-31/peroxidase 5-like [Hevea brasiliensis]	NA	sp|A7QEU4|PER5_VITVI/8.0e-31/Peroxidase 5 OS=Vitis vinifera GN=GSVIVT00037159001 PE=1 SV=2	hbr:110642463/3.6e-32/peroxidase 5-like; K00430 peroxidase [EC:1.11.1.7]	At4g11290/8.6e-16/[R] TWOG0189 Peroxidase	PF00141/1.1E-13/Peroxidase	biological_process:GO:0006979//response to oxidative stress;GO:0009664//plant-type cell wall organization;GO:0042744//hydrogen peroxide catabolic process;cellular_component:GO:0009506//plasmodesma;GO:0009505//plant-type cell wall;GO:0005576//extracellular region;molecular_function:GO:0020037//heme binding;GO:0046872//metal ion binding;GO:0004601//peroxidase activity;
Unigene46673_All	691	16622642	2335659521	-2831247815	1.55e-09	Down	1.39e-10	ACG48240.1/2.5e-48/transcription factor BTF3 [Zea mays]	NA	NA	gsl:Gasu_08600/6.2e-28/nascent polypeptide-associated complex subunit beta; K01527 nascent polypeptide-associated complex subunit beta	SPAC4F10.14c/3.4e-40/[K] KOG2240 RNA polymerase II general transcription factor BTF3 and related proteins	PTHR10351/3.4E-71/--	biological_process:GO:0006355//regulation of transcription, DNA-templated;GO:0006351//transcription, DNA-templated;
CL1336.Contig13_All	2103	2066253913	1985986527	-3379089811	1.61e-12	Down	1.05e-13	GAV83378.1/1.3e-42/zf-CHY domain-containing protein/zf-RING_2 domain-containing protein [Cephalotus follicularis]	XM_018645065.1/0.0/PREDICTED: Pyrus x bretschneideri E3 ubiquitin-protein ligase MIEL1-like (LOC103937583), transcript variant X2, mRNA	NA	pmum:103333867/5.1e-41/E3 ubiquitin-protein ligase MIEL1; K10144 RING finger and CHY zinc finger domain-containing protein 1 [EC:2.3.2.27]	At3g62970/5.6e-38/[R] KOG1940 Zn-finger protein	SM00184/1.3E-5/Ring finger	biological_process:GO:0016567//protein ubiquitination;molecular_function:GO:0008270//zinc ion binding;GO:0016874//ligase activity;
CL2868.Contig1_All	1380	0.668817	7501254269	101313048	8.11e-16	Up	3.95e-17	XP_007034685.1/9.0e-122/PREDICTED: 2-hydroxyisoflavanone dehydratase [Theobroma cacao] >EOY05611.1 CXE carboxylesterase [Theobroma cacao]	XM_017401096.1/0.0/PREDICTED: Daucus carota subsp. sativus 2-hydroxyisoflavanone dehydratase-like (LOC108226149), mRNA	sp|Q5NUF4|HIDM_GLYEC/6.3e-100/2-hydroxyisoflavanone dehydratase OS=Glycyrrhiza echinata GN=HIDM PE=1 SV=1	vra:106776973/1.8e-95/2-hydroxyisoflavanone dehydratase; K13258 2-hydroxyisoflavanone dehydratase [EC:4.2.1.105]	At3g48690/3.4e-68/[V] KOG1515 Arylacetamide deacetylase	PTHR23024:SF193/2.3E-143/--	biological_process:GO:0008152//metabolic process;molecular_function:GO:0016787//hydrolase activity;
Unigene33821_All	399	1365366372	4437175416	1700353464	0.333749	*	0.195436	NA	NA	NA	NA	NA	NA	NA
Unigene88277_All	212	0.216007	0.657674	1606293068	0.523408	*	0.369472	NA	NA	NA	NA	NA	NA	NA
Unigene25635_All	818	6307132161	1877560555	1573803369	0.118314	*	0.0505893	XP_018851514.1/1.2e-33/PREDICTED: auxin-induced protein 15A [Juglans regia]	NA	sp|P32295|ARG7_VIGRR/2.8e-10/Indole-3-acetic acid-induced protein ARG7 OS=Vigna radiata var. radiata GN=ARG7 PE=2 SV=1	tcc:18597979/2.6e-33/indole-3-acetic acid-induced protein ARG7; K14488 SAUR family protein	At2g37030/1.3e-27/[RT] LSE0432 A Auxin responsive protein	PF02519/6.9E-25/Auxin responsive protein	biological_process:GO:0009733//response to auxin;
CL6590.Contig1_All	3282	4755300183	4220611682	-0.172084	0.462898	*	0.30952	XP_007021322.2/1.4e-237/PREDICTED: uridine 5'-monophosphate synthase [Theobroma cacao]	XM_021431922.1/0.0/PREDICTED: Herrania umbratica uridine 5&apos;-monophosphate synthase (LOC110419047), mRNA	sp|Q42586|UMPS_ARATH/4.1e-214/Uridine 5'-monophosphate synthase OS=Arabidopsis thaliana GN=PYRE-F PE=2 SV=2	tcc:18593861/2.0e-238/uridine 5'-monophosphate synthase; K13421 uridine monophosphate synthetase [EC:2.4.2.10 4.1.1.23]	Hs4507835/1.1e-141/[F] KOG1377 Uridine 5'- monophosphate synthase/orotate phosphoribosyltransferase	PS00156/-/Orotidine 5'-phosphate decarboxylase active site.	NA
Unigene17035_All	366	0.268733	1891592072	2815356907	0.221233	*	0.11188	NA	NA	NA	NA	NA	NA	NA
Unigene3875_All	258	9934284399	7629441866	-0.380839	0.731478	*	0.611192	NA	NA	NA	NA	NA	NA	NA
Unigene7365_All	2364	9203585918	2315343834	1330958472	2.02e-09	Up	1.83e-10	XP_021294891.1/9.2e-284/putative leucine-rich repeat receptor-like serine/threonine-protein kinase At2g14440 [Herrania umbratica]	XM_021439216.1/0.0/PREDICTED: Herrania umbratica putative leucine-rich repeat receptor-like serine/threonine-protein kinase At2g14440 (LOC110424613), mRNA	sp|P93194|RPK1_IPONI/7.2e-19/Receptor-like protein kinase OS=Ipomoea nil GN=INRPK1 PE=2 SV=2	ghi:107950600/1.5e-20/LOW QUALITY PROTEIN: systemin receptor SR160-like; K13415 protein brassinosteroid insensitive 1 [EC:2.7.10.1 2.7.11.1]	At1g28340/5.9e-270/[R] KOG0619 FOG: Leucine rich repeat	PTHR27003/0.0/--	cellular_component:GO:0005768//endosome;GO:0016021//integral component of membrane;GO:0005802//trans-Golgi network;molecular_function:GO:0016301//kinase activity;
CL3802.Contig1_All	2413	2422481205	2877946415	0.248554	0.594486	*	0.446708	XP_007035412.2/1.3e-179/PREDICTED: receptor-like cytosolic serine/threonine-protein kinase RBK2 isoform X1 [Theobroma cacao]	XM_022049337.1/0.0/PREDICTED: Carica papaya receptor-like cytosolic serine/threonine-protein kinase RBK2 (LOC110819980), mRNA	sp|Q8RXC8|RBK2_ARATH/1.4e-118/Receptor-like cytosolic serine/threonine-protein kinase RBK2 OS=Arabidopsis thaliana GN=RBK2 PE=1 SV=1	han:110922933/2.2e-125/receptor-like cytosolic serine/threonine-protein kinase RBK2; K04733 interleukin-1 receptor-associated kinase 4 [EC:2.7.11.1]	At5g18910/1.1e-154/[T] KOG1187 Serine/threonine protein kinase	PTHR27001:SF193/6.4E-210/--	NA
CL12621.Contig2_All	266	127490638	2869263181	1170288995	0.532456	*	0.379956	NA	LT669795.1/0.0/Arabis alpina genome assembly, chromosome: 8	NA	NA	NA	NA	NA
Unigene43608_All	268	0.30871	4228955095	377597758	0.0639315	*	0.0239402	OAE31504.1/3.5e-06/hypothetical protein AXG93_2109s1030 [Marchantia polymorpha subsp. ruderalis]	NA	NA	vcn:VOLCADRAFT_94396/5.7e-06/hypothetical protein; K21952 CASK-interacting protein	NA	PR00081/2.9E-5/Glucose/ribitol dehydrogenase family signature	NA
Unigene2918_All	307	1179842023	3234872273	-1866813046	0.0410941	Down	0.0141867	NA	NA	NA	NA	NA	NA	NA
CL17276.Contig12_All	2665	1595060791	283229224	0.828359	0.016281	*	0.00485849	XP_017640534.1/6.2e-111/PREDICTED: disease resistance protein RGA2-like [Gossypium arboreum] >XP_017640535.1 PREDICTED: disease resistance protein RGA2-like [Gossypium arboreum] >XP_017640536.1 PREDICTED: disease resistance protein RGA2-like [Gossypium arboreum] >XP_017640537.1 PREDICTED: disease resistance protein RGA2-like [Gossypium arboreum]	NA	sp|Q7XBQ9|RGA2_SOLBU/3.7e-32/Disease resistance protein RGA2 OS=Solanum bulbocastanum GN=RGA2 PE=1 SV=1	pper:18775297/5.1e-86/putative disease resistance protein RGA3; K19613 leucine-rich repeat protein SHOC2	At1g69550/9.3e-30/[VT] LSE0039 A Disease resistance protein (TIR-NBS-LRR class)	PTHR23155:SF563/8.5E-64/--	NA
CL4214.Contig15_All	1314	100144414	1591003089	-5976001503	1.83e-12	Down	1.21e-13	EOY33607.1/3.9e-10/Uncharacterized protein TCM_041537 [Theobroma cacao]	NA	NA	NA	NA	NA	cellular_component:GO:0016021//integral component of membrane;
CL2039.Contig1_All	2516	4728122725	3732783723	6302840628	7.33e-07	Up	9.16e-08	XP_017632337.1/1.7e-110/PREDICTED: epimerase family protein SDR39U1 homolog, chloroplastic [Gossypium arboreum] >KHG01763.1 Epimerase family protein [Gossypium arboreum]	XM_006487325.2/0.0/PREDICTED: Citrus sinensis epimerase family protein SDR39U1 homolog, chloroplastic (LOC102610319), mRNA	sp|Q96473|VATL_KALDA/5.6e-86/V-type proton ATPase 16 kDa proteolipid subunit OS=Kalanchoe daigremontiana PE=2 SV=1	cit:102610319/7.3e-111/epimerase family protein SDR39U1 homolog, chloroplastic; K07071 uncharacterized protein	At1g19910/9.6e-85/[C] KOG0232 Vacuolar H+-ATPase V0 sector, subunits c/c'	PF08338/1.4E-18/Domain of unknown function (DUF1731)	molecular_function:GO:0003824//catalytic activity;GO:0050662//coenzyme binding;
CL6758.Contig2_All	330	3140006921	1583920248	-0.987268	0.105392	*	0.0437766	NA	NA	NA	NA	NA	NA	NA
CL617.Contig3_All	767	1930220167	3815571062	0.983134	0.708907	*	0.58276	OMO58112.1/5.1e-18/Transferase [Corchorus olitorius]	NA	sp|Q9FF86|DCR_ARATH/4.9e-09/BAHD acyltransferase DCR OS=Arabidopsis thaliana GN=DCR PE=2 SV=1	zju:107423492/2.9e-10/BAHD acyltransferase DCR-like; K19747 BAHD acyltransferase [EC:2.3.1.-]	At5g01210/5.4e-15/[RQ] TWOG0156 Predicted anthranilate N-hydroxycinnamoyl/benzoyltransferase	NA	NA
Unigene64628_All	240	4700515821	0.442777	-3408165499	0.0832277	*	0.0328508	NA	NA	NA	NA	NA	NA	NA
CL17194.Contig24_All	234	3489742295	5650512167	0.695261	0.605281	*	0.45737	NA	XR_002229078.1/0.0/PREDICTED: Aegilops tauschii subsp. tauschii uncharacterized LOC109747379 (LOC109747379), transcript variant X5, ncRNA	NA	NA	NA	NA	NA
CL1615.Contig5_All	1368	2927063402	2161947363	-0.437123	0.523159	*	0.368528	XP_012086231.2/1.2e-81/cytokinin dehydrogenase 1-like [Jatropha curcas] >XP_012086233.2 cytokinin dehydrogenase 1-like [Jatropha curcas]	LT594792.1/0.0/Theobroma cacao genome assembly, chromosome: V	sp|O22213|CKX1_ARATH/1.5e-61/Cytokinin dehydrogenase 1 OS=Arabidopsis thaliana GN=CKX1 PE=1 SV=1	jcu:105645276/1.7e-82/cytokinin dehydrogenase 1-like; K00279 cytokinin dehydrogenase [EC:1.5.99.12]	At2g41510/4.0e-61/[C] KOG1231 Proteins containing the FAD binding domain	PF09265/2.3E-25/Cytokinin dehydrogenase 1, FAD and cytokinin binding	biological_process:GO:0009690//cytokinin metabolic process;molecular_function:GO:0016614//oxidoreductase activity, acting on CH-OH group of donors;GO:0019139//cytokinin dehydrogenase activity;GO:0050660//flavin adenine dinucleotide binding;
Unigene98032_All	329	0.264836	1840251126	2796734122	0.225267	*	0.114483	XP_019107124.1/5.6e-06/PREDICTED: uncharacterized protein LOC109135955 [Beta vulgaris subsp. vulgaris]	NA	NA	NA	NA	NA	NA
CL12547.Contig2_All	493	4689198654	5329277408	3506526628	0.000205698	Up	3.83e-05	NA	NA	NA	NA	NA	NA	NA
Unigene17355_All	270	1092298196	1031571221	-3404451428	0.0195634	Down	0.00599722	NA	NA	NA	NA	CE04664/2.5e-07/[G] KOG1950 Glycosyl transferase, family 8 - glycogenin	PTHR11183/3.2E-18/--	NA
Unigene13288_All	1826	7551817798	9174944519	0.280875	0.604921	*	0.45699	OMO99667.1/7.4e-140/hypothetical protein COLO4_13171 [Corchorus olitorius]	XM_016020987.1/0.0/PREDICTED: Ziziphus jujuba uncharacterized LOC107413121 (LOC107413121), mRNA	NA	pop:POPTR_0004s23180g/6.4e-24/embryogenesis-associated family protein; K13696 abhydrolase domain-containing protein 1/3	At3g22970/1.0e-104/[S] LSE3615 A Uncharacterized protein	PF04720/1.5E-70/PDDEXK-like family of unknown function	NA
CL9623.Contig1_All	2842	2577833916	230043668	3157676524	1.29e-27	Up	2.81e-29	OMO58345.1/7.8e-221/hypothetical protein COLO4_34729 [Corchorus olitorius]	XM_012595585.1/0.0/PREDICTED: Gossypium raimondii probable glutamate carboxypeptidase 2 (LOC105773579), transcript variant X2, mRNA	sp|Q9M1S8|GCP2_ARATH/6.1e-97/Probable glutamate carboxypeptidase 2 OS=Arabidopsis thaliana GN=AMP1 PE=1 SV=3	tcc:18588497/4.1e-219/probable glutamate carboxypeptidase 2; K01301 N-acetylated-alpha-linked acidic dipeptidase [EC:3.4.17.21]	At5g19740/4.2e-169/[OPR] KOG2195 Transferrin receptor and related proteins containing the protease-associated (PA) domain	PF02225/3.6E-13/PA domain	NA
CL17073.Contig2_All	3903	3112978792	1178328109	-1401554431	4.97e-14	Down	2.82e-15	XP_021293224.1/2.7e-139/LOW QUALITY PROTEIN: uncharacterized protein LOC110423339 [Herrania umbratica]	XM_021437549.1/0.0/PREDICTED: Herrania umbratica dual-specificity RNA methyltransferase RlmN (LOC110423339), mRNA	NA	tcc:18609441/3.4e-139/dual-specificity RNA methyltransferase RlmN; K06941 23S rRNA (adenine2503-C2)-methyltransferase [EC:2.1.1.192]	NA	PF04055/1.3E-19/Radical SAM superfamily	biological_process:GO:0030488//tRNA methylation;GO:0070475//rRNA base methylation;cellular_component:GO:0005737//cytoplasm;molecular_function:GO:0008173//RNA methyltransferase activity;GO:0051536//iron-sulfur cluster binding;
CL6687.Contig1_All	658	4190557568	1272166332	-5041782996	2.64e-10	Down	2.17e-11	NA	NA	NA	NA	NA	NA	NA
Unigene36046_All	1396	82233314	619433126	-0.408774	0.480215	*	0.325585	XP_006434082.1/1.0e-133/hypothetical protein CICLE_v10001408mg [Citrus clementina] >ESR47322.1 hypothetical protein CICLE_v10001408mg [Citrus clementina] >KDO80842.1 hypothetical protein CISIN_1g048569mg [Citrus sinensis]	XM_003616105.1/0.0/Medicago truncatula hypothetical protein partial mRNA	NA	NA	At1g77860/3.5e-76/[T] KOG2289 Rhomboid family proteins	PF01694/4.4E-32/Rhomboid family	cellular_component:GO:0016021//integral component of membrane;molecular_function:GO:0004252//serine-type endopeptidase activity;
Unigene45852_All	907	5326043348	8734910233	0.713729	0.161125	*	0.0743875	NA	NA	NA	NA	NA	NA	NA
Unigene87260_All	213	0.723038	1071533863	0.567534	0.822389	*	0.732583	NA	NA	NA	NA	NA	NA	NA
Unigene12132_All	1537	6366942152	1590041009	1320391413	7.83e-06	Up	1.14e-06	EOY23197.1/1.1e-104/Disease resistance family protein / LRR family protein, putative [Theobroma cacao]	NA	sp|C0LGS2|Y4361_ARATH/3.1e-47/Probable LRR receptor-like serine/threonine-protein kinase At4g36180 OS=Arabidopsis thaliana GN=At4g36180 PE=2 SV=1	sly:543900/7.2e-61/Eix1; EIX receptor 1; K13466 EIX receptor 1/2	At2g25470/9.7e-64/[R] KOG0619 FOG: Leucine rich repeat	PS51450/4.786/Leucine-rich repeat profile.	cellular_component:GO:0016021//integral component of membrane;molecular_function:GO:0016301//kinase activity;
Unigene27485_All	224	0.273193	1126539128	2043905804	0.408211	*	0.258867	XP_003061224.1/1.1e-08/mitochondrial carrier family [Micromonas pusilla CCMP1545] >EEH54874.1 mitochondrial carrier family [Micromonas pusilla CCMP1545]	NA	sp|Q7XA87|FOLT1_ARATH/8.3e-10/Folate transporter 1, chloroplastic OS=Arabidopsis thaliana GN=FOLT1 PE=2 SV=1	mpp:MICPUCDRAFT_60741/1.6e-09/mitochondrial carrier family; K15115 solute carrier family 25 (mitochondrial folate transporter), member 32	YIL134w/1.6e-12/[C] KOG0764 Mitochondrial FAD carrier protein	PTHR24089/2.4E-20/--	biological_process:GO:0006810//transport;GO:0055085//transmembrane transport;cellular_component:GO:0016021//integral component of membrane;GO:0009941//chloroplast envelope;
CL4355.Contig2_All	388	153633948	0.200461	-9581960899	1.37e-13	Down	8.09e-15	NA	NA	NA	NA	NA	NA	NA
Unigene13081_All	317	0.338629	6406278237	4241709414	0.027983	Up	0.00907598	XP_022003112.1/4.4e-24/uncharacterized protein LOC110900532 [Helianthus annuus]	NA	NA	thj:104807150/2.5e-16/uncharacterized protein LOC104807150 isoform X1; K18195 rhamnogalacturonan endolyase [EC:4.2.2.23]	At2g28980/9.4e-22/[R] KOG1075 FOG: Reverse transcriptase	PTHR19446:SF387/5.9E-24/--	NA
CL8569.Contig6_All	1298	0.537106	9073392108	4078361986	0.046472	Up	0.0163799	XP_007044594.1/5.0e-90/PREDICTED: WAT1-related protein At3g28050 isoform X1 [Theobroma cacao] >XP_007044597.2 PREDICTED: WAT1-related protein At3g28050 isoform X1 [Theobroma cacao] >EOY00426.1 Nodulin MtN21 /EamA-like transporter family protein isoform 2 [Theobroma cacao] >EOY00428.1 Nodulin MtN21 /EamA-like transporter family protein isoform 2 [Theobroma cacao]	NA	sp|Q9FL08|WTR42_ARATH/4.6e-52/WAT1-related protein At5g40240 OS=Arabidopsis thaliana GN=At5g40240 PE=2 SV=1	nto:104085001/8.0e-37/WAT1-related protein At3g18200 isoform X1; K17500 integrin-linked kinase-associated serine/threonine phosphatase 2C [EC:3.1.3.16]	At3g28050/6.7e-50/[R] LSE0148 A Nodulin-like protein	PF00892/1.4E-9/EamA-like transporter family	cellular_component:GO:0016021//integral component of membrane;molecular_function:GO:0022857//transmembrane transporter activity;
CL14128.Contig2_All	348	0.327967	5206560742	3988709704	0.0451837	Up	0.0158513	BAK04598.1/8.2e-40/predicted protein [Hordeum vulgare subsp. vulgare]	NA	sp|P60040|RL72_ARATH/7.5e-26/60S ribosomal protein L7-2 OS=Arabidopsis thaliana GN=RPL7B PE=2 SV=1	vcn:VOLCADRAFT_81255/1.1e-28/rpl7; component of cytosolic 80S ribosome and 60S large subunit; K02937 large subunit ribosomal protein L7e	SPBC18H10.12c/4.2e-31/[J] KOG3184 60S ribosomal protein L7	PTHR11524/4.2E-47/--	cellular_component:GO:0005840//ribosome;
Unigene2956_All	274	5881633505	4333752537	-0.4406	0.741555	*	0.626927	NA	NA	NA	NA	NA	NA	NA
CL1815.Contig2_All	2426	1338492103	348417378	1380207956	1.12e-07	Up	1.25e-08	XP_021283413.1/1.9e-223/protein KRI1 homolog [Herrania umbratica]	XM_016859564.1/0.0/PREDICTED: Gossypium hirsutum protein KRI1 homolog (LOC107928361), transcript variant X2, mRNA	sp|B0Z4R9|YCF2_OENAR/3.5e-13/Protein Ycf2 OS=Oenothera argillicola GN=ycf2-A PE=3 SV=1	tcc:18599282/1.1e-223/protein KRI1 homolog; K14786 protein KRI1	At3g24080/4.2e-162/[J] KOG2409 KRR1-interacting protein involved in 40S ribosome biogenesis	PF12936/1.2E-28/KRI1-like family C-terminal	NA
Unigene46252_All	2516	1825674611	182148041	-0.00331818	0.995295	*	0.992633	XP_017969823.1/0.0e+00/PREDICTED: DNA replication licensing factor MCM7 [Theobroma cacao]	XM_021424238.1/0.0/PREDICTED: Herrania umbratica DNA replication licensing factor MCM7 (LOC110413440), mRNA	sp|P43299|MCM7_ARATH/0.0e+00/DNA replication licensing factor MCM7 OS=Arabidopsis thaliana GN=MCM7 PE=1 SV=2	tcc:18613690/0.0e+00/DNA replication licensing factor MCM7; K02210 DNA replication licensing factor MCM7 [EC:3.6.4.12]	At4g02060/0.0e+00/[L] KOG0482 DNA replication licensing factor, MCM7 component	PS50051/95.51/MCM family domain profile.	NA
CL3173.Contig2_All	1984	845937521	1821443949	1106459581	0.576374	*	0.426432	OMO79427.1/3.2e-266/Generative cell specific-1, HAP2-GCS1 [Corchorus capsularis]	XM_021430407.1/0.0/PREDICTED: Herrania umbratica protein HAPLESS 2 (LOC110417842), transcript variant X1, mRNA	sp|F4JP36|HAP2_ARATH/1.5e-232/Protein HAPLESS 2 OS=Arabidopsis thaliana GN=HAP2 PE=2 SV=1	csat:104774065/7.8e-07/zinc transporter 5-like; K14692 solute carrier family 30 (zinc transporter), member 5/7	NA	PTHR31764/1.2E-210/--	NA
Unigene29191_All	736	0.138207	0.200218	0.534745	0.79304	*	0.695308	NA	NA	NA	NA	NA	NA	NA
CL1198.Contig4_All	211	0.916978	0.868779	-0.0778979	0.978815	*	0.96487	XP_018501878.1/1.5e-20/PREDICTED: nucleoporin POM33-like [Pyrus x bretschneideri] >OWY49294.1 nucleoporin POM33-like [Alternaria alternata]	NA	NA	pxb:103942741/2.2e-21/nucleoporin POM33-like; K20724 transmembrane protein 33	NA	PF03661/3.7E-6/Uncharacterised protein family (UPF0121)	NA
Unigene10277_All	1643	4499253335	5719690536	0.346251	0.440035	*	0.288378	XP_008777793.1/4.5e-80/PREDICTED: uncharacterized protein LOC103697661 [Phoenix dactylifera]	CP018158.1/0.0/Oryza sativa Indica Group cultivar Shuhui498 chromosome 2 sequence	NA	mcha:111010887/1.1e-33/(3S,6E)-nerolidol synthase 1-like; K14175 (3S,6E)-nerolidol synthase [EC:4.2.3.48]	At1g20390/6.5e-58/[R] KOG0017 FOG: Transposon-encoded proteins with TYA, reverse transcriptase, integrase domains in various combinations	PF00078/5.2E-9/Reverse transcriptase (RNA-dependent DNA polymerase)	NA
Unigene75569_All	208	0.555443	0.816591	0.555976	0.830794	*	0.743546	NA	NA	NA	NA	NA	NA	NA
Unigene17846_All	300	6769183538	0.37179	-4186420056	0.00969967	Down	0.00269732	GAQ88771.1/7.6e-10/Methionyl-tRNA synthetase [Klebsormidium nitens]	NA	NA	cme:CYME_CMD077C/6.8e-08/similar to methionine--tRNA ligase, partial; K15437 aminoacyl tRNA synthase complex-interacting multifunctional protein 1	SPAC30C2.04/4.6e-10/[J] KOG2241 tRNA-binding protein	PTHR11586:SF22/5.4E-25/--	biological_process:GO:0006418//tRNA aminoacylation for protein translation;GO:0006431//methionyl-tRNA aminoacylation;cellular_component:GO:0005829//cytosol;GO:0005737//cytoplasm;molecular_function:GO:0005524//ATP binding;GO:0004825//methionine-tRNA ligase activity;GO:0000049//tRNA binding;
Unigene26866_All	473	1901565158	3985859208	-2254224719	0.02922	Down	0.00953497	XP_004309714.1/8.5e-32/PREDICTED: BI1-like protein [Fragaria vesca subsp. vesca]	NA	sp|Q94A20|BI1L_ARATH/1.4e-30/BI1-like protein OS=Arabidopsis thaliana GN=At4g15470 PE=2 SV=1	fve:101291592/1.3e-32/BI1-like protein; K06890 uncharacterized protein	SPCC576.04/3.7e-38/[T] KOG2322 N-methyl-D-aspartate receptor glutamate-binding subunit	PTHR23291/1.2E-79/--	NA
Unigene40224_All	1056	1998203828	2040675333	0.0303429	0.969721	*	0.950034	GAV75535.1/3.7e-99/rve domain-containing protein/RVT_3 domain-containing protein [Cephalotus follicularis]	NA	NA	soe:110789024/1.6e-27/uncharacterized protein LOC110789024; K02704 photosystem II CP47 chlorophyll apoprotein	At2g15410/6.6e-80/[R] KOG0017 FOG: Transposon-encoded proteins with TYA, reverse transcriptase, integrase domains in various combinations	PS50994/24.038/Integrase catalytic domain profile.	NA
Unigene13140_All	2992	1075948944	1300010885	0.272914	0.522727	*	0.36811	XP_007046104.1/5.6e-161/PREDICTED: TATA box-binding protein-associated factor RNA polymerase I subunit B [Theobroma cacao] >EOY01936.1 Maternal effect embryo arrest 12, putative [Theobroma cacao]	XM_007046042.2/0.0/PREDICTED: Theobroma cacao TATA box-binding protein-associated factor RNA polymerase I subunit B (LOC18610403), mRNA	sp|Q5XVF0|MEE12_ARATH/6.0e-87/TATA box-binding protein-associated factor RNA polymerase I subunit B OS=Arabidopsis thaliana GN=MEE12 PE=1 SV=1	NA	At1g42670_1/3.2e-18/[S] KOG1988 Uncharacterized conserved protein	PTHR31576/5.3E-21/--	cellular_component:GO:0070860//RNA polymerase I core factor complex;molecular_function:GO:0001164//RNA polymerase I CORE element sequence-specific DNA binding;GO:0001187//transcription factor activity, RNA polymerase I CORE element binding transcription factor recruiting;
Unigene66214_All	737	1257798437	2841360081	-2146247169	0.00379977	Down	0.000942723	GAV68456.1/1.6e-40/hypothetical protein CFOL_v3_11959, partial [Cephalotus follicularis]	NA	NA	NA	NA	PF16719/4.4E-41/SAWADEE domain	molecular_function:GO:0003682//chromatin binding;
Unigene88598_All	211	0.255667	0.947233	1889454191	0.447555	*	0.295703	OWZ18813.1/1.6e-06/Sulfite reductase [Phytophthora megakarya]	NA	NA	NA	YJR137c/5.0e-11/[P] KOG0560 Sulfite reductase (ferredoxin)	NA	NA
Unigene34591_All	2772	0.392044	1461143235	521993739	0.00270965	Up	0.000647406	EOX92318.1/0.0e+00/Uncharacterized protein TCM_001277 isoform 1 [Theobroma cacao] >EOX92319.1 Uncharacterized protein TCM_001277 isoform 1 [Theobroma cacao] >EOX92320.1 Uncharacterized protein TCM_001277 isoform 1 [Theobroma cacao]	XM_018124087.1/0.0/PREDICTED: Theobroma cacao uncharacterized LOC18611704 (LOC18611704), transcript variant X3, mRNA	NA	tcc:18611704/0.0e+00/uncharacterized LOC18611704; K19026 spatacsin	NA	PTHR13650/1.9E-227/--	NA
CL207.Contig2_All	1437	1574203116	0.509619	-4949059437	0.0129466	Down	0.00374249	XP_012088643.1/1.1e-130/R3H domain-containing protein 2 isoform X1 [Jatropha curcas] >KDP23817.1 hypothetical protein JCGZ_00069 [Jatropha curcas]	XM_021441744.1/0.0/PREDICTED: Herrania umbratica cAMP-regulated phosphoprotein 21 (LOC110426510), mRNA	NA	sita:101759799/7.5e-52/cAMP-regulated phosphoprotein 21-like; K02865 large subunit ribosomal protein L10Ae	At3g56680/1.3e-97/[A] KOG2953 mRNA-binding protein Encore	PTHR15672/8.5E-176/--	molecular_function:GO:0003676//nucleic acid binding;
CL15626.Contig2_All	2253	6507882407	1207551752	-2430103163	1.11e-18	Down	4.29e-20	XP_021897888.1/9.9e-94/LAG1 longevity assurance homolog 3-like [Carica papaya]	XM_022042196.1/0.0/PREDICTED: Carica papaya LAG1 longevity assurance homolog 3-like (LOC110814652), mRNA	sp|Q6NQI8|LAG13_ARATH/2.2e-89/LAG1 longevity assurance homolog 3 OS=Arabidopsis thaliana GN=At1g13580 PE=2 SV=2	cpap:110814652/1.5e-94/LAG1 longevity assurance homolog 3-like; K04710 ceramide synthetase [EC:2.3.1.24]	At1g13580/5.8e-89/[U] KOG1607 Protein transporter of the TRAM (translocating chain-associating membrane) superfamily	PS50922/28.066/TLC domain profile.	cellular_component:GO:0016021//integral component of membrane;
CL16766.Contig1_All	219	0.225259	0.685691	1605970705	0.523408	*	0.369232	XP_020540508.1/1.5e-18/uncharacterized protein LOC110010920 [Jatropha curcas]	AC212844.1/0.0/Populus trichocarpa clone POP021-P07, complete sequence	NA	rcu:8284252/3.0e-13/probable glutathione S-transferase; K00799 glutathione S-transferase [EC:2.5.1.18]	At2g13940/3.1e-16/[R] KOG0017 FOG: Transposon-encoded proteins with TYA, reverse transcriptase, integrase domains in various combinations	NA	NA
CL10367.Contig2_All	1658	5524648629	6106176241	0.144387	0.786043	*	0.682827	EEC79466.1/1.2e-51/hypothetical protein OsI_20483 [Oryza sativa Indica Group] >EEE64240.1 hypothetical protein OsJ_19073 [Oryza sativa Japonica Group]	XM_010064673.2/0.0/PREDICTED: Eucalyptus grandis protein translation factor SUI1 homolog 2 (LOC104450212), mRNA	sp|O48650|SUI1_SALBA/1.6e-52/Protein translation factor SUI1 homolog OS=Salix bakko PE=3 SV=1	pop:POPTR_0007s02530g/2.5e-51/POPTRDRAFT_813962; SUI1 family protein; K03113 translation initiation factor 1	At1g54290/6.0e-51/[J] KOG1770 Translation initiation factor 1 (eIF-1/SUI1)	PTHR10388/2.1E-87/--	molecular_function:GO:0003743//translation initiation factor activity;
Unigene54125_All	332	1692103863	4406346022	1380764666	0.43802	*	0.286474	NA	NA	NA	NA	NA	NA	NA
Unigene61526_All	215	7474692506	0.351926	-440867094	0.00430508	Down	0.00108252	NA	NA	NA	NA	NA	NA	NA
CL503.Contig5_All	3507	4076733638	9531207167	1225245251	0.00219061	Up	0.000511988	XP_007047314.2/2.2e-193/PREDICTED: PI-PLC X domain-containing protein At5g67130 isoform X1 [Theobroma cacao]	XM_021419654.1/0.0/PREDICTED: Herrania umbratica PI-PLC X domain-containing protein At5g67130 (LOC110410074), mRNA	sp|Q93XX5|Y5713_ARATH/1.0e-178/PI-PLC X domain-containing protein At5g67130 OS=Arabidopsis thaliana GN=At5g67130 PE=1 SV=1	gra:105777658/3.3e-101/histone-lysine N-methyltransferase CLF-like; K11430 histone-lysine N-methyltransferase EZH2 [EC:2.1.1.43]	At2g23380/2.4e-89/[K] KOG1079 Transcriptional repressor EZH1	PTHR13593/3.0E-245/--	biological_process:GO:0006629//lipid metabolic process;cellular_component:GO:0016021//integral component of membrane;molecular_function:GO:0008081//phosphoric diester hydrolase activity;
CL254.Contig1_All	4176	6279070495	5925509861	3238316381	0.0400289	Up	0.0137366	OMP09828.1/1.3e-27/Glycosyl transferase, family 8 [Corchorus olitorius]	NA	sp|Q9M9Y5|GAUT6_ARATH/1.4e-20/Probable galacturonosyltransferase 6 OS=Arabidopsis thaliana GN=GAUT6 PE=2 SV=1	tcc:18613227/1.7e-27/probable galacturonosyltransferase 6; K13648 alpha-1,4-galacturonosyltransferase [EC:2.4.1.43]	At1g06780/3.6e-20/[S] LSE0371 A Predicted glycosyltransferase	NA	biological_process:GO:0045489//pectin biosynthetic process;GO:0071555//cell wall organization;cellular_component:GO:0000139//Golgi membrane;molecular_function:GO:0047262//polygalacturonate 4-alpha-galacturonosyltransferase activity;
CL11643.Contig2_All	3428	1001840018	3818933537	-1391410429	2.51e-11	Down	1.86e-12	OMO71473.1/0.0e+00/Glycoside hydrolase, family 28 [Corchorus olitorius]	XM_018121750.1/0.0/PREDICTED: Theobroma cacao probable cellulose synthase A catalytic subunit 8 [UDP-forming] (LOC18598973), transcript variant X2, mRNA	sp|Q941L0|CESA3_ARATH/0.0e+00/Cellulose synthase A catalytic subunit 3 [UDP-forming] OS=Arabidopsis thaliana GN=CESA3 PE=1 SV=2	gra:105788367/0.0e+00/probable cellulose synthase A catalytic subunit 8 [UDP-forming]; K10999 cellulose synthase A [EC:2.4.1.12]	At5g05170/0.0e+00/[MG] LSE0129 A Cellulose synthase catalytic subunit	PTHR13301:SF64/0.0/--	NA
Unigene36510_All	585	1919215837	1483379443	-0.371629	0.629821	*	0.487333	XP_015874405.1/3.1e-31/PREDICTED: yrdC domain-containing protein, mitochondrial [Ziziphus jujuba]	NA	NA	nta:107761826/1.5e-22/uncharacterized LOC107761826; K04499 RuvB-like protein 1 (pontin 52)	At5g60590/1.2e-30/[J] KOG3051 RNA binding/translational regulation protein of the SUA5 family	PF01300/7.7E-10/Telomere recombination	molecular_function:GO:0003725//double-stranded RNA binding;
CL15283.Contig1_All	982	6718931596	3028429067	-1149662222	0.186373	*	0.0895148	EEF23315.1/1.1e-07/conserved hypothetical protein, partial [Ricinus communis]	NA	NA	NA	NA	PF00753/1.8E-18/Metallo-beta-lactamase superfamily	NA
Unigene25497_All	424	2783367952	1843893615	-0.594076	0.479903	*	0.325038	NA	NA	NA	NA	NA	NA	NA
Unigene106021_All	284	0.759407	3403326737	2163999835	0.265774	*	0.142874	NA	NA	NA	NA	NA	NA	NA
Unigene104401_All	249	0.242378	154269636	2670123623	0.252403	*	0.133217	NA	NA	NA	NA	NA	NA	NA
Unigene252_All	818	6105705798	117106139	0.939587	0.0701644	*	0.0267677	NA	NA	NA	NA	NA	NA	NA
Unigene77300_All	5227	1494547252	1734321326	6858518898	6.33e-05	Up	1.07e-05	XP_005644486.1/2.9e-136/hypothetical protein COCSUDRAFT_58179 [Coccomyxa subellipsoidea C-169] >EIE19942.1 hypothetical protein COCSUDRAFT_58179 [Coccomyxa subellipsoidea C-169]	NA	sp|K4BW79|ENOX_SOLLC/1.4e-06/2-methylene-furan-3-one reductase OS=Solanum lycopersicum GN=EO PE=1 SV=1	csl:COCSUDRAFT_58179/4.2e-137/hypothetical protein; K00665 fatty acid synthase, animal type [EC:2.3.1.85]	7295848/0.0e+00/[I] KOG1202 Animal-type fatty acid synthase and related proteins	SM00822/6.3E-37/--	cellular_component:GO:0016021//integral component of membrane;molecular_function:GO:0016705//oxidoreductase activity, acting on paired donors, with incorporation or reduction of molecular oxygen;GO:0020037//heme binding;GO:0005506//iron ion binding;GO:0016740//transferase activity;GO:0016491//oxidoreductase activity;
CL8837.Contig1_All	2091	298785652	1621560225	2440199832	4.03e-26	Up	9.62e-28	XP_017974412.1/6.9e-251/PREDICTED: protein NRT1/ PTR FAMILY 2.11 [Theobroma cacao]	XM_018118923.1/0.0/PREDICTED: Theobroma cacao protein NRT1/ PTR FAMILY 2.11 (LOC18601434), mRNA	sp|Q9LV10|PTR53_ARATH/1.7e-205/Protein NRT1/ PTR FAMILY 2.11 OS=Arabidopsis thaliana GN=NPF2.11 PE=1 SV=1	tcc:18601434/1.0e-251/protein NRT1/ PTR FAMILY 2.11; K14638 solute carrier family 15 (peptide/histidine transporter), member 3/4	At5g62680/4.5e-205/[E] KOG1237 H+/oligopeptide symporter	PTHR11654:SF59/0.0/--	cellular_component:GO:0016021//integral component of membrane;molecular_function:GO:0005215//transporter activity;
CL5453.Contig3_All	1116	2101751633	1549784154	-0.439525	0.00509744	*	0.00130723	XP_002310646.2/7.4e-34/hypothetical protein POPTR_0007s07630g [Populus trichocarpa] >EEE91096.2 hypothetical protein POPTR_0007s07630g [Populus trichocarpa]	NA	sp|P51428|RT10_PEA/2.0e-32/Ribosomal protein S10, mitochondrial OS=Pisum sativum GN=RPS10 PE=2 SV=1	csat:104766127/1.9e-31/40S ribosomal protein S10, mitochondrial-like; K02946 small subunit ribosomal protein S10	NA	PF00338/3.6E-11/Ribosomal protein S10p/S20e	biological_process:GO:0006412//translation;cellular_component:GO:0005840//ribosome;GO:0005739//mitochondrion;GO:0015935//small ribosomal subunit;molecular_function:GO:0003735//structural constituent of ribosome;
CL3168.Contig9_All	201	6888973582	1033451641	-2736818164	0.0965271	*	0.0393703	KMS64973.1/4.9e-13/hypothetical protein BVRB_040740, partial [Beta vulgaris subsp. vulgaris]	LC028895.1/0.0/Nitzschia sp. IriIs04 leucoplast DNA, complete genome	sp|Q3BAI2|YCX91_PHAAO/6.1e-12/Uncharacterized protein ORF91 OS=Phalaenopsis aphrodite subsp. formosana PE=4 SV=1	NA	NA	NA	cellular_component:GO:0009507//chloroplast;
CL15809.Contig2_All	1500	2741024339	217545056	-0.333401	0.303608	*	0.171305	XP_017977189.1/2.4e-27/PREDICTED: uncharacterized protein LOC18597833 [Theobroma cacao]	XM_003059737.1/0.0/Micromonas pusilla CCMP1545 predicted protein, mRNA	NA	spen:107013477/6.5e-06/trimethylguanosine synthase; K14292 trimethylguanosine synthase [EC:2.1.1.-]	At3g53530/5.5e-11/[P] KOG1603 Copper chaperone	PTHR22814:SF82/5.3E-16/--	biological_process:GO:0030001//metal ion transport;molecular_function:GO:0046872//metal ion binding;
Unigene69766_All	220	2344265048	0.348266	-2750872505	0.245752	*	0.128655	XP_010548994.1/4.4e-15/PREDICTED: DNA-directed RNA polymerases II, IV and V subunit 9B [Tarenaya hassleriana]	NA	sp|Q8L5V0|RPB9B_ARATH/9.0e-17/DNA-directed RNA polymerases II, IV and V subunit 9B OS=Arabidopsis thaliana GN=NRPB9B PE=1 SV=1	thj:104820300/6.6e-16/DNA-directed RNA polymerases II, IV and V subunit 9B; K03017 DNA-directed RNA polymerase II subunit RPB9	7299869/8.5e-30/[K] KOG2691 RNA polymerase II subunit 9	PTHR11239:SF1/3.2E-30/--	biological_process:GO:0006283//transcription-coupled nucleotide-excision repair;GO:0006351//transcription, DNA-templated;GO:0001193//maintenance of transcriptional fidelity during DNA-templated transcription elongation from RNA polymerase II promoter;GO:0006379//mRNA cleavage;GO:0006367//transcription initiation from RNA polymerase II promoter;GO:0080188//RNA-directed DNA methylation;cellular_com…
CL17310.Contig3_All	201	0.526589	0.315757	-0.737865	0.780496	*	0.675945	NA	NA	NA	NA	NA	NA	NA
CL13390.Contig2_All	1006	295523581	4935511164	0.739926	0.261093	*	0.139525	XP_007027942.2/1.2e-78/PREDICTED: protein YLS9 [Theobroma cacao]	NA	sp|Q9SJ52|YLS9_ARATH/7.2e-61/Protein YLS9 OS=Arabidopsis thaliana GN=YLS9 PE=2 SV=1	NA	At2g35980/1.9e-60/[V] LSE0414 A Harpin-induced protein involved in plant hypersensitive response and related proteins	PTHR31415/1.1E-109/--	cellular_component:GO:0016021//integral component of membrane;
CL10247.Contig1_All	736	3062770851	3323871539	0.118027	0.879951	*	0.815392	EOY27541.1/4.2e-62/Uncharacterized protein TCM_029382 [Theobroma cacao]	NA	NA	tcc:108662575/1.5e-61/ribonuclease H2 subunit C-like; K10745 ribonuclease H2 subunit C	Hs14149885/2.3e-07/[S] TWOG0642 Uncharacterized conserved protein	PF08615/1.1E-21/Ribonuclease H2 non-catalytic subunit (Ylr154p-like)	NA
CL4669.Contig1_All	3075	8391284907	1344004974	-2642353261	5.15e-11	Down	3.94e-12	XP_021635561.1/0.0e+00/uncharacterized protein LOC110631873 [Hevea brasiliensis]	XM_021779869.1/0.0/PREDICTED: Hevea brasiliensis ATP-dependent DNA helicase RecQ-like (LOC110631873), mRNA	sp|Q9FT70|RQL4B_ARATH/8.6e-81/ATP-dependent DNA helicase Q-like 4B OS=Arabidopsis thaliana GN=RECQL4B PE=2 SV=1	hbr:110631873/0.0e+00/uncharacterized protein LOC110631873; K03654 ATP-dependent DNA helicase RecQ [EC:3.6.4.12]	Hs5739524_2/1.4e-98/[L] KOG0351 ATP-dependent DNA helicase	PTHR13710/0.0/--	NA
Unigene95131_All	219	0.255667	0.947233	1889454191	0.447555	*	0.295703	NA	NA	NA	NA	NA	PF12456/2.5E-10/Inositol phosphatase	NA
CL618.Contig3_All	2034	7811683678	1117944553	0.517143	0.193106	*	0.0938705	XP_017975818.1/2.4e-192/PREDICTED: uncharacterized protein LOC18600852 isoform X2 [Theobroma cacao]	XM_018120329.1/0.0/PREDICTED: Theobroma cacao uncharacterized LOC18600852 (LOC18600852), transcript variant X2, mRNA	NA	tcc:18600852/3.1e-192/uncharacterized LOC18600852; K00737 beta-1,4-mannosyl-glycoprotein beta-1,4-N-acetylglucosaminyltransferase [EC:2.4.1.144]	At3g27540/1.2e-186/[G] TWOG0236 N-acetylglucosaminyltransferase	PF04724/4.1E-175/Glycosyltransferase family 17	NA
CL10412.Contig2_All	1006	7575039134	6004502174	-0.335209	0.294112	*	0.164042	XP_017434917.1/1.9e-113/PREDICTED: 40S ribosomal protein S8 [Vigna angularis] >KOM51982.1 hypothetical protein LR48_Vigan09g064100 [Vigna angularis] >BAT88558.1 hypothetical protein VIGAN_05208900 [Vigna angularis var. angularis]	XM_011017597.1/0.0/PREDICTED: Populus euphratica 40S ribosomal protein S8-like (LOC105119454), mRNA	sp|P49199|RS8_ORYSJ/8.1e-113/40S ribosomal protein S8 OS=Oryza sativa subsp. japonica GN=RPS8 PE=2 SV=2	var:108341779/2.8e-114/40S ribosomal protein S8; K02995 small subunit ribosomal protein S8e	At5g20290/3.9e-106/[J] KOG3283 40S ribosomal protein S8	PF01201/8.2E-59/Ribosomal protein S8e	biological_process:GO:0006412//translation;cellular_component:GO:0005840//ribosome;molecular_function:GO:0003735//structural constituent of ribosome;
Unigene59459_All	437	0.463578	2045308662	5463363472	0.00160622	Up	0.000362962	NA	NA	NA	NA	7293142/6.9e-07/[C] KOG3495 Mitochondrial F1F0-ATP synthase, subunit epsilon/ATP15	NA	NA
Unigene58806_All	465	8760744316	3787207107	-1209919128	0.3316	*	0.193637	NA	NA	NA	NA	NA	NA	NA
Unigene56035_All	1009	2492256688	1038988076	-1262273568	4.79e-06	Down	6.73e-07	XP_021280067.1/6.2e-72/heavy metal-associated isoprenylated plant protein 39 isoform X1 [Herrania umbratica]	NA	sp|B0Z4R9|YCF2_OENAR/8.7e-06/Protein Ycf2 OS=Oenothera argillicola GN=ycf2-A PE=3 SV=1	cre:CHLREDRAFT_205988/3.6e-08/HSP70G; ER-located HSP110/SSE-like protein; K09486 hypoxia up-regulated 1	At1g01490/7.0e-63/[P] KOG1603 Copper chaperone	PF00403/1.5E-7/Heavy-metal-associated domain	biological_process:GO:0030001//metal ion transport;molecular_function:GO:0046872//metal ion binding;
CL7184.Contig1_All	4178	1315553671	1265678811	-0.0557588	0.861719	*	0.787915	XP_007033676.2/1.3e-144/PREDICTED: putative disease resistance protein RGA3 [Theobroma cacao]	NA	sp|Q7XBQ9|RGA2_SOLBU/2.6e-80/Disease resistance protein RGA2 OS=Solanum bulbocastanum GN=RGA2 PE=1 SV=1	cmo:103483952/3.4e-105/putative disease resistance protein RGA3; K15078 structure-specific endonuclease subunit SLX1 [EC:3.6.1.-]	NA	SM00382/1.5E-4/ATPases associated with a variety of cellular activities	NA
Unigene22208_All	592	8241103957	1105195042	0.423391	0.712296	*	0.586846	NA	NA	NA	NA	NA	NA	NA
Unigene43727_All	205	2022269646	0.825819	-1292077024	0.598435	*	0.450359	NA	NA	NA	NA	NA	NA	NA
Unigene22255_All	494	7666845528	9718526377	0.342104	0.754055	*	0.641641	NA	NA	NA	NA	NA	NA	NA
Unigene16382_All	404	4241688023	1250195047	1559442773	0.128685	*	0.0562398	NA	NA	NA	NA	NA	NA	NA
Unigene85530_All	210	0.555341	0.769775	0.471064	0.863331	*	0.792082	NA	NA	NA	NA	NA	NA	NA
Unigene90374_All	229	1910516583	121503077	-0.65297	0.761104	*	0.649992	NA	NA	NA	NA	NA	NA	NA
CL8161.Contig2_All	763	9572391186	2983098893	-168206755	0.0717125	*	0.0274531	XP_006445394.1/2.0e-54/hypothetical protein CICLE_v10021501mg [Citrus clementina] >ESR58634.1 hypothetical protein CICLE_v10021501mg [Citrus clementina]	NA	sp|P92953|ATHB4_ARATH/1.3e-38/Homeobox-leucine zipper protein ATHB-4 OS=Arabidopsis thaliana GN=ATHB-4 PE=2 SV=1	cit:102607474/2.9e-55/homeobox-leucine zipper protein ATHB-4; K09338 homeobox-leucine zipper protein	At2g44910/3.5e-38/[K] KOG0483 Transcription factor HEX, contains HOX and HALZ domains	PTHR24326:SF269/1.2E-27/--	cellular_component:GO:0005634//nucleus;molecular_function:GO:0003677//DNA binding;GO:0043565//sequence-specific DNA binding;GO:0003700//DNA binding transcription factor activity;
CL104.Contig1_All	1743	7508884471	8353105876	0.153714	0.928063	*	0.886694	KHG04151.1/1.8e-34/Desmoglein-1-beta [Gossypium arboreum] >KHG15163.1 Desmoglein-1-beta [Gossypium arboreum]	XM_021763801.1/0.0/PREDICTED: Manihot esculenta uncharacterized LOC110620177 (LOC110620177), mRNA	NA	NA	NA	PTHR12242/3.3E-46/--	cellular_component:GO:0016021//integral component of membrane;
Unigene38431_All	411	0.873373	4199839952	2265665064	0.215409	*	0.108154	XP_005713742.1/1.0e-17/unnamed protein product [Chondrus crispus] >CDF33923.1 unnamed protein product [Chondrus crispus]	NA	NA	fve:105351367/3.2e-08/uncharacterized LOC105351367; K01869 leucyl-tRNA synthetase [EC:6.1.1.4]	YDR330w/9.7e-27/[O] KOG1364 Predicted ubiquitin regulatory protein, contains UAS and UBX domains	SM00594/2.0E-4/--	NA
Unigene65546_All	216	2363063741	0.857988	-1461628954	0.463623	*	0.310341	NA	NA	NA	NA	NA	NA	NA
CL6075.Contig1_All	1793	1079155682	1849933731	0.777571	0.00376328	*	0.000932614	EOY28140.1/4.8e-208/Transcriptional factor B3 family protein / auxin-responsive factor AUX/IAA-related isoform 1 [Theobroma cacao]	XM_007025459.2/0.0/PREDICTED: Theobroma cacao auxin response factor 3 (LOC18596775), transcript variant X2, mRNA	sp|O23661|ARFC_ARATH/8.9e-171/Auxin response factor 3 OS=Arabidopsis thaliana GN=ARF3 PE=1 SV=2	tcc:18596775/3.0e-207/auxin response factor 3; K14486 auxin response factor	At2g33860/2.4e-170/[TK] LSE0284 A Auxin response transcription factor	PS50863/13.437/B3 DNA-binding domain profile.	NA
CL12116.Contig1_All	420	4122638727	466639326	-3143188241	1.62e-05	Down	2.46e-06	XP_005714435.1/3.4e-08/unnamed protein product [Chondrus crispus] >CDF34616.1 unnamed protein product [Chondrus crispus]	NA	NA	NA	CE05971/4.6e-08/[T] LSE0513 C 7-transmembrane receptor	NA	biological_process:GO:0016539//intein-mediated protein splicing;molecular_function:GO:0004252//serine-type endopeptidase activity;GO:0008233//peptidase activity;
CL5409.Contig1_All	1079	8126596882	3809191645	2228761637	0.197178	*	0.0965295	XP_012454898.1/2.9e-83/PREDICTED: 2-isopropylmalate synthase 2, chloroplastic-like [Gossypium raimondii] >KJB71873.1 hypothetical protein B456_011G145600 [Gossypium raimondii]	XM_016843702.1/0.0/PREDICTED: Gossypium hirsutum 2-isopropylmalate synthase 2, chloroplastic-like (LOC107914697), transcript variant X1, mRNA	sp|Q9C550|LEU12_ARATH/2.2e-76/2-isopropylmalate synthase 2, chloroplastic OS=Arabidopsis thaliana GN=IPMS2 PE=1 SV=1	gra:105776650/4.3e-84/2-isopropylmalate synthase 2, chloroplastic-like; K01649 2-isopropylmalate synthase [EC:2.3.3.13]	At1g18500/2.4e-77/[E] KOG2367 Alpha-isopropylmalate synthase/homocitrate synthase	SM00917/1.1E-26/LeuA allosteric (dimerisation) domain	biological_process:GO:0009098//leucine biosynthetic process;molecular_function:GO:0003852//2-isopropylmalate synthase activity;
CL15659.Contig9_All	864	1440392693	5536084764	-1379524249	2.78e-10	Down	2.29e-11	XP_018835527.1/1.1e-53/PREDICTED: ferredoxin-like [Juglans regia]	XR_002509335.1/0.0/PREDICTED: Chenopodium quinoa uncharacterized LOC110711313 (LOC110711313), ncRNA	sp|Q9ZTS2|FER_CAPAN/3.3e-46/Ferredoxin, chloroplastic OS=Capsicum annuum GN=AP1 PE=1 SV=1	zju:107415178/1.1e-50/ferredoxin; K02639 ferredoxin	At3g24400/9.2e-11/[T] KOG1187 Serine/threonine protein kinase	PTHR19370:SF120/2.4E-68/--	NA
Unigene80096_All	281	0.31869	1597487395	2325579872	0.337093	*	0.198422	NA	NA	NA	NA	NA	NA	NA
Unigene101000_All	244	0.254615	0.957492	1910943026	0.442088	*	0.290482	NA	NA	NA	NA	NA	NA	NA
Unigene31659_All	322	2876971276	9183982521	1674569079	0.200899	*	0.0988151	KMZ68030.1/6.1e-13/Oligoribonuclease [Zostera marina]	NA	sp|Q9ZVE0|ORN_ARATH/2.4e-10/Oligoribonuclease OS=Arabidopsis thaliana GN=At2g26970 PE=2 SV=2	cit:102621451/2.0e-13/oligoribonuclease; K13288 oligoribonuclease [EC:3.1.-.-]	YLR059c/6.6e-15/[A] KOG3242 Oligoribonuclease (3'->5' exoribonuclease)	PTHR11046/7.4E-26/--	molecular_function:GO:0000175//3'-5'-exoribonuclease activity;GO:0003676//nucleic acid binding;
CL11500.Contig1_All	1941	9165320091	2957208842	-4953877229	1.47e-18	Down	5.76e-20	XP_021678431.1/3.6e-193/uncharacterized protein LOC110663447 isoform X2 [Hevea brasiliensis]	XM_011024462.1/0.0/PREDICTED: Populus euphratica uncharacterized LOC105124444 (LOC105124444), transcript variant X1, mRNA	NA	NA	At4g39790/1.3e-121/[S] LSE0370 A Predicted bZip-like transcription factor	PTHR21450/1.5E-122/--	NA
CL8402.Contig1_All	2172	8257721379	4844675443	-0.769344	0.502335	*	0.348205	OMO68435.1/6.9e-185/Mitochondrial fission ELM1-like protein [Corchorus olitorius]	XM_012219014.2/0.0/PREDICTED: Jatropha curcas mitochondrial fission protein ELM1 (LOC105635883), transcript variant X2, mRNA	sp|Q93YN4|ELM1_ARATH/1.7e-152/Mitochondrial fission protein ELM1 OS=Arabidopsis thaliana GN=ELM1 PE=1 SV=1	spen:107027659/9.4e-06/ubiquitin carboxyl-terminal hydrolase 9-like; K11855 ubiquitin carboxyl-terminal hydrolase 36/42 [EC:3.4.19.12]	NA	PTHR33986/3.2E-272/--	NA
Unigene56553_All	1438	1176180296	9084931105	-0.372562	0.447136	*	0.295083	XP_018840607.1/1.1e-130/PREDICTED: uncharacterized protein LOC109005947 [Juglans regia]	XM_021436069.1/0.0/PREDICTED: Herrania umbratica uncharacterized LOC110422238 (LOC110422238), transcript variant X2, mRNA	NA	NA	NA	PTHR10366/2.4E-122/--	NA
Unigene106189_All	236	0.636925	144922713	1186088577	0.606483	*	0.458566	OEU09461.1/5.1e-09/NAD(P)-binding protein [Fragilariopsis cylindrus CCMP1102]	NA	sp|Q9LTV6|DECR2_ARATH/3.7e-08/Peroxisomal 2,4-dienoyl-CoA reductase OS=Arabidopsis thaliana GN=At3g12800 PE=2 SV=1	pper:18778155/1.2e-07/peroxisomal 2,4-dienoyl-CoA reductase; K13237 peroxisomal 2,4-dienoyl-CoA reductase [EC:1.3.1.34]	YNL202w/1.4e-14/[R] KOG0725 Reductases with broad range of substrate specificities	PTHR24322/1.3E-25/--	NA
Unigene98582_All	201	0.844885	3251604791	1944324798	0.314193	*	0.179514	NA	XM_020670418.1/0.0/PREDICTED: Amborella trichopoda thioredoxin-like 3-1, chloroplastic (LOC18439314), transcript variant X2, mRNA	NA	NA	NA	NA	NA
CL4489.Contig2_All	1528	1948258721	597264183	1616183934	0.00610234	Up	0.00159632	OMO60126.1/8.3e-28/hypothetical protein CCACVL1_24381 [Corchorus capsularis]	NA	NA	NA	At5g08200_1/1.8e-09/[R] KOG2850 Predicted peptidoglycan-binding protein, contains LysM domain	PTHR20932:SF8/8.1E-17/--	NA
CL12903.Contig1_All	1312	3363955783	6519460572	0.954594	0.241348	*	0.12536	NA	NA	NA	NA	NA	NA	NA
Unigene55096_All	2576	3089866878	7234947413	-2094490248	2.48e-07	Down	2.9e-08	XP_010275748.1/8.6e-110/PREDICTED: probable CCR4-associated factor 1 homolog 7 [Nelumbo nucifera]	XM_007011903.2/0.0/PREDICTED: Theobroma cacao probable CCR4-associated factor 1 homolog 7 (LOC18587867), mRNA	sp|Q9SKZ2|CAF1G_ARATH/1.8e-103/Probable CCR4-associated factor 1 homolog 7 OS=Arabidopsis thaliana GN=CAF1-7 PE=2 SV=2	nnu:104610704/1.3e-110/probable CCR4-associated factor 1 homolog 7; K12581 CCR4-NOT transcription complex subunit 7/8	At1g80780/1.2e-101/[A] KOG0304 mRNA deadenylase subunit	PF04857/1.2E-10/CAF1 family ribonuclease	molecular_function:GO:0003676//nucleic acid binding;
Unigene47816_All	671	13575779	1353279313	-0.00457535	0.996431	*	0.994537	XP_021281369.1/1.6e-44/protein N-terminal asparagine amidohydrolase isoform X1 [Herrania umbratica] >XP_021281370.1 protein N-terminal asparagine amidohydrolase isoform X1 [Herrania umbratica]	XM_021425697.1/0.0/PREDICTED: Herrania umbratica protein N-terminal asparagine amidohydrolase (LOC110414483), transcript variant X4, mRNA	NA	tcc:18614680/7.1e-45/protein N-terminal asparagine amidohydrolase; K14662 protein N-terminal asparagine amidohydrolase [EC:3.5.1.121]	NA	PTHR12498/2.5E-43/--	NA
CL2966.Contig2_All	671	5192453806	8379745381	0.69049	0.238429	*	0.123375	NA	NA	NA	NA	NA	NA	NA
CL4851.Contig2_All	2697	2926274283	190755393	2704586939	0.00353137	Up	0.000868902	XP_021288622.1/0.0e+00/nucleolar complex protein 3 homolog isoform X2 [Herrania umbratica]	XM_021432947.1/0.0/PREDICTED: Herrania umbratica nucleolar complex protein 3 homolog (LOC110419827), transcript variant X2, mRNA	NA	tcc:18594765/0.0e+00/nucleolar complex protein 3 homolog; K14834 nucleolar complex protein 3	At1g79150/2.2e-151/[JU] KOG2153 Protein involved in the nuclear export of pre-ribosomes	PTHR14428/5.0E-218/--	NA
CL4016.Contig4_All	330	1638801892	1181667496	-0.471817	0.730651	*	0.610172	NA	NA	NA	NA	NA	NA	NA
Unigene4204_All	441	0.867024	3375814415	1961091151	0.319639	*	0.184013	XP_006478548.1/5.1e-63/PREDICTED: 2-alkenal reductase (NADP(+)-dependent)-like isoform X1 [Citrus sinensis]	XM_018119074.1/0.0/PREDICTED: Theobroma cacao 2-alkenal reductase (NADP(+)-dependent) (LOC18602307), mRNA	sp|Q9SLN8|DBR_TOBAC/2.3e-64/2-alkenal reductase (NADP(+)-dependent) OS=Nicotiana tabacum GN=DBR PE=1 SV=1	sly:101246540/3.5e-61/2-alkenal reductase (NADP(+)-dependent); K19825 2-alkenal reductase (NADP+) [EC:1.3.1.102]	At5g16990/8.6e-58/[R] KOG1196 Predicted NAD-dependent oxidoreductase	PTHR11695:SF564/1.6E-88/--	molecular_function:GO:0016491//oxidoreductase activity;
CL14587.Contig4_All	2502	10666747	1398302204	0.390556	0.391037	*	0.243449	NA	HG975523.1/0.0/Solanum lycopersicum chromosome ch11, complete genome	NA	NA	NA	NA	NA
CL1340.Contig3_All	4308	5778683945	1357729229	-2089545174	5.06e-15	Down	2.65e-16	EOY12786.1/0.0e+00/Myosin 2 isoform 1 [Theobroma cacao]	XM_016041223.1/0.0/PREDICTED: Ziziphus jujuba myosin-2 (LOC107430375), transcript variant X3, mRNA	sp|F4K0A6|MYO2_ARATH/0.0e+00/Myosin-2 OS=Arabidopsis thaliana GN=VIII-2 PE=2 SV=1	tcc:18593818/0.0e+00/myosin-2; K10357 myosin V	At5g54280/0.0e+00/[Z] KOG0160 Myosin class V heavy chain	PS50096/7.51/IQ motif profile.	NA
CL16642.Contig2_All	2360	7525350983	201601284	1421674051	0.00133294	Up	0.000295431	GAU48536.1/7.1e-111/hypothetical protein TSUD_282880 [Trifolium subterraneum]	HG975445.1/0.0/Solanum pennellii chromosome ch06, complete genome	NA	ccaj:109800566/3.0e-42/probable helicase MAGATAMA 3; K10706 senataxin [EC:3.6.4.-]	At3g32110/2.0e-47/[R] KOG1075 FOG: Reverse transcriptase	PTHR31696:SF6/3.2E-55/--	NA
CL291.Contig13_All	2392	1377989003	2240540331	-5942573869	4.57e-20	Down	1.6e-21	OMP01695.1/6.7e-133/hypothetical protein COLO4_11662 [Corchorus olitorius]	XM_021973826.1/0.0/PREDICTED: Prunus avium kinesin-like protein KIN-8B (LOC110769788), transcript variant X2, mRNA	sp|Q39493|DSK1_CYLFU/5.2e-33/Diatom spindle kinesin-1 OS=Cylindrotheca fusiformis GN=DSK1 PE=2 SV=1	vvi:100854756/8.4e-133/kinesin-like protein KIN-8B; K10401 kinesin family member 18/19	At3g49650/1.0e-120/[Z] KOG0242 Kinesin-like protein	PS00411/-/Kinesin motor domain signature.	NA
Unigene14365_All	1845	232445483	1342081789	-0.79242	0.00121863	*	0.000267513	XP_015578759.1/5.1e-72/PREDICTED: uncharacterized protein LOC8276328 isoform X2 [Ricinus communis]	NA	NA	rcu:8276328/3.2e-71/uncharacterized LOC8276328; K15032 mTERF domain-containing protein, mitochondrial	At5g07900/1.8e-35/[KR] KOG1267 Mitochondrial transcription termination factor, mTERF	PTHR13068:SF20/4.4E-109/--	NA
Unigene74337_All	277	0.382958	2153546613	249145556	0.298619	*	0.167669	NA	NA	NA	NA	NA	NA	NA
CL17217.Contig13_All	697	1583107215	9338780766	2560475245	0.183861	*	0.0879724	EOY02265.1/2.1e-10/Uncharacterized protein TCM_016791 [Theobroma cacao]	NA	NA	NA	NA	NA	cellular_component:GO:0016021//integral component of membrane;
Unigene83836_All	215	240755399	200227613	-0.265927	0.890944	*	0.831112	KUF95594.1/1.2e-20/hypothetical protein AM588_10005924 [Phytophthora nicotianae]	NA	NA	NA	NA	NA	cellular_component:GO:0016021//integral component of membrane;molecular_function:GO:0022857//transmembrane transporter activity;
CL717.Contig10_All	1327	3722233883	1225916633	-492423593	0.000305673	Down	5.9e-05	XP_007133716.1/2.0e-38/hypothetical protein PHAVU_011G202900g [Phaseolus vulgaris] >ESW05710.1 hypothetical protein PHAVU_011G202900g [Phaseolus vulgaris]	NA	sp|Q9SZ67|WRK19_ARATH/4.8e-12/Probable WRKY transcription factor 19 OS=Arabidopsis thaliana GN=WRKY19 PE=2 SV=1	hbr:110667980/5.0e-34/putative disease resistance protein At3g14460; K19613 leucine-rich repeat protein SHOC2	At5g45200/6.1e-14/[VT] LSE0039 A Disease resistance protein (TIR-NBS-LRR class)	PTHR23155/7.7E-25/--	biological_process:GO:0006952//defense response;molecular_function:GO:0043531//ADP binding;
Unigene88020_All	260	0.227245	0.721416	166658267	0.507433	*	0.353113	XP_009344908.1/3.1e-20/PREDICTED: uncharacterized protein LOC103936764 [Pyrus x bretschneideri]	NA	sp|P0C2F6|RNHX1_ARATH/2.3e-19/Putative ribonuclease H protein At1g65750 OS=Arabidopsis thaliana GN=At1g65750 PE=3 SV=1	gmx:100795113/4.7e-13/ATP-dependent RNA helicase DHX36-like; K14442 ATP-dependent RNA helicase DHX36 [EC:3.6.4.13]	At4g15590/2.2e-21/[R] KOG1075 FOG: Reverse transcriptase	NA	NA
Unigene26474_All	251	1668869644	1291281815	-3691995469	0.000115848	Down	2.06e-05	NA	NA	NA	NA	NA	NA	NA
CL192.Contig7_All	5085	8500298537	5785740853	-0.555012	0.0833149	*	0.032895	XP_020532959.1/8.7e-231/auxilin-related protein 1 isoform X1 [Jatropha curcas] >KDP43186.1 hypothetical protein JCGZ_22738 [Jatropha curcas]	XM_018116234.1/0.0/PREDICTED: Theobroma cacao CDP-diacylglycerol--serine O-phosphatidyltransferase 1 (LOC18609079), transcript variant X4, mRNA	sp|Q9FWS1|AUL1_ARATH/2.4e-64/Auxilin-like protein 1 OS=Arabidopsis thaliana GN=AUL1 PE=2 SV=2	ghi:107909421/2.7e-181/LOW QUALITY PROTEIN: auxilin-like protein 1; K18626 trichohyalin	At1g15110/4.6e-126/[I] KOG2735 Phosphatidylserine synthase	PTHR23172/4.5E-226/--	NA
CL1017.Contig10_All	1410	8878775027	2545669075	1519612336	0.232087	*	0.119231	EOY15599.1/3.0e-141/Serine esterase family protein, putative isoform 4 [Theobroma cacao]	XM_021428829.1/0.0/PREDICTED: Herrania umbratica protein FAM135B-like (LOC110416758), mRNA	NA	gmx:100786376/1.0e-08/uncharacterized LOC100786376; K00940 nucleoside-diphosphate kinase [EC:2.7.4.6]	At1g58350/4.1e-101/[S] KOG2205 Uncharacterized conserved protein	PTHR12482:SF19/1.2E-74/--	NA
CL1728.Contig21_All	1715	3788875927	2916061772	-3699676711	0.0206303	Down	0.00637473	NA	NA	NA	NA	NA	NA	NA
Unigene100355_All	280	0.2584	1865098982	2851572039	0.212149	*	0.106125	NA	NA	NA	NA	NA	NA	NA
Unigene37520_All	786	1062380338	3050842781	4843835578	0.000275068	Up	5.26e-05	XP_002282035.1/1.5e-60/PREDICTED: cytochrome P450 CYP82D47 [Vitis vinifera]	NA	sp|O49858|C82A3_SOYBN/8.4e-49/Cytochrome P450 82A3 OS=Glycine max GN=CYP82A3 PE=2 SV=1	var:108319340/8.5e-58/cytochrome P450 82A4-like; K00512 steroid 17alpha-monooxygenase / 17alpha-hydroxyprogesterone deacetylase [EC:1.14.14.19 1.14.14.32]	At4g31970/2.2e-43/[Q] KOG0156 Cytochrome P450 CYP2 subfamily	PF00067/1.1E-19/Cytochrome P450	biological_process:GO:0044550//secondary metabolite biosynthetic process;cellular_component:GO:0016020//membrane;GO:0016021//integral component of membrane;molecular_function:GO:0016709//oxidoreductase activity, acting on paired donors, with incorporation or reduction of molecular oxygen, NAD(P)H as one donor, and incorporation of one atom of oxygen;GO:0020037//heme binding;GO:0005506//iron ion b…
Unigene49574_All	985	1433929355	0.242307	-9208920935	1.84e-11	Down	1.34e-12	XP_021996980.1/9.4e-150/NADPH-dependent aldehyde reductase 1, chloroplastic-like [Helianthus annuus] >OTG04191.1 putative glucose/ribitol dehydrogenase [Helianthus annuus]	XM_010279782.2/0.0/PREDICTED: Nelumbo nucifera glucose and ribitol dehydrogenase (LOC104612386), mRNA	sp|Q9FZ42|GRDH1_ARATH/5.8e-124/Glucose and ribitol dehydrogenase homolog 1 OS=Arabidopsis thaliana GN=At1g54870 PE=2 SV=1	apro:F751_3220/1.8e-28/Dehydrogenase/reductase SDR family member 4; K11147 dehydrogenase/reductase SDR family member 4 [EC:1.1.-.-]	At1g54870/9.4e-121/[R] KOG0725 Reductases with broad range of substrate specificities	PTHR24322:SF566/4.8E-97/--	molecular_function:GO:0016491//oxidoreductase activity;
Unigene80961_All	219	2146545392	1035960584	-1051047569	0.609033	*	0.461301	NA	NA	sp|Q9LK03|PERK2_ARATH/2.5e-06/Proline-rich receptor-like protein kinase PERK2 OS=Arabidopsis thaliana GN=PERK2 PE=2 SV=3	NA	At3g24400/6.6e-06/[T] KOG1187 Serine/threonine protein kinase	PF04119/6.7E-23/Heat shock protein 9/12	NA
Unigene46287_All	1060	2457148594	2385801089	-0.0425113	0.954783	*	0.926769	NA	NA	NA	NA	NA	NA	NA
CL6949.Contig1_All	381	1739977811	5755684562	-1596009475	0.0295996	Down	0.00968241	NA	NA	NA	NA	NA	NA	NA
Unigene30682_All	776	4287840446	4286917856	-3322238545	1.03e-06	Down	1.31e-07	NA	NA	NA	NA	NA	NA	NA
Unigene13008_All	1942	5584350034	118933135	-2231238666	1.26e-21	Down	3.98e-23	XP_014505621.1/1.8e-14/PREDICTED: denticleless protein homolog [Vigna radiata var. radiata]	CP019101.1/0.0/Spirodela polyrhiza strain 9509 chromosome 9 sequence	NA	ccaj:109808827/6.9e-16/denticleless protein homolog; K11790 denticleless	At3g27640/7.3e-16/[S] KOG0321 WD40 repeat-containing protein L2DTL	PTHR22852/6.5E-19/--	NA
Unigene40386_All	818	7232114957	6652434513	-0.120535	0.818743	*	0.727742	KOM29008.1/6.0e-17/hypothetical protein LR48_Vigan627s005700 [Vigna angularis]	XM_010261529.1/0.0/PREDICTED: Nelumbo nucifera protein YIPF6 homolog (LOC104599137), mRNA	NA	NA	At2g18840/3.3e-18/[S] KOG2946 Uncharacterized conserved protein	NA	cellular_component:GO:0016021//integral component of membrane;
Unigene38898_All	366	1160830249	2242511768	-2371969558	0.0612285	*	0.0227457	CCD28234.1/1.3e-27/Ribosomal protein L7a, partial [Plasmopara viticola]	NA	sp|P35685|RL7A_ORYSJ/1.5e-24/60S ribosomal protein L7a OS=Oryza sativa subsp. japonica GN=RPL7A PE=2 SV=1	soe:110783418/9.9e-25/60S ribosomal protein L7a-2-like; K02936 large subunit ribosomal protein L7Ae	Hs4506661/1.8e-32/[J] KOG3166 60S ribosomal protein L7A	PTHR23105:SF46/1.2E-42/--	biological_process:GO:0000470//maturation of LSU-rRNA;GO:0006412//translation;cellular_component:GO:0022625//cytosolic large ribosomal subunit;molecular_function:GO:0003723//RNA binding;
Unigene13982_All	488	2101634594	2559706415	0.284466	0.515546	*	0.361461	OMO92537.1/1.5e-42/hypothetical protein COLO4_17520 [Corchorus olitorius]	NA	sp|Q8GUQ5|BRI1_SOLLC/2.4e-14/Brassinosteroid LRR receptor kinase OS=Solanum lycopersicum GN=CURL3 PE=1 SV=1	aip:107627692/2.0e-20/receptor like protein 30-like; K19613 leucine-rich repeat protein SHOC2	At1g45616/7.2e-29/[R] KOG0619 FOG: Leucine rich repeat	PTHR27004/2.6E-50/--	NA
Unigene6638_All	2895	8176210685	6046264599	-0.435388	0.588379	*	0.439304	XP_002273011.2/9.9e-147/PREDICTED: uncharacterized protein LOC100265349 [Vitis vinifera] >CBI17145.3 unnamed protein product, partial [Vitis vinifera]	XM_007042482.2/0.0/PREDICTED: Theobroma cacao methylthioribose kinase (LOC18608018), mRNA	sp|Q9C6D2|MTK_ARATH/8.3e-110/Methylthioribose kinase OS=Arabidopsis thaliana GN=MTK PE=1 SV=1	jcu:105637173/1.6e-117/methylthioribose kinase isoform X2; K00899 5-methylthioribose kinase [EC:2.7.1.100]	NA	PTHR37212/8.9E-118/--	NA
Unigene25446_All	494	4809671073	1197183195	1315633794	0.00313189	Up	0.000760531	NA	NA	NA	NA	NA	PF04568/4.0E-17/Mitochondrial ATPase inhibitor, IATP	NA
Unigene34159_All	2009	1902773139	2911629114	0.613723	0.0152948	*	0.00452072	GAV71266.1/8.4e-129/Pkinase domain-containing protein/Stress-antifung domain-containing protein/Pkinase_Tyr domain-containing protein/RVT_2 domain-containing protein [Cephalotus follicularis]	XM_012236994.2/0.0/PREDICTED: Jatropha curcas putative receptor-like protein kinase At4g00960 (LOC105650113), mRNA	sp|Q9C5S9|CRK6_ARATH/3.3e-113/Cysteine-rich receptor-like protein kinase 6 OS=Arabidopsis thaliana GN=CRK6 PE=1 SV=1	pavi:110747569/6.4e-118/cysteine-rich receptor-like protein kinase 10; K04733 interleukin-1 receptor-associated kinase 4 [EC:2.7.11.1]	At4g23140/8.7e-113/[T] LSE0029 A Receptor-like protein kinase, contains conserved domain of unknown function	PS00107/-/Protein kinases ATP-binding region signature.	NA
CL12556.Contig10_All	1385	1737780946	1831136529	0.0754931	0.806836	*	0.712586	OMO95598.1/1.1e-79/hypothetical protein COLO4_15774 [Corchorus olitorius]	XR_002445646.1/0.0/PREDICTED: Herrania umbratica sec-independent protein translocase protein TatB (LOC110421478), transcript variant X4, misc_RNA	NA	nsy:104236222/5.7e-49/uncharacterized protein LOC104236222; K01695 tryptophan synthase alpha chain [EC:4.2.1.20]	NA	PTHR35512/2.1E-77/--	NA
Unigene5628_All	1276	2013828587	1992172276	-0.0155985	0.978724	*	0.964638	NA	NA	NA	NA	NA	NA	NA
Unigene9577_All	266	0.864481	4149042	2262871272	0.213442	*	0.10696	XP_021607890.1/3.5e-14/DNA mismatch repair protein MSH5 isoform X4 [Manihot esculenta]	NA	sp|F4JEP5|MSH5_ARATH/1.1e-11/DNA mismatch repair protein MSH5 OS=Arabidopsis thaliana GN=MSH5 PE=2 SV=1	vvi:100252044/8.7e-15/DNA mismatch repair protein MSH5; K08741 DNA mismatch repair protein MSH5	NA	NA	NA
CL2642.Contig1_All	384	3062852707	1426036651	-1102864928	0.0634078	*	0.0237129	NA	NA	NA	NA	NA	NA	NA
CL3741.Contig8_All	1591	1081064689	4791463277	2148013457	2.37e-09	Up	2.17e-10	XP_021299404.1/9.3e-131/lipid phosphate phosphatase 2-like [Herrania umbratica]	XM_010281076.2/0.0/PREDICTED: Nelumbo nucifera lipid phosphate phosphatase 2-like (LOC104613307), transcript variant X5, mRNA	sp|Q9ZU49|LPP1_ARATH/3.7e-112/Lipid phosphate phosphatase 1 OS=Arabidopsis thaliana GN=LPP1 PE=2 SV=2	hbr:110651655/7.1e-128/lipid phosphate phosphatase 1-like isoform X1; K18693 diacylglycerol diphosphate phosphatase / phosphatidate phosphatase [EC:3.1.3.81 3.1.3.4]	At3g02600/5.1e-116/[I] KOG3030 Lipid phosphate phosphatase and related enzymes of the PAP2 family	PF01569/1.8E-33/PAP2 superfamily	cellular_component:GO:0016021//integral component of membrane;
CL7730.Contig2_All	1174	1115324877	1357544258	0.283535	0.760721	*	0.649552	NA	NA	NA	NA	NA	NA	NA
Unigene75370_All	262	0.238759	1273663402	241535891	0.313571	*	0.179038	NA	NA	NA	NA	NA	NA	NA
CL9747.Contig1_All	246	522936501	2116994888	-1304617988	0.38783	*	0.240502	NA	NA	NA	NA	NA	NA	NA
CL2216.Contig1_All	1003	1120249309	0.252423	-1211568741	2.27e-25	Down	5.65e-27	XP_004290303.1/6.2e-72/PREDICTED: fructose-bisphosphate aldolase 1, chloroplastic [Fragaria vesca subsp. vesca]	XM_021796738.1/0.0/PREDICTED: Hevea brasiliensis fructose-bisphosphate aldolase 1, chloroplastic (LOC110644113), mRNA	sp|Q944G9|ALFC2_ARATH/3.8e-70/Probable fructose-bisphosphate aldolase 2, chloroplastic OS=Arabidopsis thaliana GN=FBA2 PE=1 SV=2	fve:101299626/9.2e-73/fructose-bisphosphate aldolase 1, chloroplastic; K01623 fructose-bisphosphate aldolase, class I [EC:4.1.2.13]	At4g38970/1.0e-69/[G] KOG1557 Fructose-biphosphate aldolase	PF00274/5.2E-52/Fructose-bisphosphate aldolase class-I	biological_process:GO:0006096//glycolytic process;molecular_function:GO:0004332//fructose-bisphosphate aldolase activity;
CL1800.Contig1_All	4419	1509922086	2385101395	0.659576	0.000866092	*	0.000184074	XP_007015858.1/0.0e+00/PREDICTED: pentatricopeptide repeat-containing protein At2g27610 [Theobroma cacao] >XP_017981967.1 PREDICTED: pentatricopeptide repeat-containing protein At2g27610 [Theobroma cacao] >EOY33477.1 Tetratricopeptide repeat (TPR)-like superfamily protein [Theobroma cacao]	XM_021422797.1/0.0/PREDICTED: Herrania umbratica protein SUPPRESSOR OF K(+) TRANSPORT GROWTH DEFECT 1 (LOC110412267), transcript variant X2, mRNA	sp|Q9ZUW3|PP172_ARATH/1.8e-310/Pentatricopeptide repeat-containing protein At2g27610 OS=Arabidopsis thaliana GN=PCMP-H60 PE=2 SV=1	ghi:107889165/2.7e-241/protein SUPPRESSOR OF K(+) TRANSPORT GROWTH DEFECT 1-like; K12196 vacuolar protein-sorting-associated protein 4	At2g27610/4.9e-310/[R] KOG4197 FOG: PPR repeat	PF13041/1.1E-12/PPR repeat family	molecular_function:GO:0008270//zinc ion binding;
Unigene86436_All	331	0.4709	1670126448	1826464234	0.461107	*	0.307967	XP_008456052.1/3.6e-53/PREDICTED: ferredoxin-like [Cucumis melo]	XM_008457830.2/0.0/PREDICTED: Cucumis melo ferredoxin-like (LOC103496100), mRNA	sp|O04090|FER1_ARATH/3.3e-39/Ferredoxin-1, chloroplastic OS=Arabidopsis thaliana GN=FD1 PE=1 SV=1	cmo:103496100/5.3e-54/ferredoxin-like; K02639 ferredoxin	NA	PS51085/13.139/2Fe-2S ferredoxin-type iron-sulfur binding domain profile.	biological_process:GO:0022900//electron transport chain;cellular_component:GO:0009507//chloroplast;molecular_function:GO:0009055//electron transfer activity;GO:0046872//metal ion binding;GO:0051537//2 iron, 2 sulfur cluster binding;
CL16820.Contig18_All	990	257008411	3016538212	0.231078	0.885977	*	0.823702	OMO62447.1/6.2e-16/Lipase, GDSL [Corchorus capsularis]	XM_019584989.1/0.0/PREDICTED: Lupinus angustifolius kinesin-like protein KIN-1 (LOC109345790), transcript variant X2, mRNA	sp|F9W301|PSS1_ORYSJ/9.1e-16/Kinesin-1-like protein PSS1 OS=Oryza sativa subsp. japonica GN=PSS1 PE=1 SV=1	lang:109345790/4.6e-16/kinesin-like protein KIN-1; K10396 kinesin family member 5	At3g63480/1.4e-10/[Z] KOG0240 Kinesin (SMY1 subfamily)	NA	NA
CL362.Contig4_All	562	2605543792	2670477395	0.0355132	0.96044	*	0.935687	NA	NA	NA	NA	NA	NA	NA
Unigene103203_All	234	0.274123	1999733648	2866913794	0.210102	*	0.104781	NA	NA	NA	NA	NA	NA	NA
Unigene70167_All	321	563642011	0.421776	-3740231457	0.088582	*	0.0354904	XP_006343898.1/2.3e-36/PREDICTED: V-type proton ATPase subunit E-like [Solanum tuberosum]	XM_004245498.3/0.0/PREDICTED: Solanum lycopersicum V-type proton ATPase subunit E (LOC101265947), mRNA	sp|Q9SWE7|VATE_CITLI/6.1e-30/V-type proton ATPase subunit E OS=Citrus limon GN=VATE PE=2 SV=1	sot:102600657/3.4e-37/V-type proton ATPase subunit E-like; K02150 V-type H+-transporting ATPase subunit E	At1g64200/1.8e-25/[C] KOG1664 Vacuolar H+-ATPase V1 sector, subunit E	PF01991/3.6E-16/ATP synthase (E/31 kDa) subunit	biological_process:GO:0015991//ATP hydrolysis coupled proton transport;cellular_component:GO:0033178//proton-transporting two-sector ATPase complex, catalytic domain;molecular_function:GO:0046961//proton-transporting ATPase activity, rotational mechanism;
Unigene20480_All	666	2610724739	269281345	0.0446639	0.953199	*	0.924178	NA	NA	NA	NA	NA	NA	NA
CL15636.Contig19_All	1640	2996155915	4673158671	0.641285	0.296996	*	0.166215	XP_014502017.1/4.8e-13/PREDICTED: THO complex subunit 1 isoform X1 [Vigna radiata var. radiata] >XP_014502018.1 PREDICTED: THO complex subunit 1 isoform X1 [Vigna radiata var. radiata] >XP_014502019.1 PREDICTED: THO complex subunit 1 isoform X1 [Vigna radiata var. radiata]	LT594797.1/0.0/Theobroma cacao genome assembly, chromosome: X	sp|Q93VM9|THOC1_ARATH/8.2e-14/THO complex subunit 1 OS=Arabidopsis thaliana GN=THO1 PE=1 SV=1	vra:106762555/7.1e-14/THO complex subunit 1 isoform X1; K12878 THO complex subunit 1	At5g09860/1.7e-10/[Y] KOG2491 Nuclear matrix protein	NA	NA
CL15025.Contig1_All	830	7617237462	1375576392	4174624579	1.21e-11	Up	8.64e-13	XP_021296319.1/4.2e-42/transcription factor BIM2-like isoform X3 [Herrania umbratica]	XM_006482380.2/0.0/PREDICTED: Citrus sinensis transcription factor BIM3 (LOC102618719), transcript variant X2, mRNA	sp|Q9FMB6|BIM3_ARATH/2.4e-14/Transcription factor BIM3 OS=Arabidopsis thaliana GN=BIM3 PE=1 SV=1	NA	At5g38860/6.5e-14/[KT] LSE0107 A bHLH transcription factor	PTHR12565:SF85/1.0E-27/--	NA
Unigene91657_All	279	9980175395	0.162325	-5942103837	0.000424363	Down	8.45e-05	NA	NA	NA	NA	NA	NA	NA
CL4890.Contig1_All	4901	272584149	2033612174	-0.422657	0.122204	*	0.0526616	XP_021294205.1/0.0e+00/leucine--tRNA ligase, chloroplastic/mitochondrial isoform X1 [Herrania umbratica]	XM_012594250.1/0.0/PREDICTED: Gossypium raimondii putative leucine--tRNA ligase, mitochondrial (LOC105772795), transcript variant X2, mRNA	sp|P93736|SYV_ARATH/1.4e-16/Valine--tRNA ligase OS=Arabidopsis thaliana GN=VALRS PE=2 SV=2	tcc:18597207/0.0e+00/leucine--tRNA ligase, chloroplastic/mitochondrial; K01869 leucyl-tRNA synthetase [EC:6.1.1.4]	At4g04350/0.0e+00/[J] KOG0435 Leucyl-tRNA synthetase	PR00985/8.2E-38/Leucyl-tRNA synthetase signature	biological_process:GO:0006429//leucyl-tRNA aminoacylation;molecular_function:GO:0004823//leucine-tRNA ligase activity;GO:0005524//ATP binding;GO:0002161//aminoacyl-tRNA editing activity;
Unigene75485_All	220	0.626129	1309665497	1064665458	0.653022	*	0.513942	NA	NA	NA	tcc:18609081/3.6e-06/palmitoyl-acyl carrier protein thioesterase, chloroplastic; K10781 fatty acyl-ACP thioesterase B [EC:3.1.2.14 3.1.2.21]	NA	NA	NA
Unigene40484_All	2336	2309218009	2345572728	0.0225359	0.91965	*	0.874078	XP_017969894.1/2.4e-252/PREDICTED: UV-stimulated scaffold protein A homolog [Theobroma cacao]	XM_002302597.2/0.0/Populus trichocarpa hypothetical protein (POPTR_0002s17260g) mRNA, complete cds	sp|Q9M358|UVSSA_ARATH/2.1e-188/UV-stimulated scaffold protein A homolog OS=Arabidopsis thaliana GN=At3g61800 PE=3 SV=1	NA	At3g61800/5.6e-188/[S] KOG2374 Uncharacterized conserved protein	PF09740/1.4E-27/Uncharacterized conserved protein (DUF2043)	NA
CL10854.Contig4_All	983	1064538919	2247124153	1077851141	0.309588	*	0.175896	NA	FR825225.1/0.0/Albugo laibachii Nc14, genomic contig CONTIG_1898_NC14_v4_1369_119	NA	NA	NA	NA	NA
Unigene87624_All	220	2663523041	1409943655	2404229844	0.0271622	Up	0.00875813	NA	NA	NA	NA	NA	NA	NA
Unigene52061_All	418	1031221913	1147773009	0.154483	0.899717	*	0.843546	NA	NA	NA	NA	NA	NA	NA
Unigene66100_All	227	0.955953	0.168615	-2503207012	0.297436	*	0.166709	XP_005845907.1/5.9e-07/hypothetical protein CHLNCDRAFT_136510 [Chlorella variabilis] >EFN53805.1 hypothetical protein CHLNCDRAFT_136510 [Chlorella variabilis]	NA	NA	pop:POPTR_0016s13420g/1.2e-07/POPTRDRAFT_668121; macrophage migration inhibitory factor family protein; K07253 phenylpyruvate tautomerase [EC:5.3.2.1]	CE22574/2.1e-07/[V] KOG1759 Macrophage migration inhibitory factor	PD004816/8.0E-13/MACROPHAGE MIGRATION INHIBITORY FACTOR TAUTOMERASE MIF PHENYLPYRUVATE CYTOKINE RESPONSE INFLAMMATORY	NA
Unigene6034_All	678	7626945752	7208437456	-0.0814189	0.867297	*	0.797983	GAV72921.1/2.6e-21/LRR_2 domain-containing protein/FBD domain-containing protein [Cephalotus follicularis]	NA	sp|Q9LX46|FBL68_ARATH/7.6e-14/F-box/LRR-repeat protein At3g59250 OS=Arabidopsis thaliana GN=At3g59250 PE=2 SV=1	NA	At3g59180/2.6e-16/[R] LSE0003 A F-box and FBD-domains	PTHR31639:SF6/2.8E-28/--	NA
Unigene41244_All	1378	5238012161	3218717352	-0.702534	0.033905	*	0.0113317	XP_002304931.2/2.1e-134/hypothetical protein POPTR_0004s02200g [Populus trichocarpa] >EEE85442.2 hypothetical protein POPTR_0004s02200g [Populus trichocarpa]	XM_021781688.1/0.0/PREDICTED: Hevea brasiliensis gibberellin 2-beta-dioxygenase 8-like (LOC110633181), mRNA	sp|O49561|G2OX8_ARATH/2.9e-121/Gibberellin 2-beta-dioxygenase 8 OS=Arabidopsis thaliana GN=GA2OX8 PE=1 SV=2	egr:104442720/1.2e-134/gibberellin 2-beta-dioxygenase 8; K04125 gibberellin 2-oxidase [EC:1.14.11.13]	At1g50960/3.8e-75/[QR] KOG0143 Iron/ascorbate family oxidoreductases	PS51471/15.19/Fe(2+) 2-oxoglutarate dioxygenase domain profile.	molecular_function:GO:0046872//metal ion binding;GO:0016491//oxidoreductase activity;
Unigene56648_All	887	0.457821	4654686427	6667756426	1.35e-05	Up	2.03e-06	XP_004305548.1/1.7e-44/PREDICTED: receptor-like protein 12 [Fragaria vesca subsp. vesca]	NA	sp|Q9M2Z1|BAME2_ARATH/2.8e-16/Leucine-rich repeat receptor-like serine/threonine-protein kinase BAM2 OS=Arabidopsis thaliana GN=BAM2 PE=1 SV=1	sly:101255470/4.8e-17/ethylene-inducing xylanase; K13465 ethylene-1,4-beta-xylanase [EC:3.2.1.8]	At1g47890/8.8e-25/[R] KOG0619 FOG: Leucine rich repeat	PTHR27004/3.5E-63/--	NA
CL7759.Contig6_All	498	0.320366	3944203982	362194111	0.0829118	*	0.0326922	NA	NA	NA	NA	NA	NA	NA
Unigene99839_All	249	0.732759	0.977628	0.415947	0.878927	*	0.81395	NA	NA	NA	NA	NA	NA	NA
Unigene58186_All	1364	0.520352	4578092841	6459115612	5.04e-05	Up	8.35e-06	NA	NA	NA	NA	NA	NA	NA
CL14385.Contig1_All	728	0.482431	6977571312	7176259459	1.15e-06	Up	1.47e-07	NA	NA	NA	NA	NA	NA	NA
CL5878.Contig7_All	524	1291040467	0.359677	-5165688409	0.000179658	Down	3.31e-05	XP_018836364.1/2.7e-26/PREDICTED: putative laccase-9 [Juglans regia] >XP_018850979.1 PREDICTED: putative laccase-9 [Juglans regia]	NA	sp|Q84J37|LAC15_ARATH/2.6e-14/Laccase-15 OS=Arabidopsis thaliana GN=TT10 PE=1 SV=1	egr:104450806/3.4e-26/laccase-14; K05909 laccase [EC:1.10.3.2]	At5g09360/5.5e-11/[Q] KOG1263 Multicopper oxidases	NA	biological_process:GO:0046274//lignin catabolic process;cellular_component:GO:0048046//apoplast;molecular_function:GO:0052716//hydroquinone:oxygen oxidoreductase activity;GO:0005507//copper ion binding;
CL3515.Contig1_All	2227	1590767433	1579259134	-0.010475	0.973773	*	0.956636	XP_021295365.1/2.1e-261/probable serine/threonine-protein kinase At4g35230 isoform X1 [Herrania umbratica]	XM_021439690.1/0.0/PREDICTED: Herrania umbratica probable serine/threonine-protein kinase At4g35230 (LOC110424959), transcript variant X1, mRNA	sp|Q944A7|Y4523_ARATH/4.6e-177/Probable serine/threonine-protein kinase At4g35230 OS=Arabidopsis thaliana GN=At4g35230 PE=1 SV=1	tcc:18585703/5.8e-261/probable serine/threonine-protein kinase At5g41260; K14500 BR-signaling kinase [EC:2.7.11.1]	At5g46570/6.0e-232/[T] LSE0053 A Protein kinase, contains TPR domains	PTHR27001/8.8E-249/--	cellular_component:GO:0016021//integral component of membrane;molecular_function:GO:0005524//ATP binding;GO:0004672//protein kinase activity;
CL15135.Contig2_All	2596	1029330204	1398377208	0.442048	0.106065	*	0.0441487	XP_017631926.1/4.4e-146/PREDICTED: hydroxyproline O-galactosyltransferase GALT3 [Gossypium arboreum] >KHG08744.1 putative beta-1,3-galactosyltransferase 16 -like protein [Gossypium arboreum]	XM_018120405.1/0.0/PREDICTED: Theobroma cacao hydroxyproline O-galactosyltransferase GALT3 (LOC18603723), transcript variant X2, mRNA	sp|Q9ASW1|B3GTG_ARATH/1.1e-129/Probable beta-1,3-galactosyltransferase 16 OS=Arabidopsis thaliana GN=B3GALT16 PE=2 SV=1	gra:105796933/1.5e-146/probable beta-1,3-galactosyltransferase 16; K20843 hydroxyproline O-galactosyltransferase 2/3/4/5/6 [EC:2.4.1.-]	At3g06440/8.0e-127/[G] KOG2287 Galactosyltransferases	PF00337/8.5E-32/Galactoside-binding lectin	biological_process:GO:0006486//protein glycosylation;cellular_component:GO:0005794//Golgi apparatus;GO:0016021//integral component of membrane;molecular_function:GO:0030246//carbohydrate binding;GO:0008378//galactosyltransferase activity;
Unigene96602_All	352	0.273028	1803996591	2724074673	0.242359	*	0.126018	NA	NA	NA	NA	NA	NA	NA
CL16216.Contig1_All	478	2036934925	4309359717	108107364	0.00157326	Up	0.000354704	XP_011463202.1/2.5e-07/PREDICTED: extensin-2-like [Fragaria vesca subsp. vesca]	NA	NA	NA	Hs4505285/6.4e-06/[WV] KOG1216 von Willebrand factor and related coagulation proteins	NA	biological_process:GO:0016539//intein-mediated protein splicing;cellular_component:GO:0016021//integral component of membrane;molecular_function:GO:0008233//peptidase activity;
CL13588.Contig1_All	1542	3382647453	7387487062	-219499722	0.0414814	Down	0.0143474	XP_021612449.1/2.6e-162/protein indeterminate-domain 2-like [Manihot esculenta] >OAY49558.1 hypothetical protein MANES_05G065500 [Manihot esculenta]	XM_017781156.1/0.0/PREDICTED: Gossypium arboreum protein indeterminate-domain 2-like (LOC108478682), mRNA	sp|Q9FFH3|NUC_ARATH/2.4e-84/Zinc finger protein NUTCRACKER OS=Arabidopsis thaliana GN=NUC PE=2 SV=1	lja:Lj3g3v0323160.1/1.5e-90/Lj3g3v0323160.1; -; K12309 beta-galactosidase [EC:3.2.1.23]	At1g55110/5.3e-86/[R] KOG1721 FOG: Zn-finger	SM00355/94.0/zinc finger	molecular_function:GO:0003676//nucleic acid binding;
CL11673.Contig2_All	1266	0.797998	3712365422	5539809368	0.00228415	Up	0.000536294	OMO98612.1/1.2e-16/Endonuclease/exonuclease/phosphatase, partial [Corchorus olitorius]	NA	NA	NA	At4g15600/3.3e-09/[R] KOG1075 FOG: Reverse transcriptase	PF13456/2.2E-9/Reverse transcriptase-like	NA
Unigene22990_All	231	1278182948	2705537708	1081821002	0.584802	*	0.435794	NA	NA	NA	NA	NA	NA	NA
Unigene22795_All	211	1176267655	0.172144	-6094454998	0.000260331	Down	4.95e-05	NA	CP023124.1/0.0/Lupinus angustiflorus cultivar Tanjil chromosome LG-12	NA	NA	NA	NA	NA
Unigene54467_All	312	2594566446	4583306078	0.820895	0.652027	*	0.51288	NA	NA	NA	NA	NA	NA	NA
Unigene55342_All	985	7208981236	7460715899	0.0495187	0.917536	*	0.870812	XP_021290758.1/1.7e-10/LOW QUALITY PROTEIN: uncharacterized protein LOC110421487 [Herrania umbratica]	XM_013588497.1/0.0/Medicago truncatula 1-aminocyclopropane-1-carboxylate oxidase-like protein mRNA	sp|Q9C5K7|ACCH2_ARATH/6.9e-08/1-aminocyclopropane-1-carboxylate oxidase homolog 2 OS=Arabidopsis thaliana GN=At1g06640 PE=2 SV=1	NA	At1g06640/1.8e-07/[QR] KOG0143 Iron/ascorbate family oxidoreductases	NA	molecular_function:GO:0046872//metal ion binding;GO:0016491//oxidoreductase activity;
Unigene26620_All	555	2166492061	1830013888	-3565434447	9.26e-06	Down	1.36e-06	XP_001697173.1/1.8e-09/26S proteasome regulatory subunit [Chlamydomonas reinhardtii] >EDP00428.1 26S proteasome regulatory subunit [Chlamydomonas reinhardtii]	NA	NA	cre:CHLREDRAFT_192526/2.7e-10/RPN2; 26S proteasome regulatory subunit; K03032 26S proteasome regulatory subunit N2	SPBC17D11.07c/4.6e-08/[O] KOG2062 26S proteasome regulatory complex, subunit RPN2/PSMD1	PTHR10943:SF2/1.3E-18/--	biological_process:GO:0043161//proteasome-mediated ubiquitin-dependent protein catabolic process;GO:0042176//regulation of protein catabolic process;GO:0006412//translation;cellular_component:GO:0005840//ribosome;GO:0005634//nucleus;GO:0000502//proteasome complex;GO:0034515//proteasome storage granule;GO:0008540//proteasome regulatory particle, base subcomplex;molecular_function:GO:0030234//enzym…
CL13327.Contig1_All	1792	3522522456	1607705606	-1131605652	0.000113641	Down	2.01e-05	NA	NA	NA	NA	NA	NA	NA
CL832.Contig1_All	5948	2734843835	3261664438	0.25415	0.446733	*	0.294749	OMO73290.1/8.7e-307/hypothetical protein CCACVL1_17351 [Corchorus capsularis]	XM_021441863.1/0.0/PREDICTED: Herrania umbratica uncharacterized LOC110426614 (LOC110426614), mRNA	NA	NA	NA	PTHR31267/5.9E-246/--	NA
Unigene38798_All	259	2448798685	0.597327	-2035481056	0.368795	*	0.224559	NA	NA	NA	NA	NA	NA	NA
Unigene61729_All	291	3697774625	0.365138	-334014412	0.141163	*	0.0629996	CBI23795.3/2.2e-38/unnamed protein product, partial [Vitis vinifera]	XM_002269756.3/0.0/PREDICTED: Vitis vinifera 13S globulin basic chain (LOC100263489), mRNA	NA	smo:SELMODRAFT_83729/3.7e-06/hypothetical protein; K01569 oxalate decarboxylase [EC:4.1.1.2]	At1g07750/5.8e-18/[W] LSE0345 A 12S cruciferin seed storage protein/vicilin-like seed storage protein	PF00190/1.4E-5/Cupin	molecular_function:GO:0045735//nutrient reservoir activity;
Unigene80086_All	662	0.424916	6742689709	3988074427	0.05011	*	0.0179293	XP_002184364.1/3.4e-50/precursor of carboxylase pyruvate carboxylase [Phaeodactylum tricornutum CCAP 1055/1] >EEC44113.1 precursor of carboxylase pyruvate carboxylase [Phaeodactylum tricornutum CCAP 1055/1]	NA	sp|B9HBA8|ACCC1_POPTR/3.5e-16/Biotin carboxylase 1, chloroplastic OS=Populus trichocarpa GN=POPTRDRAFT_831870 PE=2 SV=1	mis:MICPUN_96455/2.0e-47/PYC; pyruvate carboyxlase; K01958 pyruvate carboxylase [EC:6.4.1.1]	7303838/2.6e-82/[C] KOG0369 Pyruvate carboxylase	PTHR18866:SF110/3.0E-122/--	biological_process:GO:0006090//pyruvate metabolic process;GO:0006094//gluconeogenesis;molecular_function:GO:0004736//pyruvate carboxylase activity;GO:0046872//metal ion binding;GO:0004075//biotin carboxylase activity;GO:0005524//ATP binding;GO:0009374//biotin binding;
CL4731.Contig8_All	606	2673098912	1518853846	-0.81553	0.141192	*	0.063023	EOY32508.1/1.1e-68/Lipoxygenase [Theobroma cacao]	XM_014765335.1/0.0/PREDICTED: Glycine max linoleate 13S-lipoxygenase 2-1, chloroplastic-like (LOC100794837), transcript variant X3, mRNA	sp|O24370|LOX21_SOLTU/7.6e-58/Linoleate 13S-lipoxygenase 2-1, chloroplastic OS=Solanum tuberosum GN=LOX2.1 PE=1 SV=1	egr:104421559/4.8e-69/linoleate 13S-lipoxygenase 2-1, chloroplastic; K00454 lipoxygenase [EC:1.13.11.12]	At3g45140/4.8e-51/[I] TWOG0111 Lipoxygenase	PTHR11771:SF42/1.7E-79/--	biological_process:GO:0031408//oxylipin biosynthetic process;molecular_function:GO:0016702//oxidoreductase activity, acting on single donors with incorporation of molecular oxygen, incorporation of two atoms of oxygen;GO:0046872//metal ion binding;
CL15848.Contig1_All	1696	226090331	3351496498	0.567906	0.475717	*	0.32134	XP_007029350.2/8.9e-164/PREDICTED: plastid division protein CDP1, chloroplastic [Theobroma cacao]	XM_007029288.2/0.0/PREDICTED: Theobroma cacao plastid division protein CDP1, chloroplastic (LOC18599353), mRNA	sp|Q8VY16|CDP1_ARATH/3.2e-154/Plastid division protein CDP1, chloroplastic OS=Arabidopsis thaliana GN=CDP1 PE=1 SV=2	pper:18779874/3.8e-55/plastid division protein CDP1, chloroplastic; K01899 succinyl-CoA synthetase alpha subunit [EC:6.2.1.4 6.2.1.5]	NA	PTHR33925/1.3E-254/--	NA
Unigene37210_All	725	1193175787	1707883089	0.517403	0.572143	*	0.421116	NA	AM435740.2/0.0/Vitis vinifera contig VV78X002396.11, whole genome shotgun sequence	NA	NA	NA	NA	NA
Unigene57173_All	289	7753837544	4977186496	-0.63958	0.63132	*	0.489069	NA	NA	NA	NA	NA	NA	NA
Unigene20194_All	1642	626140136	9494184603	0.600559	0.162173	*	0.0749748	XP_007008914.2/4.9e-175/PREDICTED: taxadien-5-alpha-ol O-acetyltransferase [Theobroma cacao]	NA	sp|Q8LL69|DBNBT_TAXCA/1.3e-48/3'-N-debenzoyl-2'-deoxytaxol N-benzoyltransferase OS=Taxus canadensis GN=TAX10 PE=1 SV=1	soe:110800863/6.1e-50/omega-hydroxypalmitate O-feruloyl transferase; K15400 omega-hydroxypalmitate O-feruloyl transferase [EC:2.3.1.188]	At2g40230/1.8e-148/[RQ] LSE0273 A Predicted N-hydroxycinnamoyl/benzoyltransferase	PTHR31642/1.8E-263/--	NA
Unigene92292_All	231	0.600909	0.442277	-0.442197	0.873501	*	0.806527	NA	NA	NA	NA	NA	NA	NA
Unigene18570_All	251	4477548515	0.447733	-3321999292	0.0907514	*	0.0365548	NA	NA	NA	NA	NA	NA	NA
Unigene19573_All	2821	2143728632	1960040366	-0.129239	0.667322	*	0.530842	EOY11155.1/1.1e-198/Glyoxal oxidase-related protein [Theobroma cacao]	XM_021962372.1/0.0/PREDICTED: Prunus avium pre-rRNA-processing protein TSR2-like (LOC110760161), mRNA	NA	cit:102618310/2.6e-197/WSC domain-containing protein ARB_07867; K20929 glyoxal/methylglyoxal oxidase [EC:1.2.3.15]	At3g57620/1.7e-186/[S] LSE0048 A Uncharacterized protein	PTHR32208/0.0/--	NA
CL4427.Contig10_All	2023	3107659204	9978724666	-1638900953	2.91e-05	Down	4.64e-06	XP_007019942.2/3.0e-211/PREDICTED: uncharacterized protein SLP1 isoform X1 [Theobroma cacao] >XP_007019950.2 PREDICTED: uncharacterized protein SLP1 isoform X1 [Theobroma cacao] >XP_017981795.1 PREDICTED: uncharacterized protein SLP1 isoform X1 [Theobroma cacao] >XP_017981796.1 PREDICTED: uncharacterized protein SLP1 isoform X1 [Theobroma cacao]	XM_018126308.1/0.0/PREDICTED: Theobroma cacao uncharacterized protein slp1 (LOC18592929), transcript variant X5, mRNA	NA	NA	At1g71360/1.5e-125/[S] KOG1396 Uncharacterized conserved protein	PF07738/8.8E-37/Sad1 / UNC-like C-terminal	NA
Unigene32444_All	287	1691635872	4350247579	136267845	0.453226	*	0.300788	NA	NA	NA	NA	NA	NA	NA
Unigene15367_All	803	7452860618	2599205403	1802204464	0.0140766	Up	0.00411371	OQS04568.1/2.1e-70/4-aminobutyrate aminotransferase [Thraustotheca clavata]	NA	sp|Q10G56|OAT_ORYSJ/1.5e-32/Ornithine aminotransferase, mitochondrial OS=Oryza sativa subsp. japonica GN=OAT PE=2 SV=1	csl:COCSUDRAFT_53099/3.0e-50/4-aminobutyrate aminotransferase; K00823 4-aminobutyrate aminotransferase [EC:2.6.1.19]	SPBC21C3.08c/7.6e-36/[E] KOG1402 Ornithine aminotransferase	PF00202/3.1E-70/Aminotransferase class-III	molecular_function:GO:0008483//transaminase activity;GO:0030170//pyridoxal phosphate binding;
CL12035.Contig4_All	2134	1530045212	1575162473	0.0419264	0.931747	*	0.892374	XP_021280051.1/3.6e-170/cathepsin B-like protease 3 [Herrania umbratica]	XM_021424376.1/0.0/PREDICTED: Herrania umbratica cathepsin B-like protease 3 (LOC110413527), mRNA	sp|P05167|ALEU_HORVU/7.4e-31/Thiol protease aleurain OS=Hordeum vulgare PE=2 SV=1	ghi:107941895/2.9e-169/cathepsin B-like isoform X1; K01363 cathepsin B [EC:3.4.22.1]	At4g01610/1.5e-150/[O] KOG1543 Cysteine proteinase Cathepsin L	PF08127/4.1E-10/Peptidase family C1 propeptide	biological_process:GO:0050790//regulation of catalytic activity;molecular_function:GO:0004197//cysteine-type endopeptidase activity;
CL1266.Contig2_All	2308	1415284338	0.202095	-945184266	5.11e-13	Down	3.19e-14	XP_017974291.1/1.0e-114/PREDICTED: WAT1-related protein At4g08300 isoform X1 [Theobroma cacao]	XM_007035023.2/0.0/PREDICTED: Theobroma cacao WAT1-related protein At4g08300 (LOC18603197), transcript variant X6, mRNA	sp|Q6J163|5NG4_PINTA/7.7e-50/Auxin-induced protein 5NG4 OS=Pinus taeda PE=2 SV=1	nto:104085001/2.3e-50/WAT1-related protein At3g18200 isoform X1; K17500 integrin-linked kinase-associated serine/threonine phosphatase 2C [EC:3.1.3.16]	At5g07050/2.3e-48/[R] LSE0148 A Nodulin-like protein	NA	cellular_component:GO:0016021//integral component of membrane;molecular_function:GO:0022857//transmembrane transporter activity;
CL3827.Contig2_All	2209	1237838544	1262441213	0.0283931	0.946063	*	0.913272	XP_007024790.2/3.8e-247/PREDICTED: uncharacterized protein LOC18596324 [Theobroma cacao]	XM_019388484.1/0.0/PREDICTED: Nicotiana attenuata uncharacterized LOC109223970 (LOC109223970), mRNA	NA	tcc:18596324/5.6e-248/uncharacterized LOC18596324; K03691 peptide-O-fucosyltransferase [EC:2.4.1.221]	NA	PF10250/8.1E-14/GDP-fucose protein O-fucosyltransferase	cellular_component:GO:0016021//integral component of membrane;
Unigene72666_All	329	5355773958	3175582419	-0.754074	0.614336	*	0.46829	NA	XM_010112562.1/0.0/Morus notabilis Protein-tyrosine phosphatase mitochondrial 1 partial mRNA	NA	NA	NA	NA	NA
Unigene81173_All	207	0.291815	2657607692	3187004273	0.147621	*	0.0666556	NA	NA	NA	NA	NA	NA	NA
CL4010.Contig3_All	1035	3851414198	2675019986	279608948	0.0254636	Up	0.00812536	CAN66006.1/1.1e-71/hypothetical protein VITISV_042886 [Vitis vinifera]	NA	sp|Q84MB3|ACCH1_ARATH/4.3e-61/1-aminocyclopropane-1-carboxylate oxidase homolog 1 OS=Arabidopsis thaliana GN=At1g06620 PE=2 SV=1	zma:541977/1.2e-35/bx6; DIBOA-glucoside dioxygenase BX6; K13229 2,4-dihydroxy-1,4-benzoxazin-3-one-glucoside dioxygenase [EC:1.14.20.2]	At1g06650/6.6e-56/[QR] KOG0143 Iron/ascorbate family oxidoreductases	PTHR10209/5.1E-118/--	molecular_function:GO:0046872//metal ion binding;GO:0016491//oxidoreductase activity;
Unigene95486_All	347	1435681566	267723084	0.899006	0.669391	*	0.534431	NA	NA	NA	NA	NA	PTHR33048/2.0E-21/--	NA
Unigene39444_All	687	2686133483	4798241751	0.836975	0.132749	*	0.0584126	NA	NA	sp|B9DHT4|ARIA_ARATH/2.6e-06/ARM REPEAT PROTEIN INTERACTING WITH ABF2 OS=Arabidopsis thaliana GN=ARIA PE=1 SV=2	NA	At5g19330/7.0e-06/[S] KOG0167 FOG: Armadillo/beta-catenin-like repeats	NA	NA
CL17421.Contig5_All	313	576718647	1699740451	155937489	0.0922043	*	0.0372539	NA	NA	NA	NA	NA	NA	NA
CL12298.Contig4_All	1477	2339447796	2023072365	-0.20962	0.663433	*	0.526662	OMO92674.1/7.4e-74/hypothetical protein COLO4_17402 [Corchorus olitorius]	NA	sp|Q9SB42|MDA1_ARATH/2.8e-37/Mediator-associated protein 1 OS=Arabidopsis thaliana GN=At4g25210 PE=1 SV=1	sbi:8078946/3.7e-14/uncharacterized protein LOC8078946; K18045 tyrosine-protein phosphatase SIW14 [EC:3.1.3.48]	At4g25210/7.4e-37/[RK] LSE0488 A Predicted DNA-binding transcription factor	PF04504/4.2E-30/Protein of unknown function, DUF573	biological_process:GO:0006355//regulation of transcription, DNA-templated;
Unigene10582_All	1038	593831119	528297408	-0.168702	0.580652	*	0.431112	XP_021645006.1/4.5e-17/DNA repair protein REV1 isoform X2 [Hevea brasiliensis]	XM_020386903.1/0.0/PREDICTED: Asparagus officinalis 60S ribosomal protein L30 (LOC109820709), mRNA	sp|A3EWL3|REV1_ARATH/9.5e-16/DNA repair protein REV1 OS=Arabidopsis thaliana GN=REV1 PE=2 SV=1	hbr:110638690/6.7e-18/DNA repair protein REV1 isoform X1; K03515 DNA repair protein REV1 [EC:2.7.7.-]	At1g36240/6.7e-08/[J] KOG2988 60S ribosomal protein L30	NA	NA
Unigene73950_All	242	0.259213	0.905577	1804698933	0.470547	*	0.316705	CAA46814.1/6.3e-15/NADPH-ferrihemoprotein reductase [Arabidopsis thaliana]	NA	sp|Q9SB48|NCPR1_ARATH/3.4e-17/NADPH--cytochrome P450 reductase 1 OS=Arabidopsis thaliana GN=ATR1 PE=1 SV=1	ath:AT4G24520/9.4e-16/ATR1; P450 reductase 1; K00327 NADPH-ferrihemoprotein reductase [EC:1.6.2.4]	At4g24520/9.0e-17/[C] KOG1158 NADP/FAD dependent oxidoreductase	PTHR19384:SF10/2.7E-33/--	biological_process:GO:0009737//response to abscisic acid;GO:0006979//response to oxidative stress;GO:0009698//phenylpropanoid metabolic process;cellular_component:GO:0005783//endoplasmic reticulum;GO:0005829//cytosol;GO:0016021//integral component of membrane;GO:0005789//endoplasmic reticulum membrane;molecular_function:GO:0003958//NADPH-hemoprotein reductase activity;GO:0050660//flavin adenine d…
CL10712.Contig1_All	516	2650974657	687597046	1375040469	0.378787	*	0.232302	NA	NA	NA	NA	NA	PF00067/5.0E-8/Cytochrome P450	NA
CL1841.Contig3_All	3327	2763056528	6721282348	1282471432	2.99e-09	Up	2.76e-10	XP_008444565.1/1.4e-83/PREDICTED: adenine phosphoribosyltransferase 1 isoform X1 [Cucumis melo]	XM_007018461.2/0.0/PREDICTED: Theobroma cacao adenine phosphoribosyltransferase 1 (LOC18591993), mRNA	sp|Q43199|APT1_WHEAT/8.7e-79/Adenine phosphoribosyltransferase 1 OS=Triticum aestivum GN=APT1 PE=2 SV=1	cmo:103487844/2.0e-84/adenine phosphoribosyltransferase 1, chloroplastic; K00759 adenine phosphoribosyltransferase [EC:2.4.2.7]	At4g22570/4.7e-79/[F] KOG1712 Adenine phosphoribosyl transferases	PTHR16223:SF9/1.3E-78/--	biological_process:GO:0009116//nucleoside metabolic process;GO:0006168//adenine salvage;cellular_component:GO:0005737//cytoplasm;molecular_function:GO:0003999//adenine phosphoribosyltransferase activity;
Unigene71027_All	246	5456963599	2105962358	-137361877	0.406001	*	0.256701	XP_013898948.1/1.1e-06/hypothetical protein MNEG_8032 [Monoraphidium neglectum] >KIY99928.1 hypothetical protein MNEG_8032 [Monoraphidium neglectum]	NA	NA	NA	At3g62580/1.0e-07/[S] KOG2886 Uncharacterized conserved protein	PF13664/5.0E-21/Domain of unknown function (DUF4149)	NA
CL14728.Contig2_All	937	1513676069	4069275528	-1895212625	5.27e-11	Down	4.04e-12	XP_006474888.1/6.3e-103/PREDICTED: nicotinamide/nicotinic acid mononucleotide adenylyltransferase isoform X2 [Citrus sinensis]	XM_017769888.1/0.0/PREDICTED: Gossypium arboreum nicotinamide/nicotinic acid mononucleotide adenylyltransferase (LOC108469009), transcript variant X1, mRNA	sp|F4K687|NMNAT_ARATH/1.3e-93/Nicotinamide mononucleotide adenylyltransferase OS=Arabidopsis thaliana GN=NMNAT PE=2 SV=1	tcc:18593280/1.1e-101/nicotinamide/nicotinic acid mononucleotide adenylyltransferase; K06210 nicotinamide mononucleotide adenylyltransferase [EC:2.7.7.1 2.7.7.18]	YGR010w/1.3e-47/[H] KOG3199 Nicotinamide mononucleotide adenylyl transferase	PTHR12039/4.0E-125/--	biological_process:GO:0009555//pollen development;GO:0009860//pollen tube growth;GO:0009435//NAD biosynthetic process;molecular_function:GO:0000309//nicotinamide-nucleotide adenylyltransferase activity;GO:0005524//ATP binding;GO:0004515//nicotinate-nucleotide adenylyltransferase activity;
CL7375.Contig1_All	906	2256903619	1127779627	-1000859623	0.353901	*	0.212397	BAD97830.1/9.9e-37/ornithine decarboxylase, partial [Prunus persica]	NA	sp|P50134|DCOR_DATST/4.2e-28/Ornithine decarboxylase OS=Datura stramonium PE=2 SV=1	gsl:Gasu_24360/1.9e-29/ornithine decarboxylase; K01581 ornithine decarboxylase [EC:4.1.1.17]	SPAC144.04c/7.5e-40/[E] KOG0622 Ornithine decarboxylase	PF02784/3.8E-37/Pyridoxal-dependent decarboxylase, pyridoxal binding domain	biological_process:GO:0006596//polyamine biosynthetic process;molecular_function:GO:0003824//catalytic activity;
CL7820.Contig1_All	857	1308835131	5327605955	2025204002	0.00201814	Up	0.00046732	XP_018499754.1/1.7e-09/PREDICTED: L10-interacting MYB domain-containing protein-like [Pyrus x bretschneideri]	NA	NA	NA	NA	NA	NA
Unigene88761_All	229	0.193301	0.511169	1402953593	0.576374	*	0.426459	NA	NA	NA	NA	Hs20149500/8.9e-14/[H] KOG2892 Porphobilinogen deaminase	PTHR11557/3.4E-28/--	NA
Unigene8091_All	2309	1531263084	2117477271	0.467624	0.272655	*	0.147851	XP_006368392.1/2.5e-137/senescence-associated family protein [Populus trichocarpa] >ERP64961.1 senescence-associated family protein [Populus trichocarpa]	XM_007039414.2/0.0/PREDICTED: Theobroma cacao protein TORNADO 2 (LOC18606024), mRNA	sp|Q9FIQ5|TRN2_ARATH/6.6e-126/Protein TORNADO 2 OS=Arabidopsis thaliana GN=TRN2 PE=1 SV=1	pavi:110747917/1.3e-32/tetraspanin-8-like; K17356 tetraspanin-13/31	At5g46700/1.8e-125/[S] LSE0116 A Predicted membrane protein	PF00335/7.6E-31/Tetraspanin family	cellular_component:GO:0016021//integral component of membrane;
Unigene103710_All	326	0.322157	1754425293	2445163742	0.308953	*	0.175407	NA	NA	NA	NA	NA	NA	NA
CL7542.Contig2_All	1789	7989966578	1362813285	0.770327	0.0173504	*	0.00522706	NA	AP015042.1/0.0/Vigna angularis var. angularis DNA, chromosome 9, almost complete sequence, cultivar: Shumari	NA	NA	NA	NA	NA
Unigene49198_All	469	0.942237	8988194595	3253869247	0.0615952	*	0.0229007	NA	NA	NA	NA	NA	NA	NA
Unigene9792_All	1123	3957429935	1106162637	-1839000291	3.85e-09	Down	3.6e-10	XP_021279462.1/2.9e-110/ras-related protein Rab11C [Herrania umbratica]	XM_021423787.1/0.0/PREDICTED: Herrania umbratica ras-related protein Rab11C (LOC110413065), mRNA	sp|Q40193|RB11C_LOTJA/2.1e-109/Ras-related protein Rab11C OS=Lotus japonicus GN=RAB11C PE=2 SV=1	tcc:18590609/5.6e-111/ras-related protein Rab11C; K07904 Ras-related protein Rab-11A	At1g07410/3.2e-104/[U] KOG0087 GTPase Rab11/YPT3, small G protein superfamily	SM00176/2.2E-6/Ran (Ras-related nuclear proteins) /TC4 subfamily of small GTPases	molecular_function:GO:0005525//GTP binding;GO:0003924//GTPase activity;
Unigene40506_All	648	2499656436	2288679053	-0.127215	0.80317	*	0.708215	XP_011006398.1/7.4e-18/PREDICTED: uncharacterized protein LOC105112400 [Populus euphratica]	NA	NA	NA	NA	PTHR34670/1.5E-28/--	NA
Unigene85695_All	262	2076737696	2086527754	0.0067851	0.997452	*	0.99608	NA	NA	NA	NA	YOL119c/2.5e-12/[G] KOG2504 Monocarboxylate transporter	PTHR11360:SF97/3.5E-28/--	NA
CL3083.Contig1_All	1058	1508692907	3356697749	115374346	0.0704177	*	0.0268754	XP_020195486.1/1.6e-25/histone H1-like [Aegilops tauschii subsp. tauschii]	NA	sp|P37218|H1_SOLLC/6.7e-25/Histone H1 OS=Solanum lycopersicum PE=3 SV=1	ats:109781295/2.3e-26/LOC109781295; histone H1-like; K11275 histone H1/5	YPL127c/4.1e-21/[B] KOG4012 Histone H1	SM00526/6.0E-16/Domain in histone families 1 and 5	NA
Unigene34039_All	309	2326546933	0.35455	-6036058932	1.14e-06	Down	1.46e-07	CAN82491.1/2.5e-08/hypothetical protein VITISV_018573 [Vitis vinifera]	XM_010519753.2/0.0/PREDICTED: Camelina sativa ribose-phosphate pyrophosphokinase 5, chloroplastic (LOC104793400), mRNA	sp|O64888|KPRS5_ARATH/5.1e-10/Ribose-phosphate pyrophosphokinase 5, chloroplastic OS=Arabidopsis thaliana GN=PRS5 PE=2 SV=2	csat:104784883/1.4e-08/ribose-phosphate pyrophosphokinase 5, chloroplastic; K00948 ribose-phosphate pyrophosphokinase [EC:2.7.6.1]	At2g44530/1.4e-09/[FE] KOG1448 Ribose-phosphate pyrophosphokinase	NA	NA
Unigene30450_All	988	1331557314	325672366	1290306781	0.0528591	*	0.0190864	NA	NA	NA	NA	NA	NA	NA
Unigene71183_All	291	0.301096	2019279087	2745545221	0.238756	*	0.123639	NA	NA	NA	NA	NA	NA	NA
Unigene68959_All	327	4313973835	0.397956	-3438335887	0.126672	*	0.0551367	AMX21841.1/1.5e-27/cytochrome b, partial (mitochondrion) [Pseudohalopeltis tasmanensis]	NA	sp|P48875|CYB_CHOCR/5.8e-28/Cytochrome b OS=Chondrus crispus GN=MT-CYB PE=3 SV=1	ccp:ChcroMp07/1.6e-26/cob; apocytochrome b; K00412 ubiquinol-cytochrome c reductase cytochrome b subunit	DmMi013/5.7e-30/[C] KOG4663 Cytochrome b	PF13631/1.4E-10/Cytochrome b(N-terminal)/b6/petB	biological_process:GO:0006122//mitochondrial electron transport, ubiquinol to cytochrome c;cellular_component:GO:0045275//respiratory chain complex III;GO:0005743//mitochondrial inner membrane;molecular_function:GO:0046872//metal ion binding;GO:0008121//ubiquinol-cytochrome-c reductase activity;
CL14223.Contig47_All	224	9969847866	0.180691	-5785971399	0.000857727	Down	0.000182136	NA	NA	NA	NA	NA	NA	NA
Unigene38841_All	645	4505147335	9615573877	1093798675	0.348108	*	0.207248	CAN60645.1/9.9e-07/hypothetical protein VITISV_013189 [Vitis vinifera]	NA	NA	NA	NA	NA	NA
Unigene83963_All	253	6107524991	2013446197	-160092094	0.233479	*	0.120161	NA	NA	NA	NA	NA	NA	NA
CL16626.Contig1_All	1146	115339795	1358933732	0.236585	0.623049	*	0.479045	NA	XM_019198244.1/0.0/PREDICTED: Nelumbo nucifera serine/threonine-protein kinase STY46-like (LOC104600147), transcript variant X3, mRNA	NA	NA	NA	NA	NA
Unigene97771_All	207	0.162938	0.372761	1193928219	0.630884	*	0.488631	NA	NA	NA	NA	NA	NA	NA
CL15613.Contig1_All	802	1089168032	1348862296	0.308517	0.261296	*	0.139665	EOY29855.1/1.7e-96/Gamma vacuolar processing enzyme [Theobroma cacao]	XM_021421141.1/0.0/PREDICTED: Herrania umbratica vacuolar-processing enzyme-like (LOC110411116), mRNA	sp|P49043|VPE_CITSI/3.7e-92/Vacuolar-processing enzyme OS=Citrus sinensis PE=2 SV=1	gra:105773196/3.3e-97/vacuolar-processing enzyme; K01369 legumain [EC:3.4.22.34]	At4g32940/1.3e-88/[O] KOG1348 Asparaginyl peptidases	PR00776/3.6E-48/Hemoglobinase (C13) cysteine protease signature	molecular_function:GO:0008233//peptidase activity;
Unigene95190_All	248	0.311466	1586696868	2348878545	0.331654	*	0.19375	NA	NA	NA	NA	NA	NA	NA
CL7497.Contig2_All	1052	0.48258	2962422483	5939866766	0.000336016	Up	6.54e-05	XP_005704439.1/1.1e-34/chloroplast 3-oxoacyl-[acyl-carrier protein] reductase orecursor [Galdieria sulphuraria] >EME27919.1 chloroplast 3-oxoacyl-[acyl-carrier protein] reductase orecursor [Galdieria sulphuraria]	NA	sp|Q8LEU3|NOL_ARATH/2.4e-22/Chlorophyll(ide) b reductase NOL, chloroplastic OS=Arabidopsis thaliana GN=NOL PE=1 SV=1	sind:105172289/8.2e-24/chlorophyll(ide) b reductase NOL, chloroplastic isoform X2; K13606 chlorophyll(ide) b reductase [EC:1.1.1.294]	7292690/3.8e-51/[Q] KOG1205 Predicted dehydrogenase	PTHR24322:SF470/1.9E-47/--	NA
Unigene72832_All	205	0.647417	0.617539	-0.0681646	0.981633	*	0.96971	XP_019172068.1/7.5e-17/PREDICTED: uncharacterized protein LOC109167502 [Ipomoea nil]	NA	NA	bna:106453939/4.5e-11/mechanosensitive ion channel protein 8-like; K22048 mechanosensitive ion channel protein 4/5/6/7/8/9/10	At4g04000/1.4e-15/[R] KOG1075 FOG: Reverse transcriptase	PTHR19446:SF384/8.6E-23/--	NA
CL1639.Contig4_All	1649	1113342358	1666278663	0.581732	0.105548	*	0.0438981	EOY18586.1/5.8e-136/Uncharacterized protein TCM_043098 isoform 1 [Theobroma cacao]	XM_021803314.1/0.0/PREDICTED: Hevea brasiliensis beta-taxilin (LOC110648936), transcript variant X4, mRNA	NA	mtr:MTR_1g101870/3.9e-12/elongation factor 1-alpha; K03231 elongation factor 1-alpha	At5g50840/7.5e-62/[Z] KOG1850 Myosin-like coiled-coil protein	PTHR16127/1.4E-73/--	NA
Unigene86846_All	231	0.348742	0.90019	1368068303	0.579605	*	0.429919	NP_001315395.1/1.1e-37/benzyl alcohol O-benzoyltransferase-like [Cucumis melo] >AAW51125.1 putative alcohol acyl-transferases [Cucumis melo]	NM_001328466.1/0.0/Cucumis melo benzyl alcohol O-benzoyltransferase-like (LOC103501099), mRNA	sp|Q8GT20|BEBT_TOBAC/1.4e-36/Benzyl alcohol O-benzoyltransferase OS=Nicotiana tabacum GN=HSR201 PE=1 SV=1	cmo:103501099/1.7e-38/AAT3; benzyl alcohol O-benzoyltransferase-like; K19861 benzyl alcohol O-benzoyltransferase [EC:2.3.1.196 2.3.1.232]	At3g03480/3.9e-17/[RQ] LSE0273 A Predicted N-hydroxycinnamoyl/benzoyltransferase	PF02458/4.0E-5/Transferase family	molecular_function:GO:0016747//transferase activity, transferring acyl groups other than amino-acyl groups;
CL17270.Contig10_All	1775	6187564908	1143376014	4207784366	3.33e-14	Up	1.86e-15	XP_021283506.1/2.1e-43/rhodanese-like domain-containing protein 6 [Herrania umbratica]	XM_010661409.2/0.0/PREDICTED: Vitis vinifera rhodanese-like domain-containing protein 6 (LOC100261383), mRNA	sp|Q94AC1|STR6_ARATH/1.2e-37/Rhodanese-like domain-containing protein 6 OS=Arabidopsis thaliana GN=STR6 PE=2 SV=1	vvi:109121561/7.4e-25/putative disease resistance protein At3g14460; K19613 leucine-rich repeat protein SHOC2	At1g09280_2/3.1e-37/[E] KOG2551 Phospholipase/carboxyhydrolase	PTHR23155/1.1E-18/--	NA
Unigene64460_All	220	4351229262	0.154172	-4818810883	0.0109464	Down	0.00309097	NA	NA	NA	NA	NA	NA	NA
CL62.Contig7_All	206	0.363314	1000915015	478396043	0.00843539	Up	0.00230154	XP_007036661.2/4.1e-07/PREDICTED: uncharacterized protein LOC18604234 isoform X1 [Theobroma cacao]	NA	NA	NA	NA	NA	NA
Unigene77999_All	216	0.638331	0.579708	-0.138978	0.960656	*	0.936061	NA	NA	NA	NA	NA	NA	NA
Unigene36506_All	784	1008014894	2097493075	1057149092	0.271818	*	0.14721	XP_012448096.1/7.5e-49/PREDICTED: transcription repressor OFP8-like [Gossypium raimondii]	NA	NA	smo:SELMODRAFT_437676/3.0e-10/hypothetical protein; K01870 isoleucyl-tRNA synthetase [EC:6.1.1.5]	NA	PF04844/3.4E-25/Transcriptional repressor, ovate	NA
Unigene18139_All	489	0.417604	745518054	4158036617	0.0368424	Up	0.0124803	XP_003557886.1/1.9e-13/PREDICTED: RNA-binding protein CP29B, chloroplastic [Brachypodium distachyon] >KQK21515.1 hypothetical protein BRADI_1g61250 [Brachypodium distachyon]	NA	sp|P19682|ROC3_NICSY/1.8e-09/28 kDa ribonucleoprotein, chloroplastic OS=Nicotiana sylvestris PE=1 SV=1	bdi:100826795/2.8e-14/RNA-binding protein CP29B, chloroplastic; K11294 nucleolin	YGR159c/5.9e-15/[K] KOG4210 Nuclear localization sequence binding protein	PF00076/2.3E-14/RNA recognition motif. (a.k.a. RRM, RBD, or RNP domain)	molecular_function:GO:0003723//RNA binding;
CL13189.Contig3_All	787	1608868725	1645733489	3354612204	1.24e-08	Up	1.24e-09	NA	CP002687.1/0.0/Arabidopsis thaliana chromosome 4 sequence	NA	NA	NA	NA	NA
Unigene71656_All	225	0.203266	0.55777	1456301967	0.562087	*	0.411094	NA	NA	NA	NA	NA	NA	NA
Unigene99216_All	200	1223973141	2046071981	0.741285	0.718464	*	0.59584	NA	NA	NA	NA	NA	NA	NA
CL7084.Contig10_All	4855	1803428135	3029913811	-2573393274	8.49e-41	Down	9.8e-43	XP_007015102.2/5.2e-257/PREDICTED: NAD(H) kinase 1 isoform X2 [Theobroma cacao]	XM_016833771.1/0.0/PREDICTED: Gossypium hirsutum NAD(H) kinase 1-like (LOC107906698), mRNA	sp|Q56YN3|NADK1_ARATH/2.9e-216/NAD(H) kinase 1 OS=Arabidopsis thaliana GN=NADK1 PE=1 SV=2	tcc:18589875/7.7e-258/NAD(H) kinase 1; K00858 NAD+ kinase [EC:2.7.1.23]	At2g37730/4.6e-83/[G] KOG2246 Galactosyltransferases	PF01513/2.1E-62/ATP-NAD kinase	NA
CL1165.Contig9_All	1356	7841231955	6420280816	-0.288444	0.375902	*	0.230117	XP_015937861.1/1.5e-126/chlorophyll a-b binding protein P4, chloroplastic [Arachis duranensis]	XM_021826552.1/0.0/PREDICTED: Hevea brasiliensis chlorophyll a-b binding protein P4, chloroplastic (LOC110666155), mRNA	sp|P27521|CA4_ARATH/7.5e-122/Chlorophyll a-b binding protein 4, chloroplastic OS=Arabidopsis thaliana GN=LHCA4 PE=1 SV=1	adu:107463566/2.3e-127/chlorophyll a-b binding protein P4, chloroplastic; K08910 light-harvesting complex I chlorophyll a/b binding protein 4	At3g47470/2.0e-121/[C] LSE0391 A Chlorophyll A/B binding protein	PF00504/4.9E-47/Chlorophyll A-B binding protein	biological_process:GO:0009765//photosynthesis, light harvesting;GO:0018298//protein-chromophore linkage;cellular_component:GO:0009535//chloroplast thylakoid membrane;GO:0009523//photosystem II;GO:0016021//integral component of membrane;GO:0009522//photosystem I;molecular_function:GO:0016168//chlorophyll binding;
Unigene48714_All	280	0.664286	1741435575	1390400687	0.531126	*	0.378766	NA	NA	NA	NA	NA	NA	NA
Unigene95499_All	246	0.306589	0.708686	1208838585	0.620851	*	0.476433	NA	NA	NA	NA	NA	NA	NA
Unigene6241_All	4751	2770456627	2048756708	-0.435375	0.04908	*	0.0174861	OMO69016.1/3.0e-100/Nucleotide-binding, alpha-beta plait [Corchorus capsularis]	NA	NA	nnu:104588138/2.9e-07/D-3-phosphoglycerate dehydrogenase 3, chloroplastic; K00058 D-3-phosphoglycerate dehydrogenase / 2-oxoglutarate reductase [EC:1.1.1.95 1.1.1.399]	At3g19480/4.4e-06/[E] KOG0068 D-3-phosphoglycerate dehydrogenase, D-isomer-specific 2-hydroxy acid dehydrogenase superfamily	NA	NA
Unigene58318_All	775	1337220154	1878120211	0.490052	0.701051	*	0.573173	XP_005781047.1/4.1e-47/hypothetical protein EMIHUDRAFT_234749 [Emiliania huxleyi CCMP1516] >EOD28618.1 hypothetical protein EMIHUDRAFT_234749 [Emiliania huxleyi CCMP1516]	NA	NA	NA	NA	PF01965/9.3E-8/DJ-1/PfpI family	biological_process:GO:0006541//glutamine metabolic process;molecular_function:GO:0016740//transferase activity;
Unigene7813_All	4073	3521520171	9025675671	1357836591	2.13e-05	Up	3.32e-06	EOY12640.1/2.3e-173/Delta-cadinene synthase isozyme A, putative [Theobroma cacao]	AC182817.35/0.0/Medicago truncatula chromosome 8 clone mth2-179d15, complete sequence	sp|Q6Q3H3|TPSGD_VITVI/4.4e-165/(-)-germacrene D synthase OS=Vitis vinifera GN=VIT_19s0014g04930 PE=1 SV=1	tcc:18593703/3.5e-171/(-)-germacrene D synthase; K15803 (-)-germacrene D synthase [EC:4.2.3.75]	At5g23960/5.7e-119/[QV] LSE0352 A Terpene synthase/cyclase	PF01397/1.8E-52/Terpene synthase, N-terminal domain	NA
Unigene55599_All	1620	8938812336	1297291819	0.537348	0.241468	*	0.125437	EOY29436.1/6.1e-178/Exostosin family protein [Theobroma cacao]	XM_008445714.2/0.0/PREDICTED: Cucumis melo probable glycosyltransferase At5g20260 (LOC103487410), mRNA	sp|Q3E7Q9|GLYT6_ARATH/2.4e-135/Probable glycosyltransferase At5g25310 OS=Arabidopsis thaliana GN=At5g25310 PE=3 SV=2	gmx:100804723/9.5e-120/probable glycosyltransferase At3g42180; K18789 xylogalacturonan beta-1,3-xylosyltransferase [EC:2.4.2.41]	At5g25310/1.6e-125/[GMW] KOG1021 Acetylglucosaminyltransferase EXT1/exostosin 1	PTHR11062:SF43/6.8E-231/--	NA
Unigene30149_All	1195	3096417036	3662035534	0.242046	0.568584	*	0.417472	XP_021285487.1/4.9e-52/LOW QUALITY PROTEIN: zinc finger CCCH domain-containing protein 19 [Herrania umbratica]	XM_017402256.1/0.0/PREDICTED: Daucus carota subsp. sativus zinc finger CCCH domain-containing protein 19 (LOC108227217), transcript variant X2, mRNA	sp|Q9SIV5|C3H19_ARATH/1.3e-24/Zinc finger CCCH domain-containing protein 19 OS=Arabidopsis thaliana GN=NERD PE=1 SV=3	smo:SELMODRAFT_441340/8.0e-07/hypothetical protein; K01062 platelet-activating factor acetylhydrolase [EC:3.1.1.47]	At2g16470/5.5e-22/[R] KOG1862 GYF domain containing proteins	PS50829/12.395/GYF domain profile.	NA
CL3573.Contig4_All	2885	1953024926	5548438963	-1815556526	3.98e-29	Down	8.05e-31	XP_021823428.1/1.8e-201/protein YLS7 [Prunus avium]	XM_021431361.1/0.0/PREDICTED: Herrania umbratica protein YLS7 (LOC110418589), transcript variant X3, mRNA	sp|Q8VYS5|TBL18_ARATH/1.7e-184/Protein trichome birefringence-like 18 OS=Arabidopsis thaliana GN=TBL18 PE=2 SV=1	pda:103722329/1.6e-21/uncharacterized LOC103722329; K16573 gamma-tubulin complex component 6	At5g51640/4.8e-181/[S] LSE0451 A Uncharacterized protein	PTHR32285/9.8E-305/--	cellular_component:GO:0016021//integral component of membrane;
Unigene27848_All	334	2977147026	4274229784	0.521734	0.727086	*	0.605965	NA	NA	NA	NA	SPCC162.07/2.3e-10/[F] KOG2056 Equilibrative nucleoside transporter protein	PF08226/1.7E-6/Domain of unknown function (DUF1720)	NA
CL17029.Contig5_All	2442	1391159691	1927305074	3792225014	2.6e-06	Up	3.52e-07	XP_021280418.1/5.1e-104/probable polygalacturonase [Herrania umbratica]	XM_016822514.1/0.0/PREDICTED: Gossypium hirsutum probable polygalacturonase (LOC107897159), transcript variant X3, mRNA	sp|A7PZL3|PGLR_VITVI/5.4e-62/Probable polygalacturonase OS=Vitis vinifera GN=GSVIVT00026920001 PE=1 SV=1	tcc:18602746/1.1e-18/probable polygalacturonase At3g15720; K01184 polygalacturonase [EC:3.2.1.15]	At3g62110/1.3e-89/[R] TWOG0115 Endo-polygalacturonase	PTHR31339/6.8E-144/--	NA
Unigene73279_All	212	1601070515	1509774796	-0.0847035	0.972454	*	0.954412	NA	NA	NA	NA	NA	PTHR24320/7.7E-22/--	NA
CL3119.Contig2_All	5930	74040822	2098772768	1503153159	0.00629521	Up	0.00165377	KJB73713.1/0.0e+00/hypothetical protein B456_011G245700 [Gossypium raimondii]	LT594797.1/0.0/Theobroma cacao genome assembly, chromosome: X	sp|O49552|DDB1B_ARATH/5.0e-45/DNA damage-binding protein 1b OS=Arabidopsis thaliana GN=DDB1B PE=2 SV=2	gra:105776696/0.0e+00/splicing factor 3B subunit 3-like; K12830 splicing factor 3B subunit 3	At3g55220/0.0e+00/[L] KOG1897 Damage-specific DNA binding complex, subunit DDB1	PF03178/4.0E-37/CPSF A subunit region	biological_process:GO:0000398//mRNA splicing, via spliceosome;cellular_component:GO:0005634//nucleus;molecular_function:GO:0003723//RNA binding;GO:0003676//nucleic acid binding;
CL15410.Contig2_All	1206	1471915841	613198935	-1263268089	0.000158154	Down	2.88e-05	EOY17322.1/2.5e-96/Basic helix-loop-helix DNA-binding superfamily protein isoform 2 [Theobroma cacao]	XM_021892526.1/0.0/PREDICTED: Chenopodium quinoa transcription factor bHLH81-like (LOC110714062), mRNA	sp|Q9C8P8|BH080_ARATH/3.1e-74/Transcription factor bHLH80 OS=Arabidopsis thaliana GN=BHLH80 PE=2 SV=1	han:110871908/2.0e-10/probable receptor-like protein kinase At5g38990; K04733 interleukin-1 receptor-associated kinase 4 [EC:2.7.11.1]	At1g35460/8.1e-74/[KT] LSE0107 A bHLH transcription factor	PTHR16223/1.0E-63/--	NA
CL16239.Contig1_All	1746	1540232654	4471289223	-1784385514	9.56e-05	Down	1.67e-05	KGN46555.1/3.8e-16/hypothetical protein Csa_6G108530 [Cucumis sativus]	NA	sp|Q3E8Z8|PME28_ARATH/2.9e-09/Putative pectinesterase/pectinesterase inhibitor 28 OS=Arabidopsis thaliana GN=PME28 PE=2 SV=1	cmo:103498773/5.6e-17/nuclear pore complex protein NUP62; K14306 nuclear pore complex protein Nup62	SPAPB1E7.04c/1.1e-15/[M] KOG4701 Chitinase	PTHR36182/1.6E-68/--	NA
Unigene67200_All	292	5135319186	0.253309	-4341482891	0.0343262	Down	0.0115002	NA	NA	NA	NA	NA	NA	NA
Unigene67197_All	322	401492423	0.848998	-2241539633	0.250643	*	0.13203	XP_002297750.2/1.7e-15/eukaryotic rpb5 RNA polymerase subunit family protein [Populus trichocarpa] >EEE82555.2 eukaryotic rpb5 RNA polymerase subunit family protein [Populus trichocarpa]	NA	sp|Q9M1J2|RPE5A_ARATH/1.8e-10/DNA-directed RNA polymerase V subunit 5A OS=Arabidopsis thaliana GN=NRPE5A PE=1 SV=1	pop:POPTR_0001s06280g/2.5e-16/POPTRDRAFT_547832; eukaryotic rpb5 RNA polymerase subunit family protein; K03013 DNA-directed RNA polymerases I, II, and III subunit RPABC1	At3g57080/4.9e-10/[K] KOG3218 RNA polymerase, 25-kDa subunit (common to polymerases I, II and III)	NA	biological_process:GO:0006351//transcription, DNA-templated;cellular_component:GO:0000428//DNA-directed RNA polymerase complex;GO:0000419//DNA-directed RNA polymerase V complex;molecular_function:GO:0003899//DNA-directed 5'-3' RNA polymerase activity;GO:0003677//DNA binding;
CL13055.Contig1_All	289	0.678813	1829949917	1430718788	0.522355	*	0.367739	OWY93642.1/1.1e-40/Lon protease, partial [Phytophthora megakarya]	NA	sp|Q9M9L7|LONM4_ARATH/4.0e-41/Lon protease homolog 4, chloroplastic/mitochondrial OS=Arabidopsis thaliana GN=LON4 PE=3 SV=1	cme:CYME_CMQ097C/1.3e-40/probable ATP-dependent protease Lon; K08675 ATP-dependent Lon protease [EC:3.4.21.53]	Hs21396489/9.4e-45/[O] KOG2004 Mitochondrial ATP-dependent protease PIM1/LON	PTHR10046:SF50/6.0E-80/--	NA
Unigene105056_All	318	1827487132	2454558639	0.425602	0.82164	*	0.731631	NA	NA	NA	NA	NA	PTHR13313/9.2E-23/--	NA
Unigene87034_All	243	0.852436	2679850102	1652489161	0.432425	*	0.281026	NA	NA	NA	NA	NA	NA	NA
Unigene99616_All	277	0.365218	0.988482	1436458712	0.561755	*	0.410568	BAK00241.1/3.8e-24/predicted protein [Hordeum vulgare subsp. vulgare]	NA	sp|P54209|ATC1_DUNBI/8.4e-20/Cation-transporting ATPase CA1 OS=Dunaliella bioculata GN=CA1 PE=2 SV=1	atr:18446954/2.2e-21/calcium-transporting ATPase 3, endoplasmic reticulum-type isoform X1; K05853 Ca2+ transporting ATPase, sarcoplasmic/endoplasmic reticulum [EC:3.6.3.8]	Hs4502285/4.6e-49/[P] KOG0202 Ca2+ transporting ATPase	PTHR24093:SF234/3.6E-39/--	biological_process:GO:0055071//manganese ion homeostasis;GO:0048364//root development;cellular_component:GO:0005802//trans-Golgi network;GO:0005768//endosome;GO:0016021//integral component of membrane;GO:0033017//sarcoplasmic reticulum membrane;molecular_function:GO:0005524//ATP binding;GO:0005388//calcium-transporting ATPase activity;GO:0015410//manganese-transporting ATPase activity;
Unigene13187_All	550	900479906	1212763284	0.429532	0.175184	*	0.0827547	NA	NA	NA	NA	NA	NA	NA
CL6272.Contig5_All	1731	4307458875	4334624372	0.00906996	0.9745	*	0.957876	XP_021289673.1/3.5e-248/guanosine nucleotide diphosphate dissociation inhibitor 2 [Herrania umbratica]	XM_018129861.1/0.0/PREDICTED: Theobroma cacao guanosine nucleotide diphosphate dissociation inhibitor 1 (LOC18597388), mRNA	sp|O24653|GDI2_ARATH/2.4e-229/Guanosine nucleotide diphosphate dissociation inhibitor 2 OS=Arabidopsis thaliana GN=GDI2 PE=2 SV=1	lang:109362864/1.9e-243/guanosine nucleotide diphosphate dissociation inhibitor 2-like; K17255 Rab GDP dissociation inhibitor	At3g59920/6.3e-229/[O] KOG1439 RAB proteins geranylgeranyltransferase component A (RAB escort protein)	PR00891/2.8E-72/Rab GDI/REP protein family signature	biological_process:GO:0007264//small GTPase mediated signal transduction;GO:0015031//protein transport;cellular_component:GO:0005622//intracellular;molecular_function:GO:0005093//Rab GDP-dissociation inhibitor activity;
Unigene21505_All	492	4932465512	712707345	0.531001	0.681843	*	0.547694	NA	NA	NA	NA	NA	NA	NA
Unigene86449_All	297	0.318429	3035147482	3252724804	0.13822	*	0.0613577	NA	NA	NA	NA	NA	NA	NA
CL11227.Contig2_All	684	760180456	1350172167	0.82873	0.448891	*	0.296977	XP_007218227.1/3.1e-35/acyl-CoA-binding domain-containing protein 1 isoform X1 [Prunus persica] >ONI25674.1 hypothetical protein PRUPE_2G314100 [Prunus persica]	NA	sp|Q9STP8|ACBP2_ARATH/8.1e-32/Acyl-CoA-binding domain-containing protein 2 OS=Arabidopsis thaliana GN=ACBP2 PE=1 SV=1	cann:107870449/5.9e-07/ankyrin repeat domain-containing protein 54; K21442 ankyrin repeat domain-containing protein 54	At4g27780/2.2e-31/[I] KOG0817 Acyl-CoA-binding protein	PS50297/16.335/Ankyrin repeat region circular profile.	cellular_component:GO:0016021//integral component of membrane;molecular_function:GO:0000062//fatty-acyl-CoA binding;
CL9012.Contig1_All	713	0.52763	1084300643	7683021546	8.59e-08	Up	9.48e-09	XP_010456484.1/7.6e-16/PREDICTED: putative protein TPRXL [Camelina sativa]	NA	NA	NA	NA	NA	NA
Unigene67058_All	283	3092546028	0.455103	-2764531333	0.203041	*	0.100197	NA	NA	NA	NA	NA	NA	NA
Unigene63814_All	286	4765568385	0.393015	-3599992369	0.0465251	Down	0.0164038	NA	NA	NA	NA	NA	NA	NA
CL315.Contig9_All	4441	7848758384	8620303553	0.135274	0.663019	*	0.526224	XP_017644405.1/8.4e-105/PREDICTED: cation/H(+) antiporter 4-like [Gossypium arboreum]	XM_021804862.1/0.0/PREDICTED: Hevea brasiliensis biotin carboxyl carrier protein of acetyl-CoA carboxylase-like (LOC110650064), transcript variant X2, mRNA	sp|Q9FYC1|CHX4_ARATH/1.5e-57/Cation/H(+) antiporter 4 OS=Arabidopsis thaliana GN=CHX4 PE=2 SV=1	adu:107471174/3.1e-11/biotin carboxyl carrier protein of acetyl-CoA carboxylase 2, chloroplastic; K02160 acetyl-CoA carboxylase biotin carboxyl carrier protein	At3g44900/3.9e-57/[P] KOG1650 Predicted K+/H+-antiporter	PF00999/1.3E-21/Sodium/hydrogen exchanger family	cellular_component:GO:0016021//integral component of membrane;molecular_function:GO:0015299//solute:proton antiporter activity;
Unigene103561_All	446	0.325345	3865530358	3570625389	0.089962	*	0.036171	XP_012082722.1/5.4e-20/bifunctional protein FolD 2 [Jatropha curcas] >KDP28129.1 hypothetical protein JCGZ_13900 [Jatropha curcas]	NA	sp|Q9LHH7|FOLD2_ARATH/2.5e-21/Bifunctional protein FolD 2 OS=Arabidopsis thaliana GN=FOLD2 PE=2 SV=1	sind:105180013/7.0e-17/bifunctional protein FolD 1, mitochondrial isoform X1; K00288 methylenetetrahydrofolate dehydrogenase (NADP+) / methenyltetrahydrofolate cyclohydrolase / formyltetrahydrofolate synthetase [EC:1.5.1.5 3.5.4.9 6.3.4.3]	YBR084w/8.5e-45/[H] KOG4230 C1-tetrahydrofolate synthase	PR00085/8.6E-16/Tetrahydrofolate dehydrogenase/cyclohydrolase family signature	molecular_function:GO:0004488//methylenetetrahydrofolate dehydrogenase (NADP+) activity;GO:0004477//methenyltetrahydrofolate cyclohydrolase activity;
Unigene47084_All	1328	0.657131	9152240392	7121800625	4.56e-06	Up	6.38e-07	BAK00338.1/2.9e-69/predicted protein [Hordeum vulgare subsp. vulgare]	XM_005831277.1/0.0/Guillardia theta CCMP2712 hypothetical protein (GUITHDRAFT_109803) mRNA, complete cds	sp|P34790|CP18C_ARATH/2.6e-66/Peptidyl-prolyl cis-trans isomerase CYP18-3 OS=Arabidopsis thaliana GN=CYP18-3 PE=1 SV=1	csat:104729179/1.4e-65/peptidyl-prolyl cis-trans isomerase CYP18-3; K01802 peptidylprolyl isomerase [EC:5.2.1.8]	7293206/8.4e-72/[O] KOG0865 Cyclophilin type peptidyl-prolyl cis-trans isomerase	PF00160/4.2E-49/Cyclophilin type peptidyl-prolyl cis-trans isomerase/CLD	biological_process:GO:0006457//protein folding;molecular_function:GO:0003755//peptidyl-prolyl cis-trans isomerase activity;
CL58.Contig8_All	2963	2046529875	1595851773	2963075024	9.74e-14	Up	5.68e-15	EOY30197.1/0.0e+00/Transcriptional factor B3 family protein / auxin-responsive factor AUX/IAA-related isoform 1 [Theobroma cacao]	XM_017794007.1/0.0/PREDICTED: Gossypium arboreum auxin response factor 19-like (LOC108489449), transcript variant X3, mRNA	sp|P93022|ARFG_ARATH/4.7e-225/Auxin response factor 7 OS=Arabidopsis thaliana GN=ARF7 PE=1 SV=2	tcc:18588238/0.0e+00/auxin response factor 19; K14486 auxin response factor	At1g19220/1.5e-206/[TK] LSE0284 A Auxin response transcription factor	PF02309/3.0E-9/AUX/IAA family	biological_process:GO:0006355//regulation of transcription, DNA-templated;GO:0009734//auxin-activated signaling pathway;GO:0006351//transcription, DNA-templated;cellular_component:GO:0005634//nucleus;molecular_function:GO:0003677//DNA binding;
Unigene20124_All	692	4559459591	3210240662	-0.506181	0.405537	*	0.25634	XP_007026733.2/1.7e-49/PREDICTED: protein yippee-like [Theobroma cacao] >XP_017977080.1 PREDICTED: protein yippee-like [Theobroma cacao]	XM_021813836.1/0.0/PREDICTED: Hevea brasiliensis protein yippee-like (LOC110656858), transcript variant X5, mRNA	sp|P59234|YIPL_SOLTU/1.2e-43/Protein yippee-like OS=Solanum tuberosum PE=2 SV=1	aly:ARALYDRAFT_358227/6.7e-06/hypothetical protein; K11968 ariadne-1 [EC:2.3.2.27]	At2g40110/8.6e-44/[R] KOG3399 Predicted Yippee-type zinc-binding protein	PTHR13848/5.4E-68/--	molecular_function:GO:0046872//metal ion binding;
Unigene38722_All	276	2413600194	533463262	1144202203	0.424856	*	0.273427	XP_005823064.1/6.7e-21/hypothetical protein GUITHDRAFT_155320 [Guillardia theta CCMP2712] >EKX36084.1 hypothetical protein GUITHDRAFT_155320 [Guillardia theta CCMP2712]	CU352101.1/0.0/Aphanomyces euteiches cDNA	NA	csl:COCSUDRAFT_47721/1.1e-20/elongation factor EF-3; K03235 elongation factor 3	YPL226w_2/5.6e-31/[EJ] KOG0062 ATPase component of ABC transporters with duplicated ATPase domains/Translation elongation factor EF-3b	PF00005/1.4E-6/ABC transporter	molecular_function:GO:0005524//ATP binding;GO:0003746//translation elongation factor activity;GO:0016887//ATPase activity;
CL10636.Contig1_All	220	2248319373	4411458755	0.972409	0.555918	*	0.403063	NA	NA	NA	NA	NA	NA	NA
Unigene95592_All	222	1939721814	1637339414	-0.244496	0.920439	*	0.875328	NA	NA	NA	NA	NA	NA	NA
CL15094.Contig2_All	1085	208606537	7734216832	1890470844	0.00127564	Up	0.000281354	GAQ80843.1/4.9e-06/hypothetical protein KFL_000640090 [Klebsormidium nitens]	NA	NA	NA	YLL056c/4.8e-09/[V] KOG1502 Flavonol reductase/cinnamoyl-CoA reductase	PF01118/2.7E-7/Semialdehyde dehydrogenase, NAD binding domain	NA
Unigene80343_All	200	0.193121	0.746334	1950319821	0.432681	*	0.281397	NA	NA	NA	NA	NA	NA	NA
CL1960.Contig8_All	1166	1847018238	2196718288	0.250152	0.749667	*	0.636364	OMO58145.1/2.4e-75/hypothetical protein CCACVL1_25555 [Corchorus capsularis]	NA	sp|Q9SD53|Y3720_ARATH/1.1e-15/UPF0481 protein At3g47200 OS=Arabidopsis thaliana GN=At3g47200 PE=2 SV=1	ats:109747879/9.2e-16/LOC109747879; beta-fructofuranosidase, insoluble isoenzyme 3-like; K01193 beta-fructofuranosidase [EC:3.2.1.26]	At3g50150/6.7e-25/[S] LSE0031 A Uncharacterized protein	PF03140/3.9E-56/Plant protein of unknown function	NA
Unigene49892_All	2486	4754519688	6165002839	0.374802	0.204475	*	0.10122	XP_017979130.1/1.1e-40/PREDICTED: squamous cell carcinoma antigen recognized by T-cells 3 isoform X2 [Theobroma cacao]	XM_012599353.1/0.0/PREDICTED: Gossypium raimondii squamous cell carcinoma antigen recognized by T-cells 3-like (LOC105776600), transcript variant X4, mRNA	NA	mcha:111022301/3.0e-16/embryonic polyadenylate-binding protein 2-B-like; K14396 polyadenylate-binding protein 2	At4g24270/3.8e-25/[A] KOG0128 RNA-binding protein SART3 (RRM superfamily)	NA	NA
Unigene49517_All	408	1083006208	1939087737	0.840337	0.287992	*	0.159454	NA	NA	NA	NA	NA	NA	NA
Unigene13843_All	2001	1869156355	1660945217	-0.170383	0.774547	*	0.666868	KJB34258.1/1.6e-127/hypothetical protein B456_006G056300 [Gossypium raimondii]	NA	sp|Q9C9H7|RLP12_ARATH/4.3e-73/Receptor-like protein 12 OS=Arabidopsis thaliana GN=RLP12 PE=2 SV=2	cit:107175230/1.6e-89/receptor-like protein 12; K19613 leucine-rich repeat protein SHOC2	At1g47890/1.9e-88/[R] KOG0619 FOG: Leucine rich repeat	PTHR27004:SF3/7.9E-197/--	cellular_component:GO:0016021//integral component of membrane;molecular_function:GO:0003676//nucleic acid binding;
CL8184.Contig4_All	4076	5258354493	9522579891	0.856741	0.507433	*	0.352986	GAU43110.1/5.7e-132/hypothetical protein TSUD_373050 [Trifolium subterraneum]	NA	sp|P93295|M310_ARATH/5.8e-08/Uncharacterized mitochondrial protein AtMg00310 OS=Arabidopsis thaliana GN=AtMg00310 PE=4 SV=1	han:110870266/4.1e-47/respiratory burst oxidase homolog protein D-like; K13447 respiratory burst oxidase [EC:1.6.3.- 1.11.1.-]	At1g47910/1.3e-67/[R] KOG1075 FOG: Reverse transcriptase	PF13966/8.2E-16/zinc-binding in reverse transcriptase	NA
Unigene40692_All	1190	8211017541	1444528354	0.814966	0.00117459	*	0.000256918	XP_021288953.1/2.9e-92/THO complex subunit 4B [Herrania umbratica]	XR_001670361.1/0.0/PREDICTED: Capsicum annuum THO complex subunit 4A (LOC107855748), transcript variant X3, misc_RNA	sp|Q8L719|THO4B_ARATH/6.9e-79/THO complex subunit 4B OS=Arabidopsis thaliana GN=ALY2 PE=1 SV=1	tcc:18597791/4.7e-92/THO complex subunit 4B; K12881 THO complex subunit 4	At5g02530/4.1e-78/[A] KOG0533 RRM motif-containing protein	PTHR19965/1.3E-104/--	molecular_function:GO:0003723//RNA binding;
CL2431.Contig9_All	2123	361002441	190146177	-4246827754	0.00395679	Down	0.000986033	EOY29503.1/1.2e-109/Kinase family protein / peptidoglycan-binding LysM domain-containing protein [Theobroma cacao]	NA	sp|F4IB81|LYK3_ARATH/1.1e-69/LysM domain receptor-like kinase 3 OS=Arabidopsis thaliana GN=LYK3 PE=2 SV=1	hbr:110654047/1.8e-102/lysM domain receptor-like kinase 3; K04733 interleukin-1 receptor-associated kinase 4 [EC:2.7.11.1]	At1g51940/2.8e-69/[T] LSE0057 A Protein kinase, contains LysM domains	PTHR27001:SF130/5.3E-148/--	NA
Unigene90849_All	251	0.317358	0.753155	1246832943	0.611346	*	0.465154	XP_008450263.1/2.9e-39/PREDICTED: protein TIFY 6B-like isoform X1 [Cucumis melo]	XM_008452044.2/0.0/PREDICTED: Cucumis melo protein TIFY 6B-like (LOC103491922), transcript variant X4, mRNA	NA	cmo:103491922/4.3e-40/protein TIFY 6B-like; K13464 jasmonate ZIM domain-containing protein	NA	NA	NA
Unigene41239_All	1413	2222926665	2401568131	0.111516	0.726168	*	0.604953	OMO86643.1/8.2e-163/Zinc finger, CCCH-type [Corchorus olitorius]	XM_017771265.1/0.0/PREDICTED: Gossypium arboreum zinc finger CCCH domain-containing protein 23-like (LOC108470069), mRNA	sp|O82199|C3H20_ARATH/2.1e-106/Zinc finger CCCH domain-containing protein 20 OS=Arabidopsis thaliana GN=At2g19810 PE=2 SV=1	apro:F751_1912/7.7e-33/D-tyrosyl-tRNA(Tyr) deacylase; K07560 D-tyrosyl-tRNA(Tyr) deacylase [EC:3.1.-.-]	At2g19810/5.5e-106/[R] KOG1595 CCCH-type Zn-finger protein	PF00642/4.9E-6/Zinc finger C-x8-C-x5-C-x3-H type (and similar)	NA
Unigene38082_All	277	3314454738	237037263	-0.483658	0.790784	*	0.690032	NA	NA	NA	NA	NA	PS51405/12.563/Heme haloperoxidase family profile.	NA
CL4139.Contig5_All	1805	7611746426	1132591693	0.573328	0.287579	*	0.1591	XP_021618574.1/1.2e-129/60S acidic ribosomal protein P0-like [Manihot esculenta] >OAY46226.1 hypothetical protein MANES_07G127000 [Manihot esculenta]	XM_016703906.1/0.0/PREDICTED: Capsicum annuum 60S acidic ribosomal protein P0 (LOC107859037), mRNA	sp|P57691|RLA03_ARATH/5.3e-123/60S acidic ribosomal protein P0-3 OS=Arabidopsis thaliana GN=RPP0C PE=1 SV=1	rcu:8270447/3.9e-130/60S acidic ribosomal protein P0; K02941 large subunit ribosomal protein LP0	At3g11250/1.4e-122/[J] KOG0815 60S acidic ribosomal protein P0	PTHR21141/2.2E-97/--	biological_process:GO:0042254//ribosome biogenesis;cellular_component:GO:0005840//ribosome;molecular_function:GO:0016829//lyase activity;
Unigene30028_All	816	3020828696	309319395	-3287775173	3e-06	Down	4.1e-07	NA	NA	NA	NA	NA	NA	NA
CL5153.Contig5_All	5437	8450953996	6665864672	2979605913	0.000426559	Up	8.5e-05	XP_021294758.1/9.2e-255/uncharacterized protein LOC110424504 isoform X2 [Herrania umbratica]	XM_021439314.1/0.0/PREDICTED: Herrania umbratica pentatricopeptide repeat-containing protein At4g18840 (LOC110424688), transcript variant X3, mRNA	sp|O49399|PP321_ARATH/2.7e-178/Pentatricopeptide repeat-containing protein At4g18840 OS=Arabidopsis thaliana GN=PCMP-E101 PE=3 SV=2	tcc:18613571/3.5e-94/uncharacterized LOC18613571; K03452 magnesium/proton exchanger	At4g18840/7.2e-178/[R] KOG4197 FOG: PPR repeat	PS51375/6.369/Pentatricopeptide (PPR) repeat profile.	NA
Unigene74756_All	300	1248466127	2153124589	0.786275	0.711162	*	0.585563	NA	NA	NA	NA	NA	NA	NA
CL7212.Contig1_All	206	4179620077	2095195297	-0.996287	0.556941	*	0.404049	NA	NA	NA	NA	NA	NA	NA
CL168.Contig4_All	2789	1853644472	1255554801	-0.56204	0.0941481	*	0.0382023	EOY15445.1/2.7e-266/Cysteine proteinases superfamily protein, putative [Theobroma cacao]	XM_007018158.2/0.0/PREDICTED: Theobroma cacao probable ubiquitin-like-specific protease 2B (LOC18591804), transcript variant X1, mRNA	sp|Q8L7S0|ULP2B_ARATH/4.3e-180/Probable ubiquitin-like-specific protease 2B OS=Arabidopsis thaliana GN=ULP2B PE=1 SV=3	tcc:18591804/2.8e-265/probable ubiquitin-like-specific protease 2B; K08596 sentrin-specific protease 7 [EC:3.4.22.68]	At1g09730/7.9e-80/[O] KOG0779 Protease, Ulp1 family	PF02902/1.0E-38/Ulp1 protease family, C-terminal catalytic domain	molecular_function:GO:0008234//cysteine-type peptidase activity;
Unigene103869_All	214	0.516876	0.620615	0.26388	0.925889	*	0.883484	XP_017982745.1/5.4e-18/PREDICTED: diacylglycerol O-acyltransferase 1 isoform X2 [Theobroma cacao]	XM_015837023.1/0.0/PREDICTED: Oryza brachyantha diacylglycerol O-acyltransferase 1-like (LOC102716784), partial mRNA	sp|Q9SLD2|DGAT1_ARATH/1.8e-17/Diacylglycerol O-acyltransferase 1 OS=Arabidopsis thaliana GN=DGAT1 PE=1 SV=2	cpap:110817535/3.1e-18/diacylglycerol O-acyltransferase 1-like; K11155 diacylglycerol O-acyltransferase 1 [EC:2.3.1.20 2.3.1.75 2.3.1.76]	At2g19450/4.7e-17/[I] KOG0380 Sterol O-acyltransferase/Diacylglycerol O-acyltransferase	PTHR10408/7.9E-22/--	NA
Unigene19373_All	235	9245181876	6495611836	-0.509236	0.739895	*	0.625008	NA	NA	NA	NA	NA	NA	NA
Unigene35018_All	2248	3471958604	2028613341	-0.775256	0.104984	*	0.043566	XP_021289324.1/1.7e-279/putative white-brown complex homolog protein 30 [Herrania umbratica]	XM_008451000.2/0.0/PREDICTED: Cucumis melo putative white-brown complex homolog protein 30 (LOC103491165), transcript variant X1, mRNA	sp|Q9FF46|AB28G_ARATH/3.3e-247/ABC transporter G family member 28 OS=Arabidopsis thaliana GN=ABCG28 PE=3 SV=1	lja:Lj5g3v0659620.1/2.2e-122/Lj5g3v0659620.1; -; K05681 ATP-binding cassette, subfamily G (WHITE), member 2	At5g60740/8.8e-247/[Q] KOG0061 Transporter, ABC superfamily (Breast cancer resistance protein)	PS00211/-/ABC transporters family signature.	NA
Unigene3108_All	761	0.449587	2519413872	5808344394	0.000478057	Up	9.62e-05	XP_016563829.1/8.2e-93/PREDICTED: glyceraldehyde-3-phosphate dehydrogenase, cytosolic-like [Capsicum annuum]	KT588860.1/0.0/Peranema sp. CB 131838 glyceraldehyde 3-phosphate dehydrogenase mRNA, partial cds	sp|P34922|G3PC_PEA/1.3e-94/Glyceraldehyde-3-phosphate dehydrogenase, cytosolic OS=Pisum sativum GN=GAPC1 PE=1 SV=1	cann:107862704/1.2e-93/glyceraldehyde-3-phosphate dehydrogenase, cytosolic-like; K00134 glyceraldehyde 3-phosphate dehydrogenase [EC:1.2.1.12]	7293147/1.2e-94/[G] KOG0657 Glyceraldehyde 3-phosphate dehydrogenase	PS00071/-/Glyceraldehyde 3-phosphate dehydrogenase active site.	biological_process:GO:0006006//glucose metabolic process;molecular_function:GO:0016620//oxidoreductase activity, acting on the aldehyde or oxo group of donors, NAD or NADP as acceptor;GO:0050661//NADP binding;GO:0051287//NAD binding;
Unigene70566_All	234	3654743411	0.384054	-325038995	0.155119	*	0.0709682	NA	NA	NA	NA	NA	NA	NA
CL6010.Contig4_All	634	5888419382	9057547197	0.62124	0.12542	*	0.0543857	XP_017980169.1/3.6e-09/PREDICTED: transcription factor GTE4 isoform X1 [Theobroma cacao] >XP_017980170.1 PREDICTED: transcription factor GTE4 isoform X1 [Theobroma cacao]	XM_018977338.1/0.0/PREDICTED: Juglans regia transcription factor GTE4 (LOC109000469), mRNA	sp|Q8H1D7|GTE5_ARATH/4.9e-07/Transcription factor GTE5, chloroplastic OS=Arabidopsis thaliana GN=GTE5 PE=1 SV=1	NA	NA	NA	NA
CL15218.Contig1_All	2409	252886546	7530421469	4896168423	4.48e-06	Up	6.26e-07	BAK02440.1/0.0e+00/predicted protein [Hordeum vulgare subsp. vulgare]	XM_009038113.1/0.0/Aureococcus anophagefferens hypothetical protein partial mRNA	sp|Q7XZP5|APX5_ARATH/1.9e-11/L-ascorbate peroxidase 5, peroxisomal OS=Arabidopsis thaliana GN=APX5 PE=2 SV=2	cre:CHLREDRAFT_192806/7.2e-15/CCPR1; cytochrome c peroxidase; K00428 cytochrome c peroxidase [EC:1.11.1.5]	At4g35970/5.1e-11/[R] TWOG0189 Peroxidase	PR00458/4.4E-11/Haem peroxidase superfamily signature	biological_process:GO:0006979//response to oxidative stress;GO:0042744//hydrogen peroxide catabolic process;GO:0070301//cellular response to hydrogen peroxide;cellular_component:GO:0005829//cytosol;GO:0005576//extracellular region;molecular_function:GO:0046872//metal ion binding;GO:0020037//heme binding;GO:0004096//catalase activity;
CL7112.Contig1_All	3602	6602100088	1460609352	1145573458	0.663518	*	0.526744	OMP01706.1/0.0e+00/hypothetical protein COLO4_11655 [Corchorus olitorius]	XM_021777159.1/0.0/PREDICTED: Manihot esculenta leucine-rich repeat receptor-like serine/threonine-protein kinase BAM1 (LOC110629940), mRNA	sp|O49545|BAME1_ARATH/0.0e+00/Leucine-rich repeat receptor-like serine/threonine-protein kinase BAM1 OS=Arabidopsis thaliana GN=BAM1 PE=1 SV=1	atr:18446750/2.2e-312/receptor protein kinase CLAVATA1; K00924 kinase [EC:2.7.1.-]	At5g65700/0.0e+00/[T] LSE0002 A Receptor protein kinase containing LRR repeats	PF00069/2.2E-46/Protein kinase domain	cellular_component:GO:0016021//integral component of membrane;molecular_function:GO:0005524//ATP binding;GO:0004672//protein kinase activity;
Unigene88669_All	216	0.683377	1919176029	1489733114	0.499692	*	0.345878	NA	NA	NA	NA	NA	NA	NA
Unigene51449_All	405	7378444452	1616467524	1131455923	0.169437	*	0.0793473	KVH96443.1/5.1e-09/Homeodomain-like protein [Cynara cardunculus var. scolymus]	AP015040.1/0.0/Vigna angularis var. angularis DNA, chromosome 7, almost complete sequence, cultivar: Shumari	NA	pper:18775827/7.8e-07/DEAD-box ATP-dependent RNA helicase 42; K12811 ATP-dependent RNA helicase DDX46/PRP5 [EC:3.6.4.13]	7296176/6.4e-07/[TV] KOG4297 C-type lectin	NA	NA
Unigene5449_All	659	1356696623	2319592108	0.773773	0.28907	*	0.160263	NA	NA	NA	NA	NA	NA	NA
Unigene84745_All	433	0.389375	2277701553	2548345316	0.285827	*	0.157769	EWM29408.1/7.3e-30/ion channel [Nannochloropsis gaditana]	NA	sp|Q84JR9|TTL4_ARATH/5.2e-16/TPR repeat-containing thioredoxin TTL4 OS=Arabidopsis thaliana GN=TTL4 PE=2 SV=1	lang:109340159/3.0e-20/dnaJ protein P58IPK homolog; K09523 DnaJ homolog subfamily C member 3	SPBC543.02c/3.0e-34/[O] KOG0550 Molecular chaperone (DnaJ superfamily)	SM00271/2.1E-7/DnaJ molecular chaperone homology domain	NA
Unigene32988_All	317	1240352081	0.203525	-5929398199	0.000600615	Down	0.000123494	NA	NA	NA	NA	NA	NA	NA
Unigene71854_All	297	1251048235	2306540448	0.882593	0.664899	*	0.528214	NA	NA	NA	NA	NA	NA	NA
Unigene16208_All	1492	2013874447	6189322004	1619807639	0.00061033	Up	0.000125649	XP_017976558.1/2.0e-90/PREDICTED: putative disease resistance protein RGA3 [Theobroma cacao]	NA	sp|Q7XBQ9|RGA2_SOLBU/1.6e-40/Disease resistance protein RGA2 OS=Solanum bulbocastanum GN=RGA2 PE=1 SV=1	cit:102615794/3.4e-63/putative disease resistance RPP13-like protein 1; K19613 leucine-rich repeat protein SHOC2	NA	PTHR23155/9.0E-108/--	NA
Unigene89058_All	251	421807369	3730780606	-0.177107	0.907536	*	0.855322	NA	NA	NA	NA	NA	NA	NA
Unigene97836_All	205	0.216557	0.638712	156041519	0.533831	*	0.381783	NA	NA	NA	NA	NA	NA	NA
Unigene2639_All	391	2923715287	6370170684	1123529201	0.436019	*	0.284623	NA	XM_022035493.1/0.0/PREDICTED: Carica papaya serine/threonine-protein kinase SRK2A (LOC110809616), transcript variant X2, mRNA	sp|Q75LR7|SAPK1_ORYSJ/1.8e-07/Serine/threonine-protein kinase SAPK1 OS=Oryza sativa subsp. japonica GN=SAPK1 PE=1 SV=1	nnu:104608652/1.7e-06/serine/threonine-protein kinase SAPK2; K14498 serine/threonine-protein kinase SRK2 [EC:2.7.11.1]	At4g40010/4.7e-07/[T] KOG0583 Serine/threonine protein kinase	NA	NA
Unigene79219_All	216	0.212929	0.378894	0.831419	0.717147	*	0.594288	NA	NA	NA	NA	Hs20556045/4.3e-10/[Z] TWOG0145 Myosin regulatory light chain interacting protein MIR	PS50057/18.228/FERM domain profile.	NA
CL234.Contig2_All	4645	6496781892	1704227506	1391320764	7.81e-20	Up	2.79e-21	XP_021277937.1/0.0e+00/serine/threonine-protein phosphatase BSL3 [Herrania umbratica]	XM_007015597.2/0.0/PREDICTED: Theobroma cacao serine/threonine-protein phosphatase BSL3 (LOC18590198), mRNA	sp|Q9SHS7|BSL3_ARATH/0.0e+00/Serine/threonine-protein phosphatase BSL3 OS=Arabidopsis thaliana GN=BSL3 PE=1 SV=2	mus:103972418/0.0e+00/serine/threonine-protein phosphatase BSL1 homolog; K01090 protein phosphatase [EC:3.1.3.16]	At1g08420_1/0.0e+00/[R] KOG0379 Kelch repeat-containing proteins	PR00114/2.1E-59/Serine/threonine phosphatase family signature	biological_process:GO:0009742//brassinosteroid mediated signaling pathway;molecular_function:GO:0004721//phosphoprotein phosphatase activity;
CL17221.Contig16_All	1823	0.502924	6443479027	7001355269	3.48e-06	Up	4.79e-07	XP_008374891.1/1.8e-21/PREDICTED: serine/threonine-protein kinase ATM-like [Malus domestica]	NA	sp|Q9M3G7|ATM_ARATH/4.9e-07/Serine/threonine-protein kinase ATM OS=Arabidopsis thaliana GN=ATM PE=2 SV=1	mdm:103438128/2.7e-22/serine/threonine-protein kinase ATM-like; K04728 ataxia telangiectasia mutated family protein [EC:2.7.11.1]	At3g48190/1.3e-06/[TBLD] KOG0892 Protein kinase ATM/Tel1, involved in telomere length regulation and DNA repair	NA	NA
Unigene53940_All	318	2811375604	3866663475	0.459813	0.769198	*	0.660166	NA	NA	NA	NA	NA	NA	NA
Unigene23136_All	493	499269142	8838440022	4145902111	7.16e-11	Up	5.56e-12	XP_017975587.1/2.2e-30/PREDICTED: uncharacterized GPI-anchored protein At1g61900 isoform X1 [Theobroma cacao]	NA	sp|Q8GUI4|UGPI6_ARATH/4.7e-13/Uncharacterized GPI-anchored protein At1g61900 OS=Arabidopsis thaliana GN=At1g61900 PE=1 SV=1	NA	NA	PTHR33831:SF3/2.7E-44/--	NA
Unigene101773_All	250	0.947587	0.98897	0.0616679	0.982837	*	0.971889	NA	NA	NA	NA	NA	NA	NA
CL9143.Contig1_All	2426	1892716027	2005456694	0.0834728	0.663229	*	0.526453	XP_012466804.1/5.7e-204/PREDICTED: cyclin-L1-1 isoform X2 [Gossypium raimondii] >KJB14795.1 hypothetical protein B456_002G143200 [Gossypium raimondii]	XM_016028396.1/0.0/PREDICTED: Ziziphus jujuba cyclin-L1-1 (LOC107419635), mRNA	sp|Q8RWV3|CCL11_ARATH/8.9e-166/Cyclin-L1-1 OS=Arabidopsis thaliana GN=CYCL1-1 PE=2 SV=2	sita:101762552/1.1e-34/cyclin-T1-4-like; K15188 cyclin T	At2g26430/1.6e-137/[R] KOG0835 Cyclin L	SM00385/9.4E-6/domain present in cyclins, TFIIB and Retinoblastoma	NA
CL16595.Contig1_All	794	7437042341	0.185922	-8643890685	2.35e-10	Down	1.93e-11	NA	NA	NA	NA	NA	NA	NA
CL6463.Contig6_All	1914	3721786981	0.213418	-7446166832	1.07e-06	Down	1.37e-07	XP_016741590.1/4.6e-84/PREDICTED: uncharacterized protein LOC107951164 isoform X2 [Gossypium hirsutum]	XM_021773016.1/0.0/PREDICTED: Manihot esculenta uncharacterized LOC110626867 (LOC110626867), transcript variant X12, mRNA	NA	NA	NA	PTHR34204:SF2/9.5E-122/--	NA
CL809.Contig2_All	2794	1271032469	1159594982	-0.13238	0.749873	*	0.63671	XP_007204266.1/0.0e+00/5-methyltetrahydropteroyltriglutamate--homocysteine methyltransferase [Prunus persica] >ONH94297.1 hypothetical protein PRUPE_7G009200 [Prunus persica] >ONH94298.1 hypothetical protein PRUPE_7G009200 [Prunus persica]	XM_021426181.1/0.0/PREDICTED: Herrania umbratica 5-methyltetrahydropteroyltriglutamate--homocysteine methyltransferase (LOC110414776), mRNA	sp|P93263|METE_MESCR/0.0e+00/5-methyltetrahydropteroyltriglutamate--homocysteine methyltransferase OS=Mesembryanthemum crystallinum GN=METE PE=2 SV=1	pper:18770067/0.0e+00/5-methyltetrahydropteroyltriglutamate-- homocysteine methyltransferase; K00549 5-methyltetrahydropteroyltriglutamate--homocysteine methyltransferase [EC:2.1.1.14]	At5g17920/0.0e+00/[E] KOG2263 Methionine synthase II (cobalamin-independent)	PTHR30519:SF0/0.0/--	biological_process:GO:0009086//methionine biosynthetic process;molecular_function:GO:0008270//zinc ion binding;GO:0003871//5-methyltetrahydropteroyltriglutamate-homocysteine S-methyltransferase activity;
Unigene94984_All	317	0.390765	1132147323	1534687246	0.535246	*	0.383447	NA	NA	NA	NA	NA	NA	NA
CL1174.Contig4_All	330	1401426642	6744752546	2266869286	0.132706	*	0.0583915	NA	NA	NA	NA	NA	NA	NA
Unigene54066_All	427	5629304071	4829837433	-0.220982	0.866349	*	0.7967	NA	NA	NA	NA	NA	NA	NA
CL8475.Contig6_All	1992	8585480595	5273674616	-0.70309	0.0322197	*	0.0106823	EOY10105.1/3.6e-140/Kinase family protein isoform 1 [Theobroma cacao]	XM_007029542.2/0.0/PREDICTED: Theobroma cacao uncharacterized LOC18599529 (LOC18599529), transcript variant X1, mRNA	sp|Q67A25|NCS_THLFG/2.8e-08/S-norcoclaurine synthase OS=Thalictrum flavum subsp. glaucum PE=1 SV=1	NA	NA	PS50011/11.241/Protein kinase domain profile.	molecular_function:GO:0005524//ATP binding;GO:0004672//protein kinase activity;
CL3087.Contig12_All	4655	1249934854	4327158009	-4852289291	3.13e-14	Down	1.74e-15	EOY12902.1/0.0e+00/S-locus lectin protein kinase family protein isoform 1 [Theobroma cacao]	XM_018124226.1/0.0/PREDICTED: Theobroma cacao uncharacterized LOC18593897 (LOC18593897), mRNA	sp|O81905|SD18_ARATH/3.2e-228/Receptor-like serine/threonine-protein kinase SD1-8 OS=Arabidopsis thaliana GN=SD18 PE=1 SV=1	vra:106773488/3.6e-236/G-type lectin S-receptor-like serine/threonine-protein kinase At4g27290; K04733 interleukin-1 receptor-associated kinase 4 [EC:2.7.11.1]	At4g21380/8.5e-228/[T] LSE0015 A Receptor-like protein kinase, contains lectin domains	SM00473/9.1E-15/divergent subfamily of APPLE domains	NA
Unigene101271_All	282	0.236293	0.797394	175471349	0.483604	*	0.329865	OLP94493.1/1.1e-07/Bifunctional epoxide hydrolase 2 [Symbiodinium microadriaticum]	NA	NA	NA	At3g51000/3.4e-07/[I] KOG4178 Soluble epoxide hydrolase	PR00412/4.9E-8/Epoxide hydrolase signature	NA
Unigene100424_All	1209	4806461733	2221133854	2208249185	0.365909	*	0.22217	XP_006343133.1/6.8e-49/PREDICTED: heterogeneous nuclear ribonucleoprotein 1 [Solanum tuberosum] >XP_015162233.1 PREDICTED: heterogeneous nuclear ribonucleoprotein 1 [Solanum tuberosum]	NA	sp|Q8W034|RNP1_ARATH/4.2e-39/Heterogeneous nuclear ribonucleoprotein 1 OS=Arabidopsis thaliana GN=RNP1 PE=1 SV=1	sot:102581600/1.0e-49/heterogeneous nuclear ribonucleoprotein 1; K12741 heterogeneous nuclear ribonucleoprotein A1/A3	Hs4504445/5.3e-174/[R] KOG0118 FOG: RRM domain	PTHR24012/3.3E-130/--	molecular_function:GO:0003723//RNA binding;
CL4826.Contig3_All	1337	3248805965	7042273673	1116131712	0.128778	*	0.0562885	XP_014498123.1/1.2e-30/PREDICTED: protein transport protein Sec61 subunit beta-like [Vigna radiata var. radiata]	XM_009133667.2/0.0/PREDICTED: Brassica rapa protein transport protein Sec61 subunit beta-like (LOC103856559), mRNA	sp|P38389|SC61B_ARATH/4.8e-20/Protein transport protein Sec61 subunit beta OS=Arabidopsis thaliana GN=At2g45070 PE=1 SV=1	vra:106759459/1.8e-31/protein transport protein Sec61 subunit beta; K09481 protein transport protein SEC61 subunit beta	At5g60460/9.8e-28/[O] KOG3457 Sec61 protein translocation complex, beta subunit	PTHR13509:SF4/1.1E-47/--	biological_process:GO:0006886//intracellular protein transport;cellular_component:GO:0005784//Sec61 translocon complex;GO:0016021//integral component of membrane;
Unigene43431_All	315	1401055554	297238763	-2236819987	0.0344885	Down	0.0115623	BAK04598.1/5.9e-13/predicted protein [Hordeum vulgare subsp. vulgare]	NA	sp|Q9LHP1|RL74_ARATH/8.6e-13/60S ribosomal protein L7-4 OS=Arabidopsis thaliana GN=RPL7D PE=2 SV=1	jcu:105636212/5.7e-13/60S ribosomal protein L7-2; K02937 large subunit ribosomal protein L7e	YGL076c/1.8e-17/[J] KOG3184 60S ribosomal protein L7	PTHR11524/9.5E-23/--	cellular_component:GO:0005840//ribosome;
CL9923.Contig1_All	1607	9272352661	1044707759	0.172092	0.731966	*	0.611754	XP_012571185.1/6.9e-182/PREDICTED: uncharacterized protein LOC105852116 [Cicer arietinum]	NA	NA	mdm:103423936/5.8e-37/ABC transporter B family member 11-like; K05658 ATP-binding cassette, subfamily B (MDR/TAP), member 1 [EC:3.6.3.44]	At1g79740/1.0e-39/[S] LSE0420 A Uncharacterized protein	PTHR32166:SF30/1.8E-116/--	molecular_function:GO:0046983//protein dimerization activity;
Unigene99661_All	226	0.138207	0.200218	0.534745	0.79304	*	0.695308	NA	NA	NA	NA	CE19058/1.0e-06/[R] KOG4582 Uncharacterized conserved protein, contains ZZ-type Zn-finger	PF00569/1.8E-9/Zinc finger, ZZ type	NA
CL7707.Contig4_All	3180	2098620695	1052538375	-0.995569	0.00246196	*	0.000582163	XP_017626760.1/3.3e-260/PREDICTED: oxalate--CoA ligase [Gossypium arboreum] >KHG11636.1 4-coumarate--CoA ligase-like 10 [Gossypium arboreum]	XM_018117688.1/0.0/PREDICTED: Theobroma cacao oxalate--CoA ligase (LOC18606505), mRNA	sp|Q9SMT7|4CLLA_ARATH/5.5e-224/4-coumarate--CoA ligase-like 10 OS=Arabidopsis thaliana GN=4CLL10 PE=1 SV=1	ghi:107926976/7.0e-260/LOW QUALITY PROTEIN: oxalate--CoA ligase-like; K22133 oxalate---CoA ligase [EC:6.2.1.8]	At3g48990/1.5e-223/[I] KOG1176 Acyl-CoA synthetase	PF00501/4.9E-94/AMP-binding enzyme	biological_process:GO:0008152//metabolic process;molecular_function:GO:0016874//ligase activity;
CL9840.Contig1_All	1645	3627608795	3862543423	0.0905323	0.822439	*	0.732647	XP_021294996.1/1.6e-162/BES1/BZR1 homolog protein 4-like isoform X1 [Herrania umbratica] >XP_021294997.1 BES1/BZR1 homolog protein 4-like isoform X2 [Herrania umbratica]	XM_021439322.1/0.0/PREDICTED: Herrania umbratica BES1/BZR1 homolog protein 4-like (LOC110424691), transcript variant X2, mRNA	sp|Q9ZV88|BEH4_ARATH/2.8e-126/BES1/BZR1 homolog protein 4 OS=Arabidopsis thaliana GN=BEH4 PE=1 SV=1	nnu:104595761/3.6e-66/BES1/BZR1 homolog protein 2; K14503 brassinosteroid resistant 1/2	At1g78700/7.3e-126/[GR] LSE0468 A Predicted glycosylhydrolase	PTHR31506/6.7E-225/--	biological_process:GO:0006351//transcription, DNA-templated;GO:0009742//brassinosteroid mediated signaling pathway;molecular_function:GO:0003700//DNA binding transcription factor activity;
CL4210.Contig6_All	5270	1956629092	1693780051	-0.208124	0.620691	*	0.474995	XP_017973164.1/0.0e+00/PREDICTED: uncharacterized protein LOC18605777 isoform X4 [Theobroma cacao]	XR_002490873.1/0.0/PREDICTED: Hevea brasiliensis uncharacterized LOC110633695 (LOC110633695), transcript variant X4, misc_RNA	NA	egr:104449144/2.4e-15/ABC transporter C family member 3; K05666 ATP-binding cassette, subfamily C (CFTR/MRP), member 2	NA	PTHR33566:SF2/0.0/--	NA
CL17140.Contig1_All	587	5842333112	0.199588	-8193374499	9.8e-09	Down	9.64e-10	NA	NA	NA	NA	NA	NA	NA
Unigene76740_All	246	0.285357	2156870206	2918098193	0.199932	*	0.0981806	NA	NA	NA	NA	NA	NA	NA
Unigene101636_All	259	3161368919	176552347	-0.840453	0.701176	*	0.573319	GAQ79355.1/7.4e-06/Bacteriorhodopsin-like protein [Klebsormidium nitens]	NA	NA	NA	NA	PR00251/6.5E-5/Bacterial opsin signature	NA
CL266.Contig2_All	2245	1135854688	223144498	429612805	0.00664419	Up	0.00175707	XP_017612023.1/1.9e-84/PREDICTED: ubiquitin-like domain-containing CTD phosphatase 1 isoform X1 [Gossypium arboreum] >XP_017612024.1 PREDICTED: ubiquitin-like domain-containing CTD phosphatase 1 isoform X1 [Gossypium arboreum] >KHG01757.1 FCP1 domain-containing protein [Gossypium arboreum]	XM_021441844.1/0.0/PREDICTED: Herrania umbratica uncharacterized FCP1 homology domain-containing protein C1271.03c-like (LOC110426601), transcript variant X5, mRNA	NA	mtr:MTR_7g015190/1.2e-67/NLI interacting factor-like phosphatase; K17618 ubiquitin-like domain-containing CTD phosphatase 1 [EC:3.1.3.16]	SPBC1271.03c/3.4e-09/[K] KOG1605 TFIIF-interacting CTD phosphatase, including NLI-interacting factor (involved in RNA polymerase II regulation)	PF03031/2.3E-23/NLI interacting factor-like phosphatase	NA
CL8392.Contig1_All	614	6360557679	1562224003	1296376164	0.155085	*	0.0708687	XP_005823658.1/4.0e-29/hypothetical protein GUITHDRAFT_155157 [Guillardia theta CCMP2712] >EKX36678.1 hypothetical protein GUITHDRAFT_155157 [Guillardia theta CCMP2712]	NA	sp|Q9SPE6|SNAA2_ARATH/7.8e-26/Alpha-soluble NSF attachment protein 2 OS=Arabidopsis thaliana GN=ASNAP2 PE=1 SV=1	gsl:Gasu_08750/1.2e-27/soluble NSF attachment protein; K15296 alpha-soluble NSF attachment protein	SPAC959.02/8.7e-40/[U] KOG1586 Protein required for fusion of vesicles in vesicular transport, alpha-SNAP	PTHR13768:SF8/1.4E-57/--	biological_process:GO:0006886//intracellular protein transport;GO:0061025//membrane fusion;GO:0035494//SNARE complex disassembly;cellular_component:GO:0005774//vacuolar membrane;GO:0031201//SNARE complex;GO:0005622//intracellular;molecular_function:GO:0005483//soluble NSF attachment protein activity;GO:0019905//syntaxin binding;
Unigene91721_All	303	1014578801	1457672012	-2799142878	0.011941	Down	0.00341505	NA	NA	NA	NA	NA	NA	NA
CL8747.Contig2_All	369	1912613948	1393870526	-0.456449	0.847702	*	0.766634	NA	NA	NA	NA	NA	NA	NA
Unigene83292_All	271	0.265098	152873978	2527744243	0.287266	*	0.158881	BAJ88503.1/5.4e-15/predicted protein [Hordeum vulgare subsp. vulgare]	NA	sp|P98183|C71DC_CATRO/6.3e-12/Tabersonine 16-hydroxylase (Fragment) OS=Catharanthus roseus GN=CYP71D12 PE=1 SV=1	pxb:103942693/1.5e-14/cytochrome P450 6k1-like; K14999 cytochrome P450 family 6 [EC:1.14.-.-]	7299831/4.1e-18/[Q] KOG0158 Cytochrome P450 CYP3/CYP5/CYP6/CYP9 subfamilies	PF00067/4.5E-30/Cytochrome P450	NA
Unigene78297_All	267	0.338532	0.845114	1319851355	0.591636	*	0.443782	NA	NA	NA	NA	NA	NA	NA
CL15335.Contig2_All	238	2491400133	1179449026	2243084418	0.091324	*	0.0368276	NA	NA	NA	NA	NA	NA	NA
Unigene80145_All	568	0.401033	7264561642	4179084421	0.0346792	Up	0.0116319	NA	NA	NA	NA	7292004/8.4e-21/[V] KOG1962 B-cell receptor-associated protein and related proteins	PTHR12701/1.2E-25/--	NA
CL16916.Contig2_All	930	2088956273	6857962474	1714997717	0.00128585	Up	0.000283895	XP_021296012.1/3.1e-17/ATP-dependent RNA helicase DEAH13 [Herrania umbratica] >XP_021296013.1 ATP-dependent RNA helicase DEAH13 [Herrania umbratica]	XM_006476271.2/0.0/PREDICTED: Citrus sinensis ATP-dependent RNA helicase DEAH13 (LOC102620556), transcript variant X3, mRNA	NA	tcc:18586482/1.3e-17/ATP-dependent RNA helicase DEAH13; K14780 ATP-dependent RNA helicase DHX37/DHR1 [EC:3.6.4.13]	At1g33390/1.4e-12/[AJ] KOG0926 DEAH-box RNA helicase	NA	NA
Unigene54776_All	994	1155614199	3744852517	-4947607123	2.39e-17	Down	1.03e-18	XP_017648616.1/3.5e-35/PREDICTED: subtilisin-like protease SBT4.3 [Gossypium arboreum]	XM_002314111.1/0.0/Populus trichocarpa subtilase family protein (POPTR_0009s04290g) mRNA, complete cds	sp|Q39547|CUCM1_CUCME/2.7e-28/Cucumisin OS=Cucumis melo PE=1 SV=1	egu:105043884/1.9e-14/uncharacterized LOC105043884; K15333 tRNA guanosine-2'-O-methyltransferase [EC:2.1.1.34]	At5g59100/6.4e-32/[OR] LSE0115 A Subtilisin-like proteinase	PTHR10795/4.7E-49/--	NA
Unigene5198_All	1834	2473102219	1036118719	-1255132554	0.000103625	Down	1.82e-05	NA	NA	NA	NA	NA	NA	NA
CL1714.Contig2_All	1725	1279074594	452773459	-1498239106	1.14e-08	Down	1.13e-09	XP_007050928.1/1.2e-221/PREDICTED: UDP-glucuronic acid decarboxylase 2 [Theobroma cacao] >EOX95085.1 NAD(P)-binding Rossmann-fold superfamily protein isoform 1 [Theobroma cacao]	XM_010525647.2/0.0/PREDICTED: Tarenaya hassleriana UDP-glucuronic acid decarboxylase 2 (LOC104802173), transcript variant X2, mRNA	sp|Q9LZI2|UXS2_ARATH/9.7e-207/UDP-glucuronic acid decarboxylase 2 OS=Arabidopsis thaliana GN=UXS2 PE=1 SV=1	tcc:18613565/1.8e-222/UDP-glucuronic acid decarboxylase 2; K08678 UDP-glucuronate decarboxylase [EC:4.1.1.35]	At3g62830/2.6e-206/[GM] KOG1429 dTDP-glucose 4-6-dehydratase/UDP-glucuronic acid decarboxylase	PF16363/3.4E-63/GDP-mannose 4,6 dehydratase	cellular_component:GO:0016021//integral component of membrane;
Unigene88553_All	257	0.266571	0.973155	1868149425	0.453193	*	0.300762	NA	NA	NA	NA	NA	NA	NA
Unigene16891_All	664	0.494049	6146975797	6959078089	4.04e-06	Up	5.61e-07	NA	NA	NA	NA	NA	NA	NA
CL49.Contig2_All	1803	3878120802	2938776299	-3722070294	4.31e-05	Down	7.06e-06	OMO63804.1/3.3e-23/hypothetical protein CCACVL1_22267 [Corchorus capsularis]	CP002684.1/0.0/Arabidopsis thaliana chromosome 1 sequence	sp|P22242|DRPE_CRAPL/3.8e-20/Desiccation-related protein PCC13-62 OS=Craterostigma plantagineum PE=2 SV=1	NA	NA	PF13668/1.9E-6/Ferritin-like domain	cellular_component:GO:0016021//integral component of membrane;
CL17132.Contig1_All	331	701618549	4725912547	-0.570094	0.688921	*	0.556812	NA	NA	NA	NA	NA	NA	NA
Unigene75064_All	278	1899047811	347196802	0.870477	0.620851	*	0.476138	NA	NA	NA	NA	NA	NA	NA
Unigene81148_All	422	3499407839	4769446154	0.446711	0.806837	*	0.712593	XP_012453300.1/4.1e-09/PREDICTED: shikimate O-hydroxycinnamoyltransferase-like, partial [Gossypium raimondii]	NA	sp|Q8GSM7|HST_TOBAC/5.0e-08/Shikimate O-hydroxycinnamoyltransferase OS=Nicotiana tabacum GN=HST PE=1 SV=1	gra:105775325/6.0e-10/shikimate O-hydroxycinnamoyltransferase-like; K13065 shikimate O-hydroxycinnamoyltransferase [EC:2.3.1.133]	At5g57840/6.0e-08/[RQ] LSE0273 A Predicted N-hydroxycinnamoyl/benzoyltransferase	PTHR31642:SF11/2.1E-14/--	molecular_function:GO:0016747//transferase activity, transferring acyl groups other than amino-acyl groups;
Unigene89554_All	234	0.878703	1898630624	1111511105	0.654886	*	0.517268	NA	NA	NA	NA	NA	NA	NA
CL1744.Contig3_All	1417	0.431771	3217046741	6219327526	8.72e-05	Up	1.51e-05	XP_018729445.1/2.1e-25/PREDICTED: uncharacterized protein LOC108959817 [Eucalyptus grandis]	XM_011024254.1/0.0/PREDICTED: Populus euphratica uncharacterized LOC105124295 (LOC105124295), mRNA	NA	NA	NA	NA	NA
CL16627.Contig2_All	211	1042078217	0.621754	-0.745047	0.76708	*	0.657531	NA	NA	NA	NA	NA	NA	NA
Unigene33493_All	260	0.781232	1648913846	1077693981	0.642523	*	0.501889	NA	NA	NA	NA	NA	NA	NA
CL8916.Contig1_All	273	1966545582	5947413467	1596598749	0.282004	*	0.154979	NA	NA	NA	NA	NA	NA	NA
Unigene71801_All	276	1581168327	2488059573	0.65403	0.785192	*	0.681863	NA	NA	NA	NA	NA	NA	NA
CL122.Contig18_All	1882	8538713499	3207718136	-1412471343	0.000329873	Down	6.41e-05	XP_021293149.1/2.5e-159/probable serine/threonine-protein kinase PBL28 [Herrania umbratica]	XM_006438392.1/0.0/Citrus clementina hypothetical protein (CICLE_v10031913mg) mRNA, complete cds	sp|Q9FE20|PBS1_ARATH/7.4e-67/Serine/threonine-protein kinase PBS1 OS=Arabidopsis thaliana GN=PBS1 PE=1 SV=1	hbr:110632063/1.4e-154/probable serine/threonine-protein kinase PBL28; K04733 interleukin-1 receptor-associated kinase 4 [EC:2.7.11.1]	At1g24030/9.9e-119/[T] KOG1187 Serine/threonine protein kinase	PS50011/37.7/Protein kinase domain profile.	molecular_function:GO:0004674//protein serine/threonine kinase activity;GO:0005524//ATP binding;
CL16495.Contig8_All	920	956270482	2175754281	-2135903108	3.62e-23	Down	1.04e-24	XP_009333711.1/1.2e-90/PREDICTED: probable ubiquitin-conjugating enzyme E2 C [Pyrus x bretschneideri]	XM_018129197.1/0.0/PREDICTED: Theobroma cacao probable ubiquitin-conjugating enzyme E2 C (LOC18586370), mRNA	sp|Q8L7T3|UBC20_ARATH/3.4e-57/Ubiquitin-conjugating enzyme E2 20 OS=Arabidopsis thaliana GN=UBC20 PE=2 SV=1	pxb:103926629/1.8e-91/probable ubiquitin-conjugating enzyme E2 C; K06688 ubiquitin-conjugating enzyme E2 C [EC:2.3.2.23]	At3g20060/5.5e-54/[O] KOG0421 Ubiquitin-protein ligase	SM00212/1.7E-52/Ubiquitin-conjugating enzyme E2, catalytic domain homologues	molecular_function:GO:0005524//ATP binding;
CL13431.Contig3_All	2459	532381544	2216326362	2057637875	4.28e-26	Up	1.02e-27	XP_007046111.2/0.0e+00/PREDICTED: probable methyltransferase PMT2 [Theobroma cacao]	XM_007046049.2/0.0/PREDICTED: Theobroma cacao probable methyltransferase PMT2 (LOC18610409), mRNA	sp|B9DFI7|PMT2_ARATH/9.6e-301/Probable methyltransferase PMT2 OS=Arabidopsis thaliana GN=At1g26850 PE=2 SV=2	rcu:8288925/4.8e-75/probable methyltransferase PMT28; K15449 tRNA wybutosine-synthesizing protein 1 [EC:4.1.3.44]	At1g26850/2.6e-300/[R] LSE0424 A Predicted methyltransferase	PF03141/2.2E-226/Putative S-adenosyl-L-methionine-dependent methyltransferase	cellular_component:GO:0016021//integral component of membrane;molecular_function:GO:0008168//methyltransferase activity;
Unigene92957_All	219	4333599412	0.170894	-46643902	0.0161283	Down	0.00480462	BAJ96923.1/1.7e-14/predicted protein [Hordeum vulgare subsp. vulgare]	NA	sp|Q42262|RS3A2_ARATH/5.8e-16/40S ribosomal protein S3a-2 OS=Arabidopsis thaliana GN=RPS3AB PE=2 SV=3	csat:104704859/3.3e-15/40S ribosomal protein S3a-1-like; K02984 small subunit ribosomal protein S3Ae	7304341/1.4e-19/[J] KOG1628 40S ribosomal protein S3A	PTHR11830/2.9E-31/--	NA
Unigene45827_All	658	7354146653	0.214168	-8423672557	2.88e-09	Down	2.66e-10	KVH90789.1/5.1e-75/Cupin 1 [Cynara cardunculus var. scolymus]	XM_019322309.1/0.0/PREDICTED: Ipomoea nil vicilin-like seed storage protein At2g28490 (LOC109173045), mRNA	sp|Q9SPL4|AMP22_MACIN/2.2e-10/Vicilin-like antimicrobial peptides 2-2 OS=Macadamia integrifolia GN=AMP2-2 PE=2 SV=1	bvg:104903272/1.1e-58/vicilin-like seed storage protein At2g28490; K17815 exonuclease V [EC:3.1.-.-]	At2g28490/2.2e-49/[W] LSE0345 A 12S cruciferin seed storage protein/vicilin-like seed storage protein	PF00190/1.4E-27/Cupin	NA
Unigene7649_All	913	2181220441	6148614778	1495125842	0.0690912	*	0.0262883	XP_021296763.1/3.8e-44/LOW QUALITY PROTEIN: uncharacterized protein LOC110426002 [Herrania umbratica]	NA	sp|Q3E8W4|ANX2_ARATH/6.6e-37/Receptor-like protein kinase ANXUR2 OS=Arabidopsis thaliana GN=ANX2 PE=2 SV=1	hbr:110640976/2.5e-37/receptor-like protein kinase FERONIA; K04733 interleukin-1 receptor-associated kinase 4 [EC:2.7.11.1]	At5g28680/1.8e-36/[T] KOG1187 Serine/threonine protein kinase	PS50011/16.598/Protein kinase domain profile.	molecular_function:GO:0005524//ATP binding;GO:0004672//protein kinase activity;
CL17293.Contig7_All	212	3297123035	1549215362	-1089670011	0.494669	*	0.341251	XP_002521658.1/2.2e-19/PREDICTED: calcium-dependent protein kinase 28 [Ricinus communis] >EEF40645.1 calcium-dependent protein kinase, putative [Ricinus communis]	XM_003612120.2/0.0/Medicago truncatula calcium-dependent kinase partial mRNA	sp|Q7XJR9|CDPKG_ARATH/3.2e-19/Calcium-dependent protein kinase 16 OS=Arabidopsis thaliana GN=CPK16 PE=3 SV=1	rcu:8268713/3.2e-20/calcium-dependent protein kinase 28; K13412 calcium-dependent protein kinase [EC:2.7.11.1]	At2g17890/8.5e-19/[T] KOG0032 Ca2+/calmodulin-dependent protein kinase, EF-Hand protein superfamily	PTHR24349/3.8E-26/--	molecular_function:GO:0005524//ATP binding;GO:0004683//calmodulin-dependent protein kinase activity;GO:0004672//protein kinase activity;GO:0005509//calcium ion binding;
Unigene79507_All	366	0.323378	2391546105	2886651807	0.208751	*	0.10393	NA	NA	NA	NA	NA	NA	NA
Unigene69392_All	267	6490673272	0.247786	-471120028	0.0171032	Down	0.00514069	NA	XR_182914.3/0.0/PREDICTED: Solanum lycopersicum uncharacterized LOC101253203 (LOC101253203), ncRNA	NA	NA	NA	NA	NA
Unigene82613_All	230	0.242928	0.470747	0.954422	0.686977	*	0.554688	NA	NA	NA	NA	NA	NA	NA
Unigene82287_All	336	0.317358	0.753155	1246832943	0.611346	*	0.465154	NA	NA	NA	NA	NA	PF02244/3.3E-8/Carboxypeptidase activation peptide	NA
CL857.Contig11_All	3539	3697774625	0.365138	-334014412	0.141163	*	0.0629996	OMO83532.1/2.2e-204/hypothetical protein CCACVL1_11364 [Corchorus capsularis]	XM_018124720.1/0.0/PREDICTED: Theobroma cacao 1,4-alpha-glucan-branching enzyme 3, chloroplastic/amyloplastic (LOC18593458), transcript variant X2, mRNA	sp|D2WL32|GLGB3_ARATH/1.9e-180/1,4-alpha-glucan-branching enzyme 3, chloroplastic/amyloplastic OS=Arabidopsis thaliana GN=SBE3 PE=1 SV=1	ghi:107932778/2.3e-203/1,4-alpha-glucan-branching enzyme 3, chloroplastic/amyloplastic-like; K00700 1,4-alpha-glucan branching enzyme [EC:2.4.1.18]	At3g20440/7.3e-147/[G] KOG0470 1,4-alpha-glucan branching enzyme/starch branching enzyme II	PTHR10357/4.5E-126/--	biological_process:GO:0005978//glycogen biosynthetic process;molecular_function:GO:0004553//hydrolase activity, hydrolyzing O-glycosyl compounds;GO:0043169//cation binding;GO:0003844//1,4-alpha-glucan branching enzyme activity;
CL120.Contig8_All	2081	0.540718	8269903479	7256851505	1.17e-06	Up	1.5e-07	XP_012089030.1/1.5e-104/psbP domain-containing protein 7, chloroplastic [Jatropha curcas]	XM_011038544.1/0.0/PREDICTED: Populus euphratica lysine-specific demethylase JMJ25 (LOC105134208), transcript variant X5, mRNA	sp|F4J7A7|PPD7_ARATH/3.9e-93/PsbP domain-containing protein 7, chloroplastic OS=Arabidopsis thaliana GN=PPD7 PE=2 SV=1	tcc:18600456/6.3e-92/lysine-specific demethylase JMJ25; K15601 lysine-specific demethylase 3 [EC:1.14.11.-]	At1g09060/2.7e-61/[K] KOG1356 Putative transcription factor 5qNCA, contains JmjC domain	SM00558/2.5E-12/A domain family that is part of the cupin metalloenzyme superfamily.	NA
CL16098.Contig1_All	2344	2999257934	1060441797	-1499940158	1.27e-05	Down	1.9e-06	EOY17833.1/2.8e-248/Uncharacterized protein TCM_042539 [Theobroma cacao]	XM_007008961.2/0.0/PREDICTED: Theobroma cacao zonadhesin (LOC18585892), mRNA	sp|P18616|NRPB1_ARATH/5.3e-14/DNA-directed RNA polymerase II subunit 1 OS=Arabidopsis thaliana GN=NRPB1 PE=1 SV=3	egu:105057227/2.6e-41/uncharacterized protein DDB_G0271670-like; K03006 DNA-directed RNA polymerase II subunit RPB1 [EC:2.7.7.6]	CE25697/9.8e-15/[PT] KOG3599 Ca2+-modulated nonselective cation channel polycystin	PTHR31949:SF7/1.0E-283/--	NA
Unigene45136_All	3051	2515256327	5796054238	1204365664	3.39e-06	Up	4.66e-07	EOY24100.1/0.0e+00/Intron maturase isoform 1 [Theobroma cacao] >EOY24101.1 Intron maturase isoform 1 [Theobroma cacao] >EOY24102.1 Intron maturase isoform 1 [Theobroma cacao]	XM_007039539.2/0.0/PREDICTED: Theobroma cacao uncharacterized mitochondrial protein ymf11 (LOC18606110), transcript variant X2, mRNA	sp|P38456|YMF11_MARPO/7.4e-16/Uncharacterized mitochondrial protein ymf11 OS=Marchantia polymorpha GN=YMF11 PE=4 SV=1	NA	At5g46920/0.0e+00/[R] KOG1075 FOG: Reverse transcriptase	PTHR34047:SF1/0.0/--	NA
CL15269.Contig1_All	1197	1675584368	3767531784	-2152972742	2.46e-05	Down	3.86e-06	XP_008236492.1/3.0e-142/PREDICTED: probable mannitol dehydrogenase [Prunus mume]	XM_009365951.2/0.0/PREDICTED: Pyrus x bretschneideri probable mannitol dehydrogenase (LOC103954149), mRNA	sp|Q9ZRF1|MTDH_FRAAN/2.0e-142/Probable mannitol dehydrogenase OS=Fragaria ananassa GN=CAD PE=1 SV=1	pmum:103335256/4.5e-143/probable mannitol dehydrogenase; K00083 cinnamyl-alcohol dehydrogenase [EC:1.1.1.195]	At4g37990/1.8e-126/[Q] KOG0023 Alcohol dehydrogenase, class V	SM00829/0.0022/Enoylreductase	NA
Unigene56728_All	376	1730506494	3616745413	1063497693	0.24666	*	0.129272	NA	NA	NA	NA	NA	PF09425/2.7E-10/Divergent CCT motif	NA
Unigene46617_All	659	4801745403	1931546386	2008125507	0.0189407	Up	0.00577942	NA	NA	NA	NA	NA	NA	NA
CL4455.Contig2_All	3847	6108540576	1053275966	4107911933	4.77e-59	Up	2.67e-61	OMO82047.1/1.2e-277/Armadillo [Corchorus olitorius]	XM_007050987.2/0.0/PREDICTED: Theobroma cacao importin subunit alpha (LOC18613650), mRNA	sp|O22478|IMA_SOLLC/1.9e-247/Importin subunit alpha OS=Solanum lycopersicum PE=2 SV=2	vra:106756049/1.3e-13/E3 ubiquitin-protein ligase UPL3; K10590 E3 ubiquitin-protein ligase TRIP12 [EC:2.3.2.26]	At3g06720/3.7e-245/[U] KOG0166 Karyopherin (importin) alpha	PS50176/8.662/Armadillo/plakoglobin ARM repeat profile.	biological_process:GO:0006606//protein import into nucleus;cellular_component:GO:0005634//nucleus;GO:0005737//cytoplasm;molecular_function:GO:0008565//protein transporter activity;
Unigene23926_All	505	0.371429	2606453858	2810930044	0.227312	*	0.115948	NA	NA	NA	NA	NA	NA	NA
Unigene16458_All	338	0.317613	4473449725	3816044497	0.0603411	*	0.0223582	NA	NA	NA	NA	NA	NA	NA
Unigene91250_All	260	0.285238	2740448052	3264175701	0.133359	*	0.0587441	NA	NA	NA	NA	NA	NA	NA
Unigene77174_All	920	0.452874	1757478168	5278254117	0.00272218	Up	0.000650895	NA	NA	NA	NA	NA	NA	NA
CL4250.Contig5_All	1136	7864223744	1222611879	0.63659	0.116068	*	0.0494155	EOY02329.1/2.3e-54/Nodulin MtN21 /EamA-like transporter family protein, putative isoform 2 [Theobroma cacao]	XM_010654890.2/0.0/PREDICTED: Vitis vinifera WAT1-related protein At3g28050 (LOC100248371), transcript variant X2, mRNA	sp|Q9FL08|WTR42_ARATH/1.2e-51/WAT1-related protein At5g40240 OS=Arabidopsis thaliana GN=At5g40240 PE=2 SV=1	nto:104085001/4.7e-17/WAT1-related protein At3g18200 isoform X1; K17500 integrin-linked kinase-associated serine/threonine phosphatase 2C [EC:3.1.3.16]	At5g40240/3.1e-51/[R] LSE0148 A Nodulin-like protein	PTHR31218:SF48/4.5E-78/--	NA
CL15077.Contig1_All	1926	1082026465	1036974466	-0.0613554	0.923769	*	0.880153	XP_021285366.1/8.0e-153/aspartic proteinase-like protein 1 isoform X2 [Herrania umbratica]	XM_021429691.1/0.0/PREDICTED: Herrania umbratica aspartic proteinase-like protein 1 (LOC110417367), transcript variant X2, mRNA	sp|Q9LX20|ASPL1_ARATH/2.3e-100/Aspartic proteinase-like protein 1 OS=Arabidopsis thaliana GN=At5g10080 PE=1 SV=1	egr:104421245/4.4e-23/aspartic proteinase-like protein 2; K00924 kinase [EC:2.7.1.-]	At5g10080/6.2e-100/[O] KOG1339 Aspartyl protease	PTHR13683:SF303/1.2E-146/--	NA
Unigene86375_All	206	0.714078	2433381303	1768809539	0.395668	*	0.24761	NA	NA	NA	NA	NA	NA	NA
CL4484.Contig1_All	886	8084780806	3687045728	-1132743351	1.01e-06	Down	1.28e-07	GAV78312.1/2.2e-89/S1 domain-containing protein/SHS2_Rpb7-N domain-containing protein [Cephalotus follicularis]	XM_021422943.1/0.0/PREDICTED: Herrania umbratica DNA-directed RNA polymerase II subunit RPB7 (LOC110412415), mRNA	sp|P46279|RPB7_SOYBN/5.5e-89/DNA-directed RNA polymerase II subunit RPB7 OS=Glycine max PE=2 SV=1	csv:101221800/1.8e-88/DNA-directed RNA polymerase II subunit RPB7; K03015 DNA-directed RNA polymerase II subunit RPB7	At5g59180/2.6e-85/[K] KOG3298 DNA-directed RNA polymerase subunit E'	PTHR12709/1.8E-73/--	NA
CL17326.Contig2_All	407	1528043386	3741416295	4613827086	9.82e-06	Up	1.45e-06	NA	NA	NA	NA	NA	NA	NA
CL5283.Contig10_All	625	4561735936	436245059	-0.0644441	0.938082	*	0.901244	XP_021800266.1/1.6e-17/nuclear poly(A) polymerase 4-like [Prunus avium]	XM_017755690.1/0.0/PREDICTED: Gossypium arboreum nuclear poly(A) polymerase 4-like (LOC108456934), transcript variant X3, mRNA	NA	ghi:107953861/2.3e-18/nuclear poly(A) polymerase 4-like; K14376 poly(A) polymerase [EC:2.7.7.19]	At2g25850/4.3e-18/[A] KOG2245 Poly(A) polymerase and related nucleotidyltransferases	PTHR10682:SF22/1.4E-30/--	biological_process:GO:0031123//RNA 3'-end processing;GO:0043631//RNA polyadenylation;cellular_component:GO:0005634//nucleus;molecular_function:GO:0003723//RNA binding;GO:0004652//polynucleotide adenylyltransferase activity;
Unigene63861_All	279	3586637689	0.772589	-2214859901	0.272629	*	0.147833	XP_001702176.1/1.6e-09/predicted protein, partial [Chlamydomonas reinhardtii] >EDO97182.1 predicted protein, partial [Chlamydomonas reinhardtii]	NA	NA	NA	YLL028w/3.7e-14/[R] KOG0255 Synaptic vesicle transporter SVOP and related transporters (major facilitator superfamily)	PTHR23502:SF31/7.5E-33/--	biological_process:GO:0055085//transmembrane transport;cellular_component:GO:0016021//integral component of membrane;
Unigene14181_All	1802	4186400922	5222793584	0.319111	0.354534	*	0.213007	NA	NA	NA	NA	NA	NA	NA
CL1205.Contig5_All	2067	9502270179	6325602886	-0.587069	0.0673882	*	0.0255252	XP_021631220.1/9.1e-211/serine/threonine-protein kinase AFC2-like isoform X1 [Manihot esculenta] >OAY34445.1 hypothetical protein MANES_12G020700 [Manihot esculenta]	XM_016039059.1/0.0/PREDICTED: Ziziphus jujuba serine/threonine-protein kinase AFC2-like (LOC107428513), mRNA	sp|P51567|AFC2_ARATH/2.0e-182/Serine/threonine-protein kinase AFC2 OS=Arabidopsis thaliana GN=AFC2 PE=1 SV=1	pavi:110760524/5.1e-211/serine/threonine-protein kinase AFC2-like isoform X1; K08287 dual-specificity kinase [EC:2.7.12.1]	At4g24740/5.3e-182/[T] KOG0671 LAMMER dual specificity kinases	PS50011/38.138/Protein kinase domain profile.	NA
Unigene9182_All	496	1344338983	9952066446	-0.433829	0.628172	*	0.485579	NA	NA	NA	NA	NA	NA	NA
CL7111.Contig12_All	1149	3171165816	7942918401	-1997272229	0.264268	*	0.141869	XP_010031146.1/6.2e-84/PREDICTED: staphylococcal-like nuclease CAN2 isoform X2 [Eucalyptus grandis]	NA	sp|Q39635|Y38K_CAPSE/9.4e-65/Uncharacterized 38.1 kDa protein OS=Capnoides sempervirens PE=2 SV=1	NA	NA	PTHR12302:SF4/4.7E-82/--	biological_process:GO:0006401//RNA catabolic process;cellular_component:GO:0005634//nucleus;GO:0005737//cytoplasm;molecular_function:GO:0003676//nucleic acid binding;GO:0004518//nuclease activity;
CL9266.Contig2_All	253	0.260668	0.933026	1839707198	0.461107	*	0.307872	NA	NA	NA	NA	NA	NA	NA
Unigene18671_All	340	5332376927	4399039552	-0.27759	0.837426	*	0.752814	NA	NA	NA	NA	NA	NA	NA
Unigene105840_All	260	1786242774	1809746556	0.0188595	0.992557	*	0.988202	NA	NA	NA	NA	NA	NA	NA
Unigene99376_All	200	0.160894	0.365156	1182399045	0.633841	*	0.492142	NA	NA	NA	NA	NA	NA	NA
CL14828.Contig3_All	205	0.242928	0.470747	0.954422	0.686977	*	0.554688	NA	NA	NA	NA	NA	NA	NA
Unigene93193_All	200	1155901893	1477281936	0.353926	0.688485	*	0.556345	NA	AF043108.1/0.0/Pisum sativum spermidine synthase 1 (SPDSYN1) mRNA, complete cds	NA	NA	NA	NA	NA
Unigene82494_All	207	295666621	0.902465	-1712027788	0.374153	*	0.228765	NA	NA	NA	NA	NA	NA	NA
Unigene65977_All	211	2374789498	0.333819	-2830662413	0.229894	*	0.117818	NA	NA	NA	NA	NA	NA	NA
Unigene50563_All	906	8300021746	5807012704	-0.515319	0.248059	*	0.130296	NA	NA	NA	NA	NA	NA	NA
Unigene25814_All	577	2580124923	8665362888	-1574108846	0.0321433	Down	0.0106503	XP_006432378.1/4.9e-74/hypothetical protein CICLE_v10001335mg [Citrus clementina] >ESR45618.1 hypothetical protein CICLE_v10001335mg [Citrus clementina]	XM_011036390.1/0.0/PREDICTED: Populus euphratica WAT1-related protein At5g07050-like (LOC105132726), mRNA	sp|Q9FL41|WTR38_ARATH/1.2e-71/WAT1-related protein At5g07050 OS=Arabidopsis thaliana GN=At5g07050 PE=2 SV=1	nto:104085001/5.7e-27/WAT1-related protein At3g18200 isoform X1; K17500 integrin-linked kinase-associated serine/threonine phosphatase 2C [EC:3.1.3.16]	At5g07050/3.1e-71/[R] LSE0148 A Nodulin-like protein	PTHR31218:SF19/6.3E-123/--	cellular_component:GO:0016021//integral component of membrane;molecular_function:GO:0022857//transmembrane transporter activity;
CL751.Contig19_All	1886	1631202308	1465239294	3167128669	1.84e-14	Up	1e-15	XP_021291500.1/1.4e-133/putative disease resistance protein RGA4 isoform X1 [Herrania umbratica]	NA	sp|Q7XBQ9|RGA2_SOLBU/4.6e-77/Disease resistance protein RGA2 OS=Solanum bulbocastanum GN=RGA2 PE=1 SV=1	mcha:111014619/9.1e-82/disease resistance protein RGA2-like; K19613 leucine-rich repeat protein SHOC2	NA	PF00931/1.8E-57/NB-ARC domain	biological_process:GO:0006952//defense response;molecular_function:GO:0043531//ADP binding;
Unigene104692_All	264	1121251636	1065065633	-0.0741678	0.976135	*	0.960717	NA	NA	NA	NA	NA	NA	NA
Unigene89956_All	272	0.706517	2055599322	1540762351	0.492068	*	0.338534	NA	NA	NA	NA	NA	NA	NA
CL39.Contig35_All	6381	3140850632	4300550841	0.453366	0.221533	*	0.112097	XP_021895922.1/8.5e-50/cullin-associated NEDD8-dissociated protein 1-like [Carica papaya]	XM_011005402.1/0.0/PREDICTED: Populus euphratica cullin-associated NEDD8-dissociated protein 1-like (LOC105110378), transcript variant X2, mRNA	sp|Q8L5Y6|CAND1_ARATH/1.5e-50/Cullin-associated NEDD8-dissociated protein 1 OS=Arabidopsis thaliana GN=CAND1 PE=1 SV=1	cpap:110813190/1.3e-50/cullin-associated NEDD8-dissociated protein 1-like; K17263 cullin-associated NEDD8-dissociated protein 1	At2g02560/3.9e-50/[R] KOG1824 TATA-binding protein-interacting protein	NA	NA
CL15778.Contig2_All	2704	7854928442	6899110101	-0.187188	0.419384	*	0.268723	EOX93532.1/6.4e-289/Kinase superfamily protein isoform 1 [Theobroma cacao]	XM_016891432.1/0.0/PREDICTED: Gossypium hirsutum uncharacterized protein sll1770-like (LOC107955630), transcript variant X4, mRNA	sp|Q9MA15|Y1796_ARATH/8.7e-61/Uncharacterized aarF domain-containing protein kinase At1g79600, chloroplastic OS=Arabidopsis thaliana GN=At1g79600 PE=2 SV=1	vvi:100252764/5.2e-288/uncharacterized protein sll1770; K13457 disease resistance protein RPM1	At3g07700/3.0e-241/[R] KOG1235 Predicted unusual protein kinase	PTHR10566/2.6E-269/--	cellular_component:GO:0016021//integral component of membrane;
CL5384.Contig3_All	589	0.409446	3556092645	3118547054	0.167074	*	0.0779481	NA	NA	NA	NA	NA	NA	NA
CL15455.Contig1_All	201	0.227245	0.721416	166658267	0.507433	*	0.353113	NA	NA	NA	NA	NA	NA	NA
Unigene34610_All	1701	3591319394	5074716981	0.498813	0.515912	*	0.361776	XP_021637626.1/5.4e-177/UDP-glycosyltransferase 74F2-like [Hevea brasiliensis]	XM_021762073.1/0.0/PREDICTED: Manihot esculenta UDP-glycosyltransferase 74F2-like (LOC110618815), mRNA	sp|O22822|U74F2_ARATH/4.9e-126/UDP-glycosyltransferase 74F2 OS=Arabidopsis thaliana GN=UGT74F2 PE=1 SV=1	hbr:110633365/8.0e-178/UDP-glycosyltransferase 74F2-like; K13691 pathogen-inducible salicylic acid glucosyltransferase [EC:2.4.1.-]	At2g43820/1.3e-125/[GC] KOG1192 UDP-glucuronosyl and UDP-glucosyl transferase	PS00375/-/UDP-glycosyltransferases signature.	NA
CL12779.Contig1_All	749	3367303678	2498633439	-0.430455	0.453236	*	0.300798	NA	NA	NA	NA	NA	NA	NA
CL1688.Contig6_All	2277	2990549444	1968543216	2718645909	0.027995	Up	0.00908085	XP_019249118.1/8.3e-48/PREDICTED: probable protein S-acyltransferase 17 [Nicotiana attenuata]	NA	sp|Q3EBC2|ZDHC5_ARATH/1.6e-44/Probable protein S-acyltransferase 17 OS=Arabidopsis thaliana GN=PAT17 PE=2 SV=1	nsy:104232333/1.2e-48/probable protein S-acyltransferase 17; K20003 palmitoyltransferase ZDHHC4 [EC:2.3.1.225]	At3g04970/5.1e-45/[R] KOG1312 DHHC-type Zn-finger proteins	NA	cellular_component:GO:0016021//integral component of membrane;molecular_function:GO:0019706//protein-cysteine S-palmitoyltransferase activity;
CL9991.Contig4_All	511	2528362559	3967704643	0.650101	0.260606	*	0.139173	NA	NA	NA	NA	NA	NA	NA
Unigene24301_All	2228	154645228	8200372473	-0.915201	0.432019	*	0.280671	XP_021282101.1/8.6e-207/uncharacterized protein LOC110414985 [Herrania umbratica]	XM_016812491.1/0.0/PREDICTED: Gossypium hirsutum uncharacterized LOC107888390 (LOC107888390), mRNA	NA	NA	NA	PTHR12794:SF2/9.3E-207/--	NA
Unigene10090_All	1899	561140227	8153629169	0.539081	0.11914	*	0.0510148	NA	NA	NA	NA	NA	NA	NA
CL2724.Contig2_All	1048	2720163797	4859648832	0.837159	0.0320823	*	0.0106275	BAC45057.1/7.3e-07/unknown protein [Oryza sativa Japonica Group] >EEC81495.1 hypothetical protein OsI_24842 [Oryza sativa Indica Group] >EEE66540.1 hypothetical protein OsJ_23041 [Oryza sativa Japonica Group]	XR_002525636.1/0.0/PREDICTED: Prunus avium uncharacterized LOC110749758 (LOC110749758), ncRNA	sp|P62120|RL41_ARATH/2.8e-07/60S ribosomal protein L41 OS=Arabidopsis thaliana GN=RPL41A PE=3 SV=1	ath:AT1G56045/7.7e-06/Ribosomal protein L41 family; K02928 large subunit ribosomal protein L41e	At3g08520/7.4e-07/[J] KOG4752 Ribosomal protein L41	NA	NA
CL9863.Contig1_All	1673	187372928	8058203541	-1217382373	2.09e-05	Down	3.25e-06	XP_021276429.1/1.3e-90/THO complex subunit 6 [Herrania umbratica]	XM_021420754.1/0.0/PREDICTED: Herrania umbratica THO complex subunit 6 (LOC110410855), mRNA	sp|Q8L4M1|THOC6_ARATH/5.7e-71/THO complex subunit 6 OS=Arabidopsis thaliana GN=THO6 PE=1 SV=1	tcc:18588362/7.3e-91/uncharacterized LOC18588362; K03257 translation initiation factor 4A	At2g19430/1.5e-70/[R] KOG0649 WD40 repeat protein	SM00320/17.0/WD40 repeats	NA
Unigene31008_All	257	8140209065	4745034956	-0.778647	0.518834	*	0.364577	NA	NA	NA	NA	NA	NA	NA
Unigene24166_All	997	272771521	8291479933	1603936603	0.00011219	Up	1.98e-05	NA	NA	NA	NA	NA	NA	NA
CL11683.Contig1_All	1104	3372930944	8431345098	-2000168066	2.61e-14	Down	1.44e-15	XP_012490854.1/3.0e-67/PREDICTED: uncharacterized protein LOC105803296 [Gossypium raimondii]	XM_012221146.2/0.0/PREDICTED: Jatropha curcas ATP synthase subunit b&apos;, chloroplastic (LOC105637625), mRNA	sp|P31853|ATPX_SPIOL/8.5e-55/ATP synthase subunit b', chloroplastic OS=Spinacia oleracea GN=ATPG PE=1 SV=2	tcc:108663492/5.5e-71/ATP synthase subunit b', chloroplastic; K02109 F-type H+-transporting ATPase subunit b	At5g07750/8.1e-12/[ZR] LSE0118 A Protein possibly involved in cytoskeleton rearrangements, contains FH domain	PF00430/6.1E-11/ATP synthase B/B' CF(0)	biological_process:GO:0015986//ATP synthesis coupled proton transport;cellular_component:GO:0045263//proton-transporting ATP synthase complex, coupling factor F(o);GO:0016021//integral component of membrane;molecular_function:GO:0015078//hydrogen ion transmembrane transporter activity;
Unigene42601_All	374	1964864742	5645861987	1522763859	0.313169	*	0.178585	XP_013896257.1/1.5e-31/lysophospholipase II [Monoraphidium neglectum] >KIY97237.1 lysophospholipase II [Monoraphidium neglectum]	NA	NA	csl:COCSUDRAFT_13859/1.7e-24/Phospholipase/carboxylesterase; K06130 lysophospholipase II [EC:3.1.1.5]	SPAC8E11.04c/2.4e-32/[I] KOG2112 Lysophospholipase	PF02230/1.3E-38/Phospholipase/Carboxylesterase	molecular_function:GO:0004622//lysophospholipase activity;GO:0016787//hydrolase activity;
CL11058.Contig1_All	662	2040542994	1129846407	2469101651	0.0430099	Up	0.0149558	NA	NA	NA	NA	NA	NA	NA
Unigene92170_All	215	6337315602	0.200838	-4979764976	0.00866885	Down	0.00237395	NA	NA	NA	NA	NA	NA	NA
Unigene70069_All	305	272254924	0.199719	-3768916194	0.0808728	*	0.0317226	XP_005790990.1/1.2e-15/hypothetical protein EMIHUDRAFT_109255 [Emiliania huxleyi CCMP1516] >EOD38561.1 hypothetical protein EMIHUDRAFT_109255 [Emiliania huxleyi CCMP1516]	NA	sp|P40603|APG_BRANA/3.0e-10/Anther-specific proline-rich protein APG (Fragment) OS=Brassica napus GN=APG PE=2 SV=1	egr:104432609/4.1e-08/DEAD-box ATP-dependent RNA helicase 46; K12823 ATP-dependent RNA helicase DDX5/DBP2 [EC:3.6.4.13]	At2g10940/5.9e-13/[R] LSE0121 A AAI domain	NA	biological_process:GO:0030036//actin cytoskeleton organization;molecular_function:GO:0003779//actin binding;GO:0017048//Rho GTPase binding;
Unigene31857_All	305	548342368	5223547567	-0.070047	0.960292	*	0.935428	NA	NA	NA	NA	NA	NA	NA
CL347.Contig3_All	325	1452395732	4185138725	-1795087247	0.108403	*	0.0453702	NA	NA	NA	NA	NA	NA	NA
Unigene4302_All	458	0.36147	5595181276	3952237474	0.0503009	*	0.0180105	CAD71148.1/1.2e-09/carotenoid cleavage dioxygenase [Bixa orellana]	NA	sp|O65572|CCD1_ARATH/6.9e-11/Carotenoid 9,10(9',10')-cleavage dioxygenase 1 OS=Arabidopsis thaliana GN=CCD1 PE=1 SV=2	ath:AT3G63520/1.9e-09/CCD1; carotenoid cleavage dioxygenase 1; K11159 carotenoid cleavage dioxygenase	At3g63520/1.8e-10/[Q] KOG1285 Beta, beta-carotene 15,15'-dioxygenase and related enzymes	PTHR10543:SF37/9.9E-31/--	biological_process:GO:0016121//carotene catabolic process;GO:0016124//xanthophyll catabolic process;GO:0016118//carotenoid catabolic process;cellular_component:GO:0009506//plasmodesma;GO:0005737//cytoplasm;GO:0005773//vacuole;GO:0005774//vacuolar membrane;GO:0005794//Golgi apparatus;GO:0005886//plasma membrane;molecular_function:GO:0045549//9-cis-epoxycarotenoid dioxygenase activity;GO:0046872//m…
Unigene20823_All	581	1824393074	1138901561	-0.679774	0.43696	*	0.285617	XP_017407671.1/2.0e-22/PREDICTED: sugar carrier protein C [Vigna angularis] >KOM31125.1 hypothetical protein LR48_Vigan01g068000 [Vigna angularis] >BAT73806.1 hypothetical protein VIGAN_01134400 [Vigna angularis var. angularis]	NA	sp|Q9SX48|STP9_ARATH/1.7e-22/Sugar transport protein 9 OS=Arabidopsis thaliana GN=STP9 PE=1 SV=1	aip:107645870/5.6e-14/uncharacterized protein LOC107645870; K08145 MFS transporter, SP family, solute carrier family 2 (facilitated glucose transporter), member 8	YDL138w/2.8e-40/[R] KOG0254 Predicted transporter (major facilitator superfamily)	PR00171/4.8E-14/Sugar transporter signature	cellular_component:GO:0016021//integral component of membrane;
Unigene26366_All	638	3137726257	1238018616	1980241609	0.0608498	*	0.0225801	XP_009348145.1/4.9e-99/PREDICTED: putative carboxymethylenebutenolidase [Pyrus x bretschneideri]	NA	NA	pxb:103939753/7.3e-100/putative carboxymethylenebutenolidase; K01061 carboxymethylenebutenolidase [EC:3.1.1.45]	NA	PTHR17630:SF38/2.1E-112/--	molecular_function:GO:0016787//hydrolase activity;
CL16788.Contig1_All	1122	1842726319	105958402	-0.798344	0.344073	*	0.203897	OAO13428.1/1.2e-10/hypothetical protein AV274_4873, partial [Blastocystis sp. ATCC 50177/Nand II]	BT102124.1/0.0/Picea glauca clone GQ0166_N16 mRNA sequence	NA	obr:102719630/3.0e-08/nuclear pore complex protein NUP62; K14306 nuclear pore complex protein Nup62	Hs5730067/6.1e-07/[R] KOG0391 SNF2 family DNA-dependent ATPase	PF13668/5.4E-14/Ferritin-like domain	biological_process:GO:0016539//intein-mediated protein splicing;cellular_component:GO:0016021//integral component of membrane;molecular_function:GO:0008233//peptidase activity;
Unigene45774_All	1309	5280796655	5140506091	-0.0388452	0.926185	*	0.884011	XP_021293780.1/1.2e-104/ATP synthase mitochondrial F1 complex assembly factor 1 [Herrania umbratica]	XM_016872458.1/0.0/PREDICTED: Gossypium hirsutum ATP synthase mitochondrial F1 complex assembly factor 1 (LOC107939176), mRNA	NA	tcc:18596750/4.5e-104/uncharacterized LOC18596750; K07555 ATP synthase mitochondrial F1 complex assembly factor 1	At2g34050/1.5e-60/[O] KOG3281 Mitochondrial F1-ATPase assembly protein	PF06644/2.7E-37/ATP11 protein	biological_process:GO:0006461//protein complex assembly;cellular_component:GO:0005739//mitochondrion;
Unigene80051_All	234	0.0874888	0.109786	0.327519	0.852087	*	0.773724	XP_020588603.1/7.4e-21/LOW QUALITY PROTEIN: serine/threonine-protein kinase TIO [Phalaenopsis equestris]	NA	sp|Q2QAV0|TIO_ARATH/8.3e-21/Serine/threonine-protein kinase TIO OS=Arabidopsis thaliana GN=TIO PE=1 SV=1	atr:18438212/1.9e-21/serine/threonine-protein kinase TIO isoform X1; K06228 fused [EC:2.7.11.1]	7293496/1.0e-25/[R] KOG0597 Serine-threonine protein kinase FUSED	PF00069/4.1E-15/Protein kinase domain	NA
Unigene73988_All	240	0.673143	0.745735	0.14775	0.957447	*	0.931024	NA	NA	NA	NA	NA	NA	NA
Unigene2810_All	254	4673152411	5539133452	0.245264	0.875846	*	0.80985	NA	NA	NA	NA	NA	NA	NA
CL527.Contig1_All	3099	5746552483	0.190995	-823301454	5.4e-09	Down	5.14e-10	XP_017981207.1/4.9e-184/PREDICTED: alpha-amylase [Theobroma cacao]	XM_022042893.1/0.0/PREDICTED: Carica papaya alpha-amylase (LOC110815217), mRNA	sp|P17859|AMYA_VIGMU/3.8e-169/Alpha-amylase OS=Vigna mungo GN=AMY1.1 PE=2 SV=1	tcc:18591198/7.2e-185/alpha-amylase; K01176 alpha-amylase [EC:3.2.1.1]	At4g25000/3.6e-150/[G] KOG0471 Alpha-amylase	SM00642/2.5E-43/Alpha-amylase domain	biological_process:GO:0005975//carbohydrate metabolic process;molecular_function:GO:0004556//alpha-amylase activity;GO:0005509//calcium ion binding;GO:0103025//alpha-amylase activity (releasing maltohexaose);
CL17106.Contig1_All	604	2002840751	3163830861	0.659625	0.0771078	*	0.0299435	EOY09097.1/4.3e-44/Dehydration-induced protein, putative [Theobroma cacao]	NA	sp|Q39096|ERD15_ARATH/3.0e-30/Protein EARLY RESPONSIVE TO DEHYDRATION 15 OS=Arabidopsis thaliana GN=ERD15 PE=1 SV=1	NA	NA	PTHR33790:SF1/6.2E-52/--	NA
Unigene62336_All	228	1079107898	0.275196	-1971306331	0.418942	*	0.268374	GAX79960.1/1.9e-08/hypothetical protein CEUSTIGMA_g7399.t1 [Chlamydomonas eustigma]	NA	NA	tcc:18587232/3.1e-08/beta-galactosidase; K01190 beta-galactosidase [EC:3.2.1.23]	NA	PF02929/3.0E-20/Beta galactosidase small chain	NA
Unigene47040_All	367	5450917624	0.363107	-7229959927	1.66e-10	Down	1.34e-11	NA	NA	NA	NA	NA	NA	NA
CL8089.Contig2_All	2482	1587120726	122187188	-0.377319	0.272297	*	0.147582	XP_021295598.1/1.3e-232/putative ABC1 protein At2g40090 [Herrania umbratica]	XM_021439923.1/0.0/PREDICTED: Herrania umbratica putative ABC1 protein At2g40090 (LOC110425116), mRNA	sp|Q9ASX5|Y5520_ARATH/9.8e-27/Uncharacterized aarF domain-containing protein kinase At5g05200, chloroplastic OS=Arabidopsis thaliana GN=At5g05200 PE=2 SV=1	rcu:8276144/5.7e-233/putative ABC1 protein At2g40090; K08869 aarF domain-containing kinase	At2g40090/1.8e-221/[R] KOG1235 Predicted unusual protein kinase	PF03109/7.1E-36/ABC1 family	molecular_function:GO:0005524//ATP binding;GO:0004672//protein kinase activity;
Unigene71475_All	217	0.88891	1362417691	0.61606	0.823259	*	0.73366	NA	NA	NA	NA	NA	NA	NA
Unigene41637_All	855	5316225067	0.195397	-8087848276	1.62e-08	Down	1.63e-09	NA	NA	NA	NA	NA	NA	NA
CL13537.Contig3_All	215	1073359492	1774590439	0.725353	0.747686	*	0.634026	NA	NA	NA	NA	NA	NA	NA
Unigene41291_All	1267	2075760313	3428044476	0.723746	0.00493077	*	0.00125855	NA	EU944967.1/0.0/Zea mays clone 236552 mRNA sequence	NA	NA	NA	NA	NA
Unigene60560_All	208	2729839847	0.204032	-374194857	0.0843466	*	0.0334326	NA	NA	NA	NA	NA	PS51015/8.516/YDG domain profile.	NA
CL3122.Contig2_All	2156	127260004	0.197238	-93336222	1.13e-12	Down	7.3e-14	XP_006440113.1/1.7e-281/hypothetical protein CICLE_v10019329mg [Citrus clementina] >ESR53353.1 hypothetical protein CICLE_v10019329mg [Citrus clementina]	XM_007037916.2/0.0/PREDICTED: Theobroma cacao probable inactive purple acid phosphatase 27 (LOC18605100), mRNA	sp|Q5MAU8|PPA27_ARATH/2.3e-258/Probable inactive purple acid phosphatase 27 OS=Arabidopsis thaliana GN=PAP27 PE=2 SV=1	apro:F751_3712/1.7e-63/putative inactive purple acid phosphatase 27; K14407 cleavage stimulation factor subunit 2	At1g13750/2.2e-247/[G] KOG1378 Purple acid phosphatase	PF16656/5.0E-9/Purple acid Phosphatase, N-terminal domain	molecular_function:GO:0046872//metal ion binding;GO:0003993//acid phosphatase activity;
Unigene49515_All	472	0.449491	149373348	5054488225	0.00508314	Up	0.00130233	NA	NA	NA	NA	7299025/5.0e-11/[C] TWOG0567 Cytochrome c oxidase subunit VIIa	PTHR10510/1.3E-12/--	NA
Unigene43167_All	467	5984095386	6633332959	0.148601	0.922859	*	0.878825	NA	NA	NA	NA	NA	NA	NA
CL2199.Contig2_All	1353	3066176462	2803192822	3192558353	0.00570529	Up	0.00148164	XP_007011972.2/1.2e-147/PREDICTED: glycerophosphodiester phosphodiesterase GDPDL7 [Theobroma cacao]	XM_007011910.2/0.0/PREDICTED: Theobroma cacao glycerophosphodiester phosphodiesterase GDPDL7 (LOC18587873), mRNA	sp|Q7Y208|GLPQ3_ARATH/9.3e-88/Probable glycerophosphoryl diester phosphodiesterase 3 OS=Arabidopsis thaliana GN=GPDL3 PE=1 SV=2	dosa:Os12t0456700-01/7.7e-75/Os12g0456700; PLC-like phosphodiesterase, TIM beta/alpha-barrel domain domain containing protein.; K01126 glycerophosphoryl diester phosphodiesterase [EC:3.1.4.46]	At5g58170/3.2e-127/[C] KOG2258 Glycerophosphoryl diester phosphodiesterase	PS51704/29.62/GP-PDE domain profile.	NA
Unigene85254_All	208	398486281	2639267266	-0.594393	0.709627	*	0.583613	NA	NA	NA	NA	NA	NA	NA
Unigene43826_All	436	0.762532	3588270156	2234418899	0.241536	*	0.125476	XP_005706057.1/3.4e-11/ABC transporter, ATP-binding protein [Galdieria sulphuraria] >EME29537.1 ABC transporter, ATP-binding protein [Galdieria sulphuraria]	NA	sp|Q7PC85|AB38G_ARATH/3.5e-12/ABC transporter G family member 38 OS=Arabidopsis thaliana GN=ABCG38 PE=2 SV=1	NA	YOR153w/4.5e-22/[Q] KOG0065 Pleiotropic drug resistance proteins (PDR1-15), ABC superfamily	PF00005/2.3E-7/ABC transporter	biological_process:GO:0006810//transport;cellular_component:GO:0016021//integral component of membrane;molecular_function:GO:0005524//ATP binding;GO:0016887//ATPase activity;
Unigene102026_All	298	0.312466	355928221	3509815013	0.097363	*	0.0397893	KHG17844.1/3.8e-17/Putative disease resistance RGA1 [Gossypium arboreum]	NA	NA	egr:104429935/1.6e-12/putative disease resistance protein At3g14460; K19613 leucine-rich repeat protein SHOC2	NA	PTHR23155:SF563/4.8E-14/--	biological_process:GO:0006952//defense response;molecular_function:GO:0043531//ADP binding;
Unigene68321_All	211	5447553984	2485943734	-1131814945	0.423607	*	0.272363	NA	NA	NA	NA	7303261/1.5e-07/[O] KOG2015 NEDD8-activating complex, catalytic component UBA3	PF08825/2.4E-10/E2 binding domain	NA
CL9846.Contig2_All	359	1041670541	2071300388	-5652218451	4.29e-16	Down	2.04e-17	CDP14661.1/1.4e-10/unnamed protein product [Coffea canephora]	NA	NA	NA	At3g49420/5.7e-07/[P] KOG1743 Ferric reductase-like proteins	PTHR21493:SF97/1.5E-19/--	biological_process:GO:0016192//vesicle-mediated transport;cellular_component:GO:0016021//integral component of membrane;
Unigene93741_All	263	0.453585	3322460817	6194735199	0.00010893	Up	1.92e-05	NA	XM_021859972.1/0.0/PREDICTED: Chenopodium quinoa BEL1-like homeodomain protein 1 (LOC110683568), transcript variant X2, mRNA	NA	NA	NA	NA	NA
Unigene26173_All	1124	1879987346	3630801741	0.949565	0.105855	*	0.0440396	XP_002314299.1/3.6e-60/hypothetical protein POPTR_0009s01270g [Populus trichocarpa] >EEE88254.1 hypothetical protein POPTR_0009s01270g [Populus trichocarpa]	XM_022040588.1/0.0/PREDICTED: Carica papaya transcription factor RAX2-like (LOC110813445), mRNA	sp|Q9FG68|RAX1_ARATH/1.7e-31/Transcription factor RAX1 OS=Arabidopsis thaliana GN=RAX1 PE=2 SV=1	tcc:18590840/4.5e-60/transcription factor RAX2; K09422 transcription factor MYB, plant	At5g23000/4.7e-31/[K] KOG0048 Transcription factor, Myb superfamily	PTHR10641:SF506/6.7E-59/--	biological_process:GO:0006357//regulation of transcription from RNA polymerase II promoter;GO:0030154//cell differentiation;cellular_component:GO:0005634//nucleus;molecular_function:GO:0000981//RNA polymerase II transcription factor activity, sequence-specific DNA binding;GO:0043565//sequence-specific DNA binding;GO:0044212//transcription regulatory region DNA binding;GO:0001135//transcription fa…
Unigene102111_All	270	1609614494	169533846	0.0748581	0.976645	*	0.96152	NA	NA	NA	NA	NA	NA	NA
Unigene54430_All	649	0.364386	6617632097	4182775445	0.0329433	Up	0.0109537	NA	NA	NA	NA	NA	PTHR23501/5.0E-20/--	NA
CL5021.Contig4_All	801	324632232	4629207453	0.511959	0.359473	*	0.217043	XP_007017566.2/1.3e-85/PREDICTED: CBS domain-containing protein CBSX3, mitochondrial [Theobroma cacao]	XM_021428247.1/0.0/PREDICTED: Herrania umbratica CBS domain-containing protein CBSX3, mitochondrial (LOC110416294), mRNA	sp|Q9LEV3|CBSX3_ARATH/9.4e-56/CBS domain-containing protein CBSX3, mitochondrial OS=Arabidopsis thaliana GN=CBSX3 PE=1 SV=1	NA	NA	PF00571/4.3E-11/CBS domain	NA
Unigene52518_All	345	1944248793	4661693401	1261641278	0.440569	*	0.288844	NA	NA	NA	NA	NA	NA	NA
CL9043.Contig6_All	263	0.801895	0.448606	-0.837963	0.752905	*	0.640275	NA	NA	NA	NA	NA	NA	NA
Unigene27793_All	486	443400807	0.192873	-7844813635	7.22e-08	Down	7.9e-09	XP_001756047.1/4.1e-29/predicted protein [Physcomitrella patens] >EDQ78913.1 predicted protein [Physcomitrella patens]	XM_002293773.1/0.0/Thalassiosira pseudonana CCMP1335 RS25, ribosomal protein 25 40S small ribosomal subunit (RS25), mRNA	sp|Q9SIK2|RS252_ARATH/6.0e-29/40S ribosomal protein S25-2 OS=Arabidopsis thaliana GN=RPS25B PE=2 SV=1	ppp:PHYPADRAFT_177001/6.1e-30/hypothetical protein; K02975 small subunit ribosomal protein S25e	Hs4506707/2.5e-37/[J] KOG1767 40S ribosomal protein S25	PD012268/5.0E-23/RIBOSOMAL S25 40S RIBONUCLEOPROTEIN S25 MULTIGENE FAMILY TRANSCRIPTION STRAIN DIRECT	cellular_component:GO:0005840//ribosome;
Unigene77533_All	246	1402247406	2149627728	0.616346	0.780811	*	0.676345	XP_012834787.1/2.7e-21/PREDICTED: probable small nuclear ribonucleoprotein F [Erythranthe guttata] >EYU39672.1 hypothetical protein MIMGU_mgv1a017211mg [Erythranthe guttata]	NA	sp|Q9SUM2|RUXF_ARATH/2.3e-21/Probable small nuclear ribonucleoprotein F OS=Arabidopsis thaliana GN=At4g30220 PE=2 SV=1	ini:109192223/6.8e-22/probable small nuclear ribonucleoprotein F; K11098 small nuclear ribonucleoprotein F	SPBC3E7.14/2.0e-24/[A] KOG3482 Small nuclear ribonucleoprotein (snRNP) SMF	SM00651/8.6E-22/snRNP Sm proteins	biological_process:GO:0000387//spliceosomal snRNP assembly;cellular_component:GO:0005681//spliceosomal complex;GO:0005732//small nucleolar ribonucleoprotein complex;molecular_function:GO:0003723//RNA binding;
CL10107.Contig2_All	1500	1228168338	1442616441	-308974864	8.4e-07	Down	1.06e-07	KUF91564.1/3.7e-28/hypothetical protein AM587_10004287 [Phytophthora nicotianae]	NA	sp|Q9FFW5|PERK8_ARATH/3.5e-11/Proline-rich receptor-like protein kinase PERK8 OS=Arabidopsis thaliana GN=PERK8 PE=1 SV=1	adu:107463462/5.1e-11/LOW QUALITY PROTEIN: formin-like protein 20; K02184 formin 2	Hs4505285/1.3e-36/[WV] KOG1216 von Willebrand factor and related coagulation proteins	NA	biological_process:GO:0016539//intein-mediated protein splicing;cellular_component:GO:0016021//integral component of membrane;molecular_function:GO:0008233//peptidase activity;
Unigene90190_All	257	0.225259	0.685691	1605970705	0.523408	*	0.369232	EOY32308.1/6.1e-24/Uncharacterized protein TCM_040047 [Theobroma cacao]	NA	sp|P10978|POLX_TOBAC/8.6e-11/Retrovirus-related Pol polyprotein from transposon TNT 1-94 OS=Nicotiana tabacum PE=2 SV=1	adu:107466525/2.3e-12/LOW QUALITY PROTEIN: DNA-directed RNA polymerase II subunit 1-like; K03006 DNA-directed RNA polymerase II subunit RPB1 [EC:2.7.7.6]	At4g02960/2.4e-23/[R] KOG0017 FOG: Transposon-encoded proteins with TYA, reverse transcriptase, integrase domains in various combinations	NA	NA
CL1142.Contig3_All	1550	8492862613	7450022319	3132921931	0.00515036	Up	0.00132219	OMO56902.1/5.9e-138/FAD dependent oxidoreductase [Corchorus capsularis]	XM_018973909.1/0.0/PREDICTED: Juglans regia pyridine nucleotide-disulfide oxidoreductase domain-containing protein 2-like (LOC108997570), transcript variant X3, mRNA	sp|Q8VZ37|AP3S_ARATH/1.0e-34/AP-3 complex subunit sigma OS=Arabidopsis thaliana GN=At3g50860 PE=2 SV=1	tcc:18610934/1.8e-35/AP-3 complex subunit sigma; K12399 AP-3 complex subunit sigma	At5g49550/4.0e-126/[H] KOG4254 Phytoene desaturase	PTHR10668/2.3E-96/--	NA
Unigene76243_All	203	0.0874888	0.109786	0.327519	0.852087	*	0.773724	NA	NA	NA	NA	NA	NA	NA
CL17027.Contig2_All	901	107061335	4817450756	2169832372	0.000310514	Up	6e-05	XP_009825038.1/5.8e-45/hypothetical protein H257_02909 [Aphanomyces astaci] >ETV85020.1 hypothetical protein H257_02909 [Aphanomyces astaci]	NA	sp|P28643|FABG_CUPLA/5.5e-28/3-oxoacyl-[acyl-carrier-protein] reductase, chloroplastic OS=Cuphea lanceolata GN=CLKR27 PE=2 SV=1	ccp:CHC_T00008517001/1.0e-30/chloroplast 3-oxoacyl-[acyl-carrier protein] reductase orecursor; K00059 3-oxoacyl-[acyl-carrier protein] reductase [EC:1.1.1.100]	Hs10337605/4.0e-25/[R] KOG0725 Reductases with broad range of substrate specificities	PTHR24322/6.0E-54/--	NA
Unigene71298_All	226	1709984152	1027170778	-0.735307	0.737377	*	0.619663	NA	NA	NA	NA	NA	NA	NA
CL17212.Contig2_All	1146	1046042711	1018135644	-0.039012	0.940982	*	0.905622	NA	LT594790.1/0.0/Theobroma cacao genome assembly, chromosome: III	NA	NA	NA	NA	NA
CL2572.Contig4_All	396	0.463024	4205414144	6505016438	2.99e-05	Up	4.77e-06	NA	NA	NA	NA	NA	NA	NA
Unigene1810_All	426	4442275815	8879759044	-2322706537	2.39e-05	Down	3.74e-06	GAV61417.1/7.7e-32/Lipase_GDSL domain-containing protein [Cephalotus follicularis]	NA	sp|Q9FLN0|GLIP1_ARATH/1.1e-23/GDSL esterase/lipase 1 OS=Arabidopsis thaliana GN=GLIP1 PE=1 SV=1	ats:109760236/1.2e-13/LOC109760236; GDSL esterase/lipase At1g28600-like; K21026 acetylajmaline esterase [EC:3.1.1.80]	At5g40990/3.0e-23/[RI] LSE0388 A Predicted lipase	PTHR22835/4.8E-44/--	NA
CL566.Contig4_All	2129	7596466879	269540504	-1494826492	5.89e-05	Down	9.89e-06	XP_012451928.1/5.2e-254/PREDICTED: adenylate kinase 5, chloroplastic [Gossypium raimondii] >KJB64578.1 hypothetical protein B456_010G054600 [Gossypium raimondii]	XM_007013648.2/0.0/PREDICTED: Theobroma cacao adenylate kinase 5, chloroplastic (LOC18588919), transcript variant X2, mRNA	sp|Q9FIJ7|KAD2_ARATH/1.7e-67/Adenylate kinase 2, chloroplastic OS=Arabidopsis thaliana GN=At5g47840 PE=2 SV=1	gra:105774117/7.8e-255/adenylate kinase 5, chloroplastic; K00939 adenylate kinase [EC:2.7.4.3]	At5g35170/2.1e-202/[F] KOG3078 Adenylate kinase	PTHR23359:SF72/0.0/--	molecular_function:GO:0005524//ATP binding;GO:0004017//adenylate kinase activity;
Unigene90760_All	355	0.26185	1691994336	2691913504	0.248465	*	0.130626	NA	NA	NA	NA	NA	PTHR31668:SF4/1.3E-28/--	NA
Unigene48377_All	240	1021240619	4381880476	5423155402	7.79e-06	Up	1.13e-06	NA	NA	NA	NA	NA	NA	NA
CL1898.Contig1_All	567	7635337155	9254315243	0.277434	0.568609	*	0.417494	EOY25211.1/1.4e-73/Las1-like family protein, putative isoform 1 [Theobroma cacao]	XM_021425169.1/0.0/PREDICTED: Herrania umbratica uncharacterized LOC110414095 (LOC110414095), transcript variant X2, mRNA	NA	tcc:18606821/4.7e-74/uncharacterized LOC18606821; K16912 ribosomal biogenesis protein LAS1	At5g12220/6.6e-58/[R] KOG2425 Nuclear protein involved in cell morphogenesis and cell surface growth	PTHR15002/3.3E-66/--	NA
CL15549.Contig2_All	2796	3953559887	5068285809	3680273699	1.88e-16	Up	8.71e-18	XP_018860267.1/1.0e-07/PREDICTED: licodione synthase-like [Juglans regia]	NA	NA	zju:107411216/2.2e-07/licodione synthase-like; K07408 cytochrome P450 family 1 subfamily A polypeptide 1 [EC:1.14.14.1]	NA	NA	NA
Unigene83995_All	236	0.285514	246663375	31109093	0.161382	*	0.0745288	NA	NA	NA	NA	NA	NA	NA
Unigene80518_All	234	0.281782	1080283431	1938760463	0.434779	*	0.283474	NA	NA	NA	NA	7299948/3.9e-33/[T] KOG3510 FOG: Immunoglobulin C-2 Type/fibronectin type III domains	PTHR23279:SF18/1.9E-51/--	NA
CL11984.Contig1_All	667	4183549992	2601965249	-4007054076	0.0654299	*	0.0246177	XP_010313195.1/9.4e-101/PREDICTED: 60S ribosomal protein L18-2 [Solanum lycopersicum] >XP_015060426.1 PREDICTED: 60S ribosomal protein L18-2 [Solanum pennellii]	XM_010314893.2/0.0/PREDICTED: Solanum lycopersicum 60S ribosomal protein L18-2 (LOC104644735), mRNA	sp|P42791|RL182_ARATH/8.6e-87/60S ribosomal protein L18-2 OS=Arabidopsis thaliana GN=RPL18B PE=1 SV=2	sly:104644735/1.4e-101/60S ribosomal protein L18-2; K02883 large subunit ribosomal protein L18e	At3g05590/2.3e-86/[J] KOG1714 60s ribosomal protein L18	PTHR10934/2.9E-143/--	biological_process:GO:0006412//translation;cellular_component:GO:0005840//ribosome;GO:0022625//cytosolic large ribosomal subunit;molecular_function:GO:0003723//RNA binding;GO:0003735//structural constituent of ribosome;
CL3621.Contig2_All	849	1634937165	1563115893	3257117652	0.0141372	Up	0.00413371	XP_010521189.2/8.5e-06/PREDICTED: probable mitochondrial adenine nucleotide transporter BTL2 [Tarenaya hassleriana]	NA	sp|Q9LV81|BRTL3_ARATH/3.0e-07/Probable mitochondrial adenine nucleotide transporter BTL3 OS=Arabidopsis thaliana GN=At5g64970 PE=2 SV=1	pper:18790473/8.2e-06/probable mitochondrial adenine nucleotide transporter BTL3; K14684 solute carrier family 25 (mitochondrial phosphate transporter), member 23/24/25/41	At5g64970/7.9e-07/[C] KOG0752 Mitochondrial solute carrier protein	NA	NA
Unigene65732_All	265	403897473	0.612123	-2722096162	0.164343	*	0.0762617	NA	NA	NA	NA	NA	NA	NA
Unigene52932_All	492	3123226529	9157115595	1551856022	0.220081	*	0.111131	NA	NA	NA	NA	NA	NA	NA
Unigene45465_All	1284	1083404136	1470000998	-2881682464	1.69e-07	Down	1.94e-08	XP_005716448.1/3.9e-180/unnamed protein product [Chondrus crispus] >CDF36629.1 unnamed protein product [Chondrus crispus]	XM_001701794.1/0.0/Chlamydomonas reinhardtii vacuolar ATP synthase subunit B (ATPvB), mRNA	sp|Q43432|VATB1_GOSHI/4.3e-175/V-type proton ATPase subunit B 1 OS=Gossypium hirsutum PE=2 SV=1	dct:110110267/8.2e-175/V-type proton ATPase subunit B 2; K02147 V-type H+-transporting ATPase subunit B	YBR127c/1.2e-197/[C] KOG1351 Vacuolar H+-ATPase V1 sector, subunit B	PTHR15184/3.2E-301/--	biological_process:GO:0046034//ATP metabolic process;GO:0015991//ATP hydrolysis coupled proton transport;cellular_component:GO:0033180//proton-transporting V-type ATPase, V1 domain;molecular_function:GO:0005524//ATP binding;
CL7242.Contig4_All	2026	6325480482	8526323002	0.430749	0.261697	*	0.13992	KOO33598.1/7.2e-11/zinc finger protein 32, partial [Chrysochromulina sp. CCMP291]	NA	sp|Q2V3L3|Y4634_ARATH/9.9e-09/Uncharacterized zinc finger protein At4g06634 OS=Arabidopsis thaliana GN=At4g06634 PE=1 SV=1	mus:103994719/7.7e-10/uncharacterized zinc finger protein At4g06634; K09201 transcription factor YY	Hs18602046/6.7e-12/[R] KOG1721 FOG: Zn-finger	PF00096/1.3E-5/Zinc finger, C2H2 type	molecular_function:GO:0003676//nucleic acid binding;
Unigene15561_All	1469	2937415449	9341471278	1669102466	2.23e-13	Up	1.35e-14	XP_007050779.2/8.2e-166/PREDICTED: probable indole-3-pyruvate monooxygenase YUCCA10 [Theobroma cacao]	XM_007050717.2/0.0/PREDICTED: Theobroma cacao probable indole-3-pyruvate monooxygenase YUCCA10 (LOC18613468), mRNA	sp|Q9FVQ0|YUC10_ARATH/1.4e-113/Probable indole-3-pyruvate monooxygenase YUCCA10 OS=Arabidopsis thaliana GN=YUC10 PE=2 SV=1	tcc:18613468/1.2e-166/probable indole-3-pyruvate monooxygenase YUCCA10; K11816 indole-3-pyruvate monooxygenase [EC:1.14.13.168]	At1g48910/3.7e-113/[Q] KOG1399 Flavin-containing monooxygenase	PTHR23023:SF142/1.3E-235/--	molecular_function:GO:0050661//NADP binding;GO:0004499//N,N-dimethylaniline monooxygenase activity;GO:0050660//flavin adenine dinucleotide binding;
CL1137.Contig4_All	2213	2377981887	3503633363	7202970276	1.34e-18	Up	5.25e-20	XP_021285183.1/5.0e-66/cyclin-T1-3-like [Herrania umbratica] >XP_021285185.1 cyclin-T1-3-like [Herrania umbratica]	XM_020679119.1/0.0/PREDICTED: Jatropha curcas cyclin-T1-3 (LOC105633837), transcript variant X2, mRNA	sp|Q2QQS5|CCT14_ORYSJ/3.1e-40/Cyclin-T1-4 OS=Oryza sativa subsp. japonica GN=CYCT1-1 PE=2 SV=1	ghi:107957940/7.0e-65/cyclin-T1-3-like; K15188 cyclin T	At5g45190/1.8e-39/[D] KOG0834 CDK9 kinase-activating protein cyclin T	PTHR10026/8.4E-65/--	NA
Unigene103879_All	292	0.293163	1285873051	2132971766	0.385685	*	0.23877	OQR93750.1/3.5e-12/calcium/calmodulin-dependent protein kinase [Thraustotheca clavata]	NA	sp|Q6Z9F4|CIPK6_ORYSJ/5.2e-12/CBL-interacting protein kinase 6 OS=Oryza sativa subsp. japonica GN=CIPK6 PE=2 SV=1	nsy:104242383/2.2e-11/CBL-interacting serine/threonine-protein kinase 11-like; K12761 carbon catabolite-derepressing protein kinase [EC:2.7.11.1]	SPCC1322.08/4.5e-31/[T] KOG0032 Ca2+/calmodulin-dependent protein kinase, EF-Hand protein superfamily	PF00069/8.6E-20/Protein kinase domain	molecular_function:GO:0004674//protein serine/threonine kinase activity;GO:0005524//ATP binding;GO:0004672//protein kinase activity;
Unigene59910_All	206	2285586701	0.19685	-3537392401	0.109639	*	0.046061	NA	NA	NA	NA	NA	NA	NA
Unigene24193_All	1233	1750661976	2962482342	0.758906	0.294859	*	0.164667	NA	NA	NA	NA	NA	NA	NA
CL5177.Contig2_All	2357	3521161642	8756566906	-5329542288	1.54e-60	Down	8.11e-63	OMO80151.1/3.3e-281/hypothetical protein COLO4_24225 [Corchorus olitorius]	XM_016039131.1/0.0/PREDICTED: Ziziphus jujuba cysteine-rich receptor-like protein kinase 2 (LOC107428576), transcript variant X4, mRNA	sp|Q9CAL3|CRK2_ARATH/2.5e-253/Cysteine-rich receptor-like protein kinase 2 OS=Arabidopsis thaliana GN=CRK2 PE=2 SV=1	han:110895052/5.4e-217/cysteine-rich receptor-like protein kinase 2; K04733 interleukin-1 receptor-associated kinase 4 [EC:2.7.11.1]	At1g70520/6.6e-253/[T] LSE0029 A Receptor-like protein kinase, contains conserved domain of unknown function	PF00069/4.0E-48/Protein kinase domain	NA
CL6421.Contig1_All	664	1994797532	1728386609	-0.206816	0.791217	*	0.690558	NA	NA	NA	NA	NA	NA	NA
CL1477.Contig2_All	1526	5992975522	1269808472	1083266522	0.283002	*	0.1557	XP_016678602.1/3.8e-57/PREDICTED: WAT1-related protein At3g53210-like isoform X1 [Gossypium hirsutum]	NA	sp|F4J9A3|WTR26_ARATH/2.4e-52/WAT1-related protein At3g53210 OS=Arabidopsis thaliana GN=At3g53210 PE=2 SV=1	nta:107765414/2.4e-40/WAT1-related protein At3g18200-like; K17500 integrin-linked kinase-associated serine/threonine phosphatase 2C [EC:3.1.3.16]	At3g18200/7.7e-37/[R] LSE0148 A Nodulin-like protein	PTHR31218:SF28/1.9E-85/--	cellular_component:GO:0016021//integral component of membrane;molecular_function:GO:0022857//transmembrane transporter activity;
Unigene88774_All	261	0.4709	1670126448	1826464234	0.461107	*	0.307967	XP_002271801.1/6.4e-29/PREDICTED: 40S ribosomal protein S29 [Vitis vinifera] >XP_002277856.1 PREDICTED: 40S ribosomal protein S29 [Vitis vinifera] >XP_002510113.1 PREDICTED: 40S ribosomal protein S29 [Ricinus communis] >XP_003517600.1 PREDICTED: 40S ribosomal protein S29 [Glycine max] >XP_003536587.1 PREDICTED: 40S ribosomal protein S29 [Glycine max] >XP_003537955.1 PREDICTED: 40S ribosomal prote…	XM_008456164.2/0.0/PREDICTED: Cucumis melo 40S ribosomal protein S29 (LOC103494802), mRNA	sp|Q680P8|RS29_ARATH/4.7e-28/40S ribosomal protein S29 OS=Arabidopsis thaliana GN=RPS29A PE=3 SV=2	jcu:105630865/9.5e-30/40S ribosomal protein S29; K02980 small subunit ribosomal protein S29e	At3g43980/1.2e-27/[J] KOG3506 40S ribosomal protein S29	NA	biological_process:GO:0006412//translation;cellular_component:GO:0005840//ribosome;molecular_function:GO:0003735//structural constituent of ribosome;
CL12540.Contig2_All	1066	5556892214	3977805926	-0.482305	0.247271	*	0.129706	XP_022157339.1/7.2e-87/uncharacterized protein LOC111024066 [Momordica charantia]	XM_017388970.1/0.0/PREDICTED: Daucus carota subsp. sativus uncharacterized LOC108216231 (LOC108216231), mRNA	NA	NA	NA	PTHR37229/2.8E-100/--	biological_process:GO:0006729//tetrahydrobiopterin biosynthetic process;molecular_function:GO:0008124//4-alpha-hydroxytetrahydrobiopterin dehydratase activity;
Unigene69037_All	822	2239379493	193025217	-0.21431	0.50529	*	0.350875	NA	NA	NA	NA	NA	NA	NA
Unigene42755_All	770	0.643815	8446509137	7035564159	6.5e-06	Up	9.32e-07	XP_005836462.1/1.6e-59/hypothetical protein GUITHDRAFT_93413, partial [Guillardia theta CCMP2712] >EKX49482.1 hypothetical protein GUITHDRAFT_93413, partial [Guillardia theta CCMP2712]	NA	sp|P47922|NDK1_PEA/2.0e-50/Nucleoside diphosphate kinase 1 OS=Pisum sativum GN=NDPK1 PE=1 SV=1	ccaj:109818369/1.4e-49/nucleoside diphosphate kinase 1; K00940 nucleoside-diphosphate kinase [EC:2.7.4.6]	7302087/1.2e-65/[F] KOG0888 Nucleoside diphosphate kinase	PR01243/3.9E-51/Nucleoside diphosphate kinase signature	biological_process:GO:0006228//UTP biosynthetic process;GO:0006241//CTP biosynthetic process;GO:0006183//GTP biosynthetic process;cellular_component:GO:0005622//intracellular;molecular_function:GO:0005524//ATP binding;GO:0004550//nucleoside diphosphate kinase activity;
Unigene68461_All	271	8327044567	1624459409	-235784485	0.0506786	*	0.0181704	OWZ15308.1/2.8e-11/hypothetical protein PHMEG_00011073, partial [Phytophthora megakarya]	NA	NA	NA	SPBC1773.06c/3.3e-12/[CR] KOG1198 Zinc-binding oxidoreductase	PTHR11695/1.6E-21/--	molecular_function:GO:0016491//oxidoreductase activity;
CL9981.Contig2_All	1746	5506981584	8299294464	0.591727	0.150419	*	0.0681997	NA	NA	NA	NA	NA	PTHR38703/1.1E-14/--	NA
CL10962.Contig3_All	1971	3752092957	4097319536	3448912932	1.61e-33	Up	2.62e-35	XP_006428223.1/2.0e-183/hypothetical protein CICLE_v10025301mg [Citrus clementina] >XP_006428224.1 hypothetical protein CICLE_v10025301mg [Citrus clementina] >XP_006464189.1 PREDICTED: T-complex protein 1 subunit gamma [Citrus sinensis] >ESR41463.1 hypothetical protein CICLE_v10025301mg [Citrus clementina] >ESR41464.1 hypothetical protein CICLE_v10025301mg [Citrus clementina]	XM_021419166.1/0.0/PREDICTED: Herrania umbratica T-complex protein 1 subunit gamma (LOC110409720), mRNA	sp|Q9LKI7|TCPG_THAWE/1.1e-118/T-complex protein 1 subunit gamma OS=Thalassiosira weissflogii PE=2 SV=1	cit:102606669/3.0e-184/T-complex protein 1 subunit gamma; K09495 T-complex protein 1 subunit gamma	At5g26360/1.4e-179/[O] KOG0364 Chaperonin complex component, TCP-1 gamma subunit (CCT3)	PF00118/3.5E-95/TCP-1/cpn60 chaperonin family	biological_process:GO:0006457//protein folding;cellular_component:GO:0005829//cytosol;GO:0005737//cytoplasm;molecular_function:GO:0005524//ATP binding;GO:0051082//unfolded protein binding;
Unigene11643_All	576	0.491922	7426041982	723801926	8.8e-07	Up	1.11e-07	NA	NA	NA	NA	NA	NA	NA
CL3356.Contig7_All	1452	3412816668	2998485102	-0.186729	0.365937	*	0.222202	XP_017624000.1/4.7e-105/PREDICTED: ras-related protein RABD2a [Gossypium arboreum]	XM_016850516.1/0.0/PREDICTED: Gossypium hirsutum ras-related protein RABD2a-like (LOC107920694), mRNA &gt;XM_016850563.1 PREDICTED: Gossypium hirsutum ras-related protein RABD2a-like (LOC107920728), mRNA	sp|P28188|RAD2A_ARATH/2.6e-104/Ras-related protein RABD2a OS=Arabidopsis thaliana GN=RABD2A PE=1 SV=3	ghi:107896233/9.1e-106/ras-related protein RABD2a-like; K07874 Ras-related protein Rab-1A	At1g02130/6.9e-104/[TU] KOG0084 GTPase Rab1/YPT1, small G protein superfamily, and related GTP-binding proteins	PS51419/39.468/small GTPase Rab1 family profile.	molecular_function:GO:0005525//GTP binding;GO:0003924//GTPase activity;
CL2125.Contig2_All	1221	2679925693	8475798964	166115637	0.000575222	Up	0.000117768	XP_005704761.1/5.8e-16/hypothetical protein Gasu_42430 [Galdieria sulphuraria] >EME28241.1 hypothetical protein Gasu_42430 [Galdieria sulphuraria]	NA	NA	NA	NA	PTHR34861:SF1/9.0E-202/--	biological_process:GO:0019441//tryptophan catabolic process to kynurenine;molecular_function:GO:0004061//arylformamidase activity;
Unigene38159_All	391	6027045403	5741058939	-0.0701341	0.960301	*	0.935451	KOO24510.1/3.5e-15/cyclopropane-fatty-acyl-phospholipid synthase [Chrysochromulina sp. CCMP291]	NA	NA	sbi:8085994/2.9e-06/uncharacterized protein LOC8085994; K00574 cyclopropane-fatty-acyl-phospholipid synthase [EC:2.1.1.79]	NA	PTHR10108/1.3E-16/--	biological_process:GO:0008610//lipid biosynthetic process;cellular_component:GO:0016021//integral component of membrane;
Unigene73159_All	277	0.309278	142848041	2207505669	0.366423	*	0.222676	NA	NA	NA	NA	NA	NA	NA
Unigene13586_All	1962	1473841736	1843596171	0.322941	0.447552	*	0.295423	NA	LT669795.1/0.0/Arabis alpina genome assembly, chromosome: 8	NA	NA	NA	NA	NA
CL10922.Contig1_All	1065	1637074058	1559787416	-0.0697702	0.978776	*	0.964786	XP_021296337.1/1.8e-74/uncharacterized protein LOC110425703 isoform X4 [Herrania umbratica] >XP_021296338.1 uncharacterized protein LOC110425703 isoform X4 [Herrania umbratica] >XP_021296339.1 uncharacterized protein LOC110425703 isoform X4 [Herrania umbratica]	LN713260.1/0.0/Cucumis melo genomic chromosome, chr_6	NA	NA	NA	PTHR37383/1.2E-56/--	NA
CL6241.Contig2_All	957	2909418959	3390038016	0.22057	0.752813	*	0.6401	NA	NA	NA	NA	NA	NA	NA
CL2289.Contig2_All	3810	2127530443	8781076287	-1276710091	0.000153015	Down	2.78e-05	EOY05944.1/0.0e+00/TRAF-like superfamily protein [Theobroma cacao]	XM_018119750.1/0.0/PREDICTED: Theobroma cacao MATH domain-containing protein At5g43560 (LOC18603146), mRNA	sp|Q8RY18|Y5436_ARATH/5.0e-304/MATH domain-containing protein At5g43560 OS=Arabidopsis thaliana GN=At5g43560 PE=1 SV=1	mus:104000824/8.4e-26/ubiquitin carboxyl-terminal hydrolase 13-like; K11838 ubiquitin carboxyl-terminal hydrolase 7 [EC:3.4.19.12]	At1g04300/9.4e-310/[R] LSE0154 A MATH domain	PS50144/30.747/MATH/TRAF domain profile.	NA
Unigene75134_All	237	0.238147	1424631759	2580662507	0.273129	*	0.148245	NA	NA	NA	NA	NA	PTHR15032/1.8E-23/--	NA
Unigene28066_All	246	3189681862	4950638083	0.634202	0.69391	*	0.563002	EOY02199.1/2.9e-07/Proline-rich receptor protein kinase PERK10 isoform 1 [Theobroma cacao] >EOY02200.1 Proline-rich receptor protein kinase PERK10 isoform 1 [Theobroma cacao]	NA	NA	obr:102718644/1.8e-06/peroxidase 18-like; K00430 peroxidase [EC:1.11.1.7]	CE05684/9.6e-06/[J] KOG0555 Asparaginyl-tRNA synthetase	PTHR22594:SF16/8.6E-12/--	NA
Unigene85201_All	330	0.543695	2311007102	2087652137	0.395635	*	0.247548	NA	NA	NA	NA	NA	NA	NA
CL3611.Contig2_All	999	2767666763	2207223363	-0.326438	0.640358	*	0.499596	XP_005646688.1/7.6e-38/family A G protein-coupled receptor-like protein [Coccomyxa subellipsoidea C-169] >AEY68816.1 rhodopsin-like protein CvRh, partial [Chlorella vulgaris] >EIE22144.1 family A G protein-coupled receptor-like protein [Coccomyxa subellipsoidea C-169]	NA	NA	NA	NA	PR00251/8.3E-29/Bacterial opsin signature	cellular_component:GO:0016021//integral component of membrane;molecular_function:GO:0005216//ion channel activity;
Unigene31838_All	311	5041227223	4335008751	-0.21774	0.895144	*	0.836766	NA	NA	NA	NA	NA	NA	NA
Unigene105687_All	285	0.200402	0.861347	2103694686	0.392476	*	0.244753	ACF79288.1/5.5e-26/unknown [Zea mays]	NA	NA	cvr:CHLNCDRAFT_53914/2.1e-06/hypothetical protein; K00228 coproporphyrinogen III oxidase [EC:1.3.3.3]	Hs4557659/4.8e-09/[R] KOG3867 Sulfatase	PTHR10342/3.8E-29/--	biological_process:GO:0008152//metabolic process;molecular_function:GO:0004423//iduronate-2-sulfatase activity;
Unigene80296_All	212	0.884871	2305910814	1381796971	0.552594	*	0.399954	NA	NA	NA	NA	NA	NA	NA
Unigene94140_All	270	0.755348	1388212364	0.878016	0.742217	*	0.627716	XP_013664654.1/1.7e-08/PREDICTED: nucleosome assembly protein 1;2-like [Brassica napus]	NA	sp|Q70Z19|NAP1A_TOBAC/2.7e-10/Nucleosome assembly protein 1;1 OS=Nicotiana tabacum GN=NAP1;1 PE=1 SV=1	bna:106369097/2.5e-09/nucleosome assembly protein 1;2-like; K11279 nucleosome assembly protein 1-like 1	Hs4758756/1.5e-47/[BD] KOG1507 Nucleosome assembly protein NAP-1	PF00956/8.6E-20/Nucleosome assembly protein (NAP)	NA
Unigene12914_All	1698	2924982202	2275036493	-0.362538	0.564936	*	0.41406	AAB60743.1/1.2e-19/F21M12.30 gene product [Arabidopsis thaliana]	NA	NA	gra:105769433/1.5e-19/probable rhamnogalacturonate lyase B; K18195 rhamnogalacturonan endolyase [EC:4.2.2.23]	NA	NA	biological_process:GO:0005975//carbohydrate metabolic process;molecular_function:GO:0030246//carbohydrate binding;GO:0003824//catalytic activity;
CL2631.Contig2_All	428	2004305207	2568334191	0.357731	0.85665	*	0.780166	XP_010428097.1/9.5e-22/PREDICTED: endoplasmic reticulum oxidoreductin-1 [Camelina sativa]	NA	sp|Q9C7S7|ERO1_ARATH/1.4e-21/Endoplasmic reticulum oxidoreductin-1 OS=Arabidopsis thaliana GN=AERO1 PE=1 SV=1	csat:104712821/1.4e-22/endoplasmic reticulum oxidoreductin-1; K10950 ERO1-like protein alpha [EC:1.8.4.-]	At1g72280/3.7e-21/[OU] KOG2608 Endoplasmic reticulum membrane-associated oxidoreductin involved in disulfide bond formation	NA	cellular_component:GO:0005783//endoplasmic reticulum;GO:0016021//integral component of membrane;molecular_function:GO:0016671//oxidoreductase activity, acting on a sulfur group of donors, disulfide as acceptor;GO:0003756//protein disulfide isomerase activity;
Unigene97662_All	332	0.275884	2476706941	3166290929	0.150085	*	0.0679979	NA	NA	NA	NA	NA	PF10282/2.0E-5/Lactonase, 7-bladed beta-propeller	NA
Unigene87343_All	245	0.247951	1509061743	2605526344	0.267948	*	0.144459	NA	AM478418.2/0.0/Vitis vinifera contig VV78X091515.3, whole genome shotgun sequence	NA	NA	NA	NA	NA
Unigene7479_All	2364	7954360481	9715384057	0.288525	0.343703	*	0.20362	NA	NA	NA	NA	NA	NA	NA
Unigene63189_All	338	1274715246	1805813586	-2819454129	0.0979113	*	0.0400535	NA	NA	NA	NA	NA	PF08030/4.4E-9/Ferric reductase NAD binding domain	NA
Unigene90566_All	332	0.334857	1938556461	2533364841	0.288179	*	0.159614	XP_013635158.1/3.9e-07/PREDICTED: serine/arginine repetitive matrix protein 1 isoform X2 [Brassica oleracea var. oleracea]	NA	NA	boe:106340872/1.9e-06/serine/arginine repetitive matrix protein 1 isoform X1; K13171 serine/arginine repetitive matrix protein 1	NA	NA	NA
Unigene23944_All	928	1713041539	1037806412	2598905314	0.0235183	Up	0.00741203	XP_021294567.1/1.7e-76/alpha-farnesene synthase-like [Herrania umbratica]	NA	sp|B9RXW0|TPS7_RICCO/1.2e-70/Alpha-farnesene synthase OS=Ricinus communis GN=TPS7 PE=1 SV=2	tcc:18597031/1.4e-75/alpha-farnesene synthase; K14173 alpha-farnesene synthase [EC:4.2.3.46]	At3g25830/2.2e-42/[QV] LSE0352 A Terpene synthase/cyclase	PTHR31225/1.1E-117/--	NA
CL2543.Contig2_All	565	3888795567	9759028132	1327414087	0.27197	*	0.147334	NA	NA	NA	NA	NA	NA	NA
Unigene77949_All	236	0.233888	0.733629	1649234869	0.511576	*	0.357474	NA	NA	NA	NA	NA	NA	NA
Unigene65965_All	201	2732907596	0.200057	-377195551	0.0805399	*	0.0315642	PAN23459.1/8.1e-24/hypothetical protein PAHAL_D00971 [Panicum hallii]	AK409314.1/0.0/Cryptomeria japonica mRNA, clone: CFFL039_J17, expressed in female strobili	sp|Q94BQ2|PRS8B_ARATH/7.5e-26/26S protease regulatory subunit 8 homolog B OS=Arabidopsis thaliana GN=RPT6B PE=1 SV=1	obr:102710597/1.2e-24/26S protease regulatory subunit 8 homolog A-like; K03066 26S proteasome regulatory subunit T6	At5g20000/2.0e-25/[O] KOG0728 26S proteasome regulatory complex, ATPase RPT6	PTHR23073:SF12/1.7E-34/--	biological_process:GO:0045899//positive regulation of RNA polymerase II transcriptional preinitiation complex assembly;GO:0030433//ubiquitin-dependent ERAD pathway;GO:0030163//protein catabolic process;cellular_component:GO:0031597//cytosolic proteasome complex;GO:0005737//cytoplasm;GO:0031595//nuclear proteasome complex;GO:0008540//proteasome regulatory particle, base subcomplex;molecular_functi…
Unigene63817_All	200	3200792507	0.345688	-3210885904	0.086676	*	0.0345471	NA	NA	NA	NA	NA	NA	NA
Unigene35120_All	238	2638461573	3384734188	0.359346	0.879091	*	0.814205	NA	NA	NA	NA	NA	NA	NA
Unigene61034_All	282	6971765502	1327139806	-2393203687	0.109238	*	0.0457946	NA	NA	NA	NA	NA	NA	NA
Unigene31722_All	273	1231937556	2094231249	0.765492	0.710442	*	0.5847	NA	NA	NA	NA	NA	NA	NA
CL6007.Contig1_All	436	1837056183	1898280638	0.0472975	0.953649	*	0.92506	XP_007024729.1/1.9e-06/PREDICTED: auxin-responsive protein SAUR40 [Theobroma cacao] >EOY27351.1 SAUR-like auxin-responsive protein family [Theobroma cacao]	XM_021125048.1/0.0/PREDICTED: Arachis duranensis nudix hydrolase 13, mitochondrial (LOC107494623), mRNA	NA	pavi:110764796/4.9e-07/auxin-responsive protein SAUR41-like; K14488 SAUR family protein	NA	NA	NA
Unigene43053_All	504	0.345884	7536593212	4445551296	0.0183228	Up	0.00556287	NA	NA	NA	NA	NA	NA	NA
CL12597.Contig2_All	253	6069455355	4453747054	-0.446547	0.754932	*	0.642619	NA	NA	NA	NA	NA	NA	NA
Unigene65457_All	266	8630338826	2127899588	-2019987127	0.0744723	*	0.0287083	NA	NA	NA	NA	NA	NA	NA
Unigene94194_All	240	0.83247	1578819913	0.923376	0.717147	*	0.593028	AJA33577.1/6.5e-12/late embryogenesis abundant protein LEA4-2 [Pinus tabuliformis]	BT100459.1/0.0/Picea glauca clone GQ0015_B23 mRNA sequence	NA	NA	NA	NA	NA
CL9605.Contig2_All	203	0.282402	0.609692	1110327872	0.645589	*	0.506166	NA	XR_002492187.1/0.0/PREDICTED: Hevea brasiliensis protein LOW PSII ACCUMULATION 3, chloroplastic-like (LOC110640778), transcript variant X4, misc_RNA	NA	NA	NA	NA	NA
Unigene9060_All	1905	8655175811	9071378411	-3254169433	1.49e-39	Down	1.81e-41	XP_021276177.1/4.3e-167/RNA-binding protein 34 [Herrania umbratica]	XM_021420502.1/0.0/PREDICTED: Herrania umbratica RNA-binding protein 34 (LOC110410673), mRNA	sp|Q7XTT4|NUCL2_ORYSJ/3.8e-10/Nucleolin 2 OS=Oryza sativa subsp. japonica GN=Os04g0620700 PE=2 SV=2	tcc:18606779/1.2e-166/RNA-binding protein 34; K14837 nucleolar protein 12	At5g46840/3.0e-131/[R] KOG0118 FOG: RRM domain	PTHR24012/1.4E-42/--	molecular_function:GO:0003723//RNA binding;
CL15291.Contig5_All	1153	8514998227	1273606352	3902769397	3.1e-14	Up	1.72e-15	XP_017980665.1/3.4e-74/PREDICTED: uncharacterized protein LOC18610648 isoform X1 [Theobroma cacao]	NA	NA	atr:18433437/3.0e-11/uncharacterized protein LOC18433437 isoform X2; K08518 syntaxin-binding protein 5	At4g35560/1.2e-58/[U] KOG1983 Tomosyn and related SNARE-interacting proteins	PTHR10241/8.0E-93/--	NA
Unigene56875_All	293	4108843198	5529438016	0.428401	0.373451	*	0.228247	NA	XM_006378793.1/0.0/Populus trichocarpa 60S ribosomal protein L7-2 (POPTR_0010s25740g) mRNA, complete cds	sp|P60040|RL72_ARATH/4.3e-06/60S ribosomal protein L7-2 OS=Arabidopsis thaliana GN=RPL7B PE=2 SV=1	NA	NA	NA	NA
Unigene61161_All	216	6122878024	0.370246	-4047652384	0.0150167	Down	0.00442929	NA	NA	NA	NA	NA	NA	NA
CL12465.Contig5_All	942	0.53859	1529220752	8149393077	4.3e-09	Up	4.05e-10	XP_007034434.1/6.0e-61/PREDICTED: ubiquinone biosynthesis monooxygenase COQ6, mitochondrial [Theobroma cacao] >XP_007034435.1 PREDICTED: ubiquinone biosynthesis monooxygenase COQ6, mitochondrial [Theobroma cacao] >EOY05360.1 FAD/NAD(P)-binding oxidoreductase family protein isoform 1 [Theobroma cacao] >EOY05361.1 FAD/NAD(P)-binding oxidoreductase family protein isoform 1 [Theobroma cacao]	XM_021436073.1/0.0/PREDICTED: Herrania umbratica ubiquinone biosynthesis monooxygenase COQ6, mitochondrial (LOC110422240), transcript variant X2, mRNA	NA	tcc:18602777/8.9e-62/ubiquinone biosynthesis monooxygenase COQ6, mitochondrial; K06126 ubiquinone biosynthesis monooxygenase Coq6 [EC:1.14.13.-]	At3g24200/2.9e-34/[HC] KOG3855 Monooxygenase involved in coenzyme Q (ubiquinone) biosynthesis	PTHR13789/6.5E-43/--	biological_process:GO:0006744//ubiquinone biosynthetic process;cellular_component:GO:0031314//extrinsic component of mitochondrial inner membrane;molecular_function:GO:0016709//oxidoreductase activity, acting on paired donors, with incorporation or reduction of molecular oxygen, NAD(P)H as one donor, and incorporation of one atom of oxygen;GO:0016712//oxidoreductase activity, acting on paired don…
Unigene65107_All	205	0.72233	0.358958	-1008841591	0.701559	*	0.573785	NA	NA	NA	NA	NA	NA	NA
Unigene59714_All	406	0.767453	3667977264	225683425	0.235234	*	0.121316	NA	NA	NA	NA	NA	NA	NA
CL12033.Contig4_All	2436	3434567655	3049317961	6472214278	2.75e-22	Up	8.32e-24	XP_018838888.1/2.5e-127/PREDICTED: uncharacterized protein LOC109004712 [Juglans regia]	XM_019001238.1/0.0/PREDICTED: Juglans regia uncharacterized LOC109019020 (LOC109019020), mRNA	NA	gmx:106798578/7.7e-33/uncharacterized LOC106798578; K09494 T-complex protein 1 subunit beta	At4g07640/1.3e-38/[R] KOG0017 FOG: Transposon-encoded proteins with TYA, reverse transcriptase, integrase domains in various combinations	PTHR33067:SF2/7.7E-37/--	NA
Unigene48640_All	331	0.265941	183870338	2789513273	0.226798	*	0.11562	NA	NA	NA	NA	NA	NA	NA
Unigene68265_All	269	2344265048	0.348266	-2750872505	0.245752	*	0.128655	NA	NA	NA	NA	7303792/2.3e-37/[G] KOG2440 Pyrophosphate-dependent phosphofructo-1-kinase	PTHR13697/1.3E-49/--	NA
Unigene85948_All	237	1927329701	1505015412	-0.356825	0.868874	*	0.800217	NA	NA	NA	NA	NA	NA	NA
Unigene64447_All	223	7492875877	0.708528	-3402622503	0.00733215	Down	0.0019653	NA	NA	NA	NA	NA	NA	NA
Unigene20682_All	802	8918587057	1786208514	1002013432	0.232683	*	0.119602	XP_010679305.1/2.9e-96/PREDICTED: serine--tRNA ligase [Beta vulgaris subsp. vulgaris] >KMT09902.1 hypothetical protein BVRB_5g121210 [Beta vulgaris subsp. vulgaris]	AK107679.1/0.0/Oryza sativa Japonica Group cDNA clone:002-132-A06, full insert sequence	sp|Q39230|SYS_ARATH/1.0e-94/Serine--tRNA ligase OS=Arabidopsis thaliana GN=At5g27470 PE=2 SV=1	bvg:104894711/4.3e-97/serine--tRNA ligase; K01875 seryl-tRNA synthetase [EC:6.1.1.11]	YDR023w/1.2e-105/[J] KOG2509 Seryl-tRNA synthetase	PTHR11778/8.3E-194/--	biological_process:GO:0006434//seryl-tRNA aminoacylation;cellular_component:GO:0005737//cytoplasm;molecular_function:GO:0004828//serine-tRNA ligase activity;GO:0005524//ATP binding;
Unigene91182_All	200	0.701997	0.844818	0.267176	0.923905	*	0.880402	NA	NA	NA	obr:102718644/1.9e-06/peroxidase 18-like; K00430 peroxidase [EC:1.11.1.7]	NA	PS50871/8.64/C1q domain profile.	NA
CL8819.Contig5_All	2190	1621538788	2074772933	0.35559	0.835872	*	0.75056	XP_021294652.1/1.9e-182/ankyrin repeat-containing protein NPR4-like [Herrania umbratica]	NA	sp|Q9C7A2|Y3236_ARATH/1.1e-08/Ankyrin repeat-containing protein At3g12360 OS=Arabidopsis thaliana GN=At3g12360 PE=2 SV=1	ghi:107888956/7.6e-72/uncharacterized protein LOC107888956; K15503 serine/threonine-protein phosphatase 6 regulatory ankyrin repeat subunit B	At5g35810/1.0e-42/[R] KOG0504 FOG: Ankyrin repeat	PS50297/15.353/Ankyrin repeat region circular profile.	NA
CL6679.Contig3_All	3843	354096152	5374893848	-2719832999	1.56e-18	Down	6.12e-20	XP_012471463.1/1.6e-168/PREDICTED: homoserine dehydrogenase [Gossypium raimondii] >XP_016740625.1 PREDICTED: bifunctional aspartokinase/homoserine dehydrogenase [Gossypium hirsutum] >KJB20242.1 hypothetical protein B456_003G140000 [Gossypium raimondii]	XM_012210897.2/0.0/PREDICTED: Jatropha curcas bifunctional aspartokinase/homoserine dehydrogenase (LOC105629326), mRNA	sp|Q9M1E2|PTR37_ARATH/8.1e-137/Protein NRT1/ PTR FAMILY 2.7 OS=Arabidopsis thaliana GN=NPF2.7 PE=1 SV=1	tcc:18590835/3.2e-166/protein NRT1/ PTR FAMILY 2.7; K14638 solute carrier family 15 (peptide/histidine transporter), member 3/4	At5g21060/2.8e-152/[E] KOG0455 Homoserine dehydrogenase	PTHR11654/2.9E-238/--	biological_process:GO:0009088//threonine biosynthetic process;GO:0009097//isoleucine biosynthetic process;GO:0009086//methionine biosynthetic process;molecular_function:GO:0016301//kinase activity;GO:0004412//homoserine dehydrogenase activity;
Unigene97479_All	280	1251858235	2347848311	0.907268	0.656445	*	0.518979	NA	NA	NA	NA	NA	NA	NA
Unigene53663_All	246	0.247951	1509061743	2605526344	0.267948	*	0.144459	BAK01240.1/5.8e-08/predicted protein [Hordeum vulgare subsp. vulgare]	NA	NA	NA	NA	PTHR23023:SF140/3.2E-22/--	NA
Unigene85726_All	214	0.317358	0.753155	1246832943	0.611346	*	0.465154	NA	NA	NA	NA	NA	NA	NA
CL4869.Contig1_All	936	4783563353	1486773009	-1685901303	0.00529991	Down	0.00136477	NA	NA	NA	NA	NA	NA	NA
Unigene32892_All	420	0.308512	2848232819	3206670205	0.145707	*	0.0654867	XP_011399343.1/1.3e-44/Enolase [Auxenochlorella protothecoides] >KFM22422.1 Enolase [Auxenochlorella protothecoides]	NA	sp|Q9C9C4|ENO1_ARATH/2.0e-41/Enolase 1, chloroplastic OS=Arabidopsis thaliana GN=ENO1 PE=1 SV=1	apro:F751_0169/2.0e-45/Enolase; K01689 enolase [EC:4.2.1.11]	SPBC1815.01/3.6e-53/[G] KOG2670 Enolase	PF03952/5.3E-57/Enolase, N-terminal domain	biological_process:GO:0006096//glycolytic process;cellular_component:GO:0016021//integral component of membrane;GO:0000015//phosphopyruvate hydratase complex;molecular_function:GO:0000287//magnesium ion binding;GO:0004634//phosphopyruvate hydratase activity;
Unigene41181_All	521	768061156	2560532694	-1584777208	5.87e-05	Down	9.85e-06	XP_007025986.2/3.7e-52/PREDICTED: polyubiquitin 9 [Theobroma cacao]	NA	NA	tcc:18597092/5.5e-53/polyubiquitin 9; K08770 ubiquitin C	At4g05230/4.3e-32/[OR] KOG0001 Ubiquitin and ubiquitin-like proteins	PTHR10666/1.8E-41/--	NA
CL15486.Contig2_All	1554	1930004635	6144975128	1670802859	2.78e-14	Up	1.54e-15	XP_010100677.1/2.6e-61/Protein UXT-like protein [Morus notabilis] >EXB83839.1 Protein UXT-like protein [Morus notabilis]	NA	sp|Q3EBI7|FB130_ARATH/7.8e-06/F-box protein At2g40910 OS=Arabidopsis thaliana GN=At2g40910 PE=2 SV=1	cit:102630681/3.3e-61/probable RNA-binding protein EIF1AD; K15025 probable RNA-binding protein EIF1AD	At1g80770/7.2e-06/[R] KOG1490 GTP-binding protein CRFG/NOG1 (ODN superfamily)	SM00652/1.7E-24/eukaryotic translation initiation factor 1A	molecular_function:GO:0003743//translation initiation factor activity;
Unigene30118_All	1298	169152852	1675491116	-0.0137435	0.977924	*	0.96336	XP_010545676.1/2.9e-45/PREDICTED: probable inactive ATP-dependent zinc metalloprotease FTSHI 2, chloroplastic [Tarenaya hassleriana]	XM_013001025.1/0.0/PREDICTED: Erythranthe guttatus ATP-dependent zinc metalloprotease FtsH (LOC105975794), transcript variant X2, mRNA	NA	NA	At3g16290/5.9e-30/[O] KOG0731 AAA+-type ATPase containing the peptidase M41 domain	NA	molecular_function:GO:0004222//metalloendopeptidase activity;GO:0005524//ATP binding;
Unigene44397_All	1037	0.553374	1710544508	8271984723	2.12e-09	Up	1.92e-10	NA	LT594793.1/0.0/Theobroma cacao genome assembly, chromosome: VI	sp|Q94AI7|TPL_ARATH/5.2e-06/Protein TOPLESS OS=Arabidopsis thaliana GN=TPL PE=1 SV=1	NA	NA	NA	NA
CL14901.Contig2_All	1890	362674865	7074312769	0.963913	4.47e-06	*	6.24e-07	EOY16112.1/1.7e-155/S-adenosyl-L-methionine-dependent methyltransferases superfamily protein isoform 1 [Theobroma cacao] >EOY16113.1 S-adenosyl-L-methionine-dependent methyltransferases superfamily protein isoform 1 [Theobroma cacao]	XR_788165.2/0.0/PREDICTED: Vitis vinifera alkylated DNA repair protein alkB homolog 8 (LOC100262638), transcript variant X3, misc_RNA	NA	tcc:18592225/5.6e-156/alkylated DNA repair protein alkB homolog 8; K10770 alkylated DNA repair protein alkB homolog 8 [EC:1.14.11.- 2.1.1.229]	At1g36310/8.4e-118/[R] KOG1331 Predicted methyltransferase	PTHR13069/6.7E-111/--	molecular_function:GO:0008168//methyltransferase activity;
Unigene33247_All	260	1960540969	1825076472	-0.103295	0.967131	*	0.946275	NA	NA	NA	NA	NA	NA	NA
Unigene37737_All	669	7803851142	9924418802	0.346796	0.755155	*	0.64286	NA	XM_018642323.1/0.0/PREDICTED: Pyrus x bretschneideri peroxisome biogenesis protein 12-like (LOC108865481), mRNA	NA	NA	NA	NA	NA
CL16793.Contig23_All	2652	5327793158	1496008758	1489508642	7.02e-09	Up	6.78e-10	XP_012483350.1/6.5e-52/PREDICTED: uncharacterized protein LOC105798024 [Gossypium raimondii] >KJB33224.1 hypothetical protein B456_006G002000 [Gossypium raimondii]	XM_011004232.1/0.0/PREDICTED: Populus euphratica uncharacterized LOC105109503 (LOC105109503), mRNA	sp|B5BT18|BTAF1_ARATH/4.0e-18/TATA-binding protein-associated factor BTAF1 OS=Arabidopsis thaliana GN=BTAF1 PE=1 SV=1	ghi:107937609/1.7e-17/LOW QUALITY PROTEIN: TATA-binding protein-associated factor BTAF1-like; K15192 TATA-binding protein-associated factor [EC:3.6.4.-]	At3g54280/1.1e-17/[K] KOG0392 SNF2 family DNA-dependent ATPase domain-containing protein	PTHR21496:SF8/1.2E-71/--	NA
CL5739.Contig5_All	347	3535405225	2879805042	-0.295904	0.867578	*	0.798349	EOY08786.1/2.9e-13/Oxidoreductases isoform 1 [Theobroma cacao]	NA	NA	tcc:18598627/4.1e-12/alpha-ketoglutarate-dependent dioxygenase alkB homolog 6; K10768 alkylated DNA repair protein alkB homolog 6 [EC:1.14.11.-]	At4g20350/2.0e-09/[S] KOG3200 Uncharacterized conserved protein	NA	NA
Unigene44003_All	298	0.864107	3679489527	2090223143	0.2707	*	0.146389	NA	NA	NA	NA	NA	NA	NA
CL16606.Contig3_All	762	6044904396	3794715778	-0.671728	0.592187	*	0.444403	XP_021642212.1/6.4e-37/F-box protein At1g78280 isoform X1 [Hevea brasiliensis]	NA	sp|Q9M9E8|FB92_ARATH/3.8e-30/F-box protein At1g78280 OS=Arabidopsis thaliana GN=At1g78280 PE=2 SV=3	lja:Lj0g3v0363059.1/6.2e-29/Lj0g3v0363059.1; -; K11323 histone arginine demethylase JMJD6 [EC:1.14.11.-]	At1g78280/5.7e-25/[BT] KOG2130 Phosphatidylserine-specific receptor PtdSerR, contains JmjC domain	PF12937/8.0E-7/F-box-like	NA
CL15811.Contig3_All	2056	5429423788	6519511111	0.263965	0.306861	*	0.173605	KVH92314.1/2.4e-06/Calcium-binding EF-hand [Cynara cardunculus var. scolymus]	NA	sp|Q7XJR9|CDPKG_ARATH/1.1e-07/Calcium-dependent protein kinase 16 OS=Arabidopsis thaliana GN=CPK16 PE=3 SV=1	bdi:100829934/2.3e-06/calcium-dependent protein kinase 28; K13412 calcium-dependent protein kinase [EC:2.7.11.1]	At2g17890/2.9e-07/[T] KOG0032 Ca2+/calmodulin-dependent protein kinase, EF-Hand protein superfamily	NA	NA
CL8739.Contig2_All	1199	506556062	455103636	-0.154527	0.780314	*	0.675568	NA	NA	NA	NA	SPBC4F6.09/3.1e-49/[R] KOG0254 Predicted transporter (major facilitator superfamily)	PTHR23501:SF50/3.6E-120/--	NA
CL7474.Contig5_All	979	210789507	5253578159	-2004430785	0.000323596	Down	6.28e-05	KYP43192.1/1.7e-26/hypothetical protein KK1_035384 [Cajanus cajan]	NA	NA	NA	At3g45550/3.7e-08/[R] KOG1075 FOG: Reverse transcriptase	PF13966/1.8E-11/zinc-binding in reverse transcriptase	NA
CL3329.Contig5_All	2076	1801953724	2010323313	0.157866	0.607046	*	0.459141	XP_021293041.1/2.9e-07/RNA polymerase sigma factor sigE, chloroplastic/mitochondrial [Herrania umbratica]	XM_017780612.1/0.0/PREDICTED: Gossypium arboreum RNA polymerase sigma factor sigE, chloroplastic/mitochondrial (LOC108478186), mRNA	sp|Q9ZNX9|SIGE_ARATH/1.9e-07/RNA polymerase sigma factor sigE, chloroplastic/mitochondrial OS=Arabidopsis thaliana GN=SIGE PE=1 SV=1	nnu:104603972/4.3e-08/RNA polymerase sigma factor sigE, chloroplastic/mitochondrial; K03093 RNA polymerase sigma factor	At5g24120/5.1e-07/[K] LSE1296 A Plastidial RNA polymerase sigma-subunit	NA	biological_process:GO:0006352//DNA-templated transcription, initiation;molecular_function:GO:0003677//DNA binding;GO:0003700//DNA binding transcription factor activity;GO:0016987//sigma factor activity;
Unigene12197_All	349	4781495347	7602346539	0.668983	0.568379	*	0.417275	NA	NA	NA	NA	NA	NA	NA
CL7136.Contig4_All	333	1587766323	0.527122	-4912716909	0.0037242	Down	0.000922145	NA	NA	NA	NA	NA	NA	NA
Unigene43716_All	371	9055256684	1583107619	-2515996205	0.110713	*	0.046626	NA	NA	NA	NA	Hs7705688/1.2e-12/[R] KOG2597 Predicted aminopeptidase of the M17 family	PTHR11963:SF19/3.4E-24/--	NA
Unigene95825_All	286	0.414416	1277709514	1624409381	0.513167	*	0.359403	XP_019435462.1/3.8e-35/PREDICTED: histone H2A [Lupinus angustifolius] >OIW22065.1 hypothetical protein TanjilG_01210 [Lupinus angustifolius]	BT101407.1/0.0/Picea glauca clone GQ01303_K08 mRNA sequence	sp|Q9C681|H2A1_ARATH/2.8e-34/Probable histone H2A.1 OS=Arabidopsis thaliana GN=At1g51060 PE=1 SV=1	nsy:104241338/5.7e-36/histone H2A; K11251 histone H2A	SPCC622.08c/3.0e-43/[B] KOG1756 Histone 2A	SM00414/2.2E-45/Histone 2A	cellular_component:GO:0005634//nucleus;GO:0000786//nucleosome;molecular_function:GO:0003677//DNA binding;GO:0046982//protein heterodimerization activity;
CL16548.Contig2_All	2239	4486631196	6859716631	3934444478	4.73e-27	Up	1.06e-28	XP_021290014.1/7.7e-06/putative septum site-determining protein minD homolog, chloroplastic [Herrania umbratica]	NA	sp|Q9MBA2|MIND1_ARATH/1.2e-07/Putative septum site-determining protein minD homolog, chloroplastic OS=Arabidopsis thaliana GN=MIND1 PE=1 SV=1	ini:109189055/1.1e-06/putative septum site-determining protein minD homolog, chloroplastic; K03609 septum site-determining protein MinD	At5g24020/3.2e-07/[D] KOG3022 Predicted ATPase, nucleotide-binding	NA	NA
Unigene51608_All	444	1663288604	1630505974	-0.0287188	0.983357	*	0.972708	NA	NA	NA	NA	NA	NA	NA
Unigene95802_All	212	0.233951	0.442899	0.920772	0.694383	*	0.565386	NA	NA	NA	NA	NA	NA	NA
Unigene104713_All	236	0.27957	1083336185	1954197824	0.431577	*	0.279787	NA	NA	NA	NA	NA	NA	NA
Unigene44145_All	301	1284154777	2944643059	1197273667	0.523745	*	0.369843	NA	NA	NA	NA	NA	NA	NA
CL10576.Contig2_All	202	0.167294	0.556031	1732783992	0.491297	*	0.337564	NA	NA	NA	NA	NA	NA	NA
Unigene19109_All	1382	101006789	7773017543	6265950603	2.7e-08	Up	2.79e-09	XP_021615794.1/1.1e-74/uncharacterized protein LOC110617365 [Manihot esculenta]	XM_006491515.2/0.0/PREDICTED: Citrus sinensis pyrroline-5-carboxylate reductase (LOC102613618), mRNA	sp|P54904|P5CR1_ARATH/2.1e-18/Pyrroline-5-carboxylate reductase OS=Arabidopsis thaliana GN=PROC1 PE=2 SV=1	thj:104816595/4.7e-19/pyrroline-5-carboxylate reductase; K00286 pyrroline-5-carboxylate reductase [EC:1.5.1.2]	At3g30680/2.3e-48/[R] LSE0009 A Transposase family tnp2	PTHR10775/7.0E-80/--	NA
Unigene66635_All	213	4501114294	0.221512	-4344825102	0.0330631	Down	0.0110047	NA	XM_004250019.3/0.0/PREDICTED: Solanum lycopersicum 60S ribosomal protein L38 (LOC101247384), mRNA	sp|P46291|RL38_SOLLC/2.4e-06/60S ribosomal protein L38 OS=Solanum lycopersicum GN=RPL38 PE=3 SV=1	NA	NA	NA	NA
Unigene33623_All	324	5070404322	4954807626	-0.0332718	0.98314	*	0.972344	NA	NA	NA	NA	NA	NA	NA
CL6727.Contig1_All	2885	3803270978	2658768425	-0.516483	0.0588163	*	0.0216947	XP_021296418.1/4.0e-188/WPP domain-interacting tail-anchored protein 1 isoform X1 [Herrania umbratica] >XP_021296419.1 WPP domain-interacting tail-anchored protein 1 isoform X1 [Herrania umbratica]	XM_022055660.1/0.0/PREDICTED: Carica papaya WPP domain-interacting tail-anchored protein 1-like (LOC110825203), partial mRNA	sp|Q8L7E5|WIT1_ARATH/2.7e-145/WPP domain-interacting tail-anchored protein 1 OS=Arabidopsis thaliana GN=WIT1 PE=1 SV=2	rcu:8264910/1.9e-22/myosin-3; K20283 golgin subfamily A member 4	At5g41790/2.3e-18/[Z] LSE0280 A Cytoskeleton-associated protein	PTHR35705:SF1/4.4E-230/--	NA
Unigene20328_All	1475	1756057117	1566169157	-0.1651	0.560307	*	0.40866	XP_017970080.1/4.3e-138/PREDICTED: uracil-DNA glycosylase, mitochondrial isoform X1 [Theobroma cacao]	XM_018114591.1/0.0/PREDICTED: Theobroma cacao uracil-DNA glycosylase, mitochondrial (LOC18609902), transcript variant X1, mRNA	NA	vvi:100253025/1.7e-136/uracil-DNA glycosylase, mitochondrial; K03648 uracil-DNA glycosylase [EC:3.2.2.27]	At3g18630/6.0e-119/[L] KOG2994 Uracil DNA glycosylase	SM00986/3.3E-39/Uracil DNA glycosylase superfamily	NA
CL14824.Contig2_All	206	0.718596	0.903197	0.32986	0.905726	*	0.852497	NA	NA	NA	NA	NA	NA	NA
CL14375.Contig3_All	869	6420814203	1025031251	0.67484	0.0750675	*	0.0289861	XP_006371981.1/4.8e-65/Ndr family protein [Populus trichocarpa] >ERP49778.1 Ndr family protein [Populus trichocarpa]	XM_021420313.1/0.0/PREDICTED: Herrania umbratica pollen-specific protein SF21-like (LOC110410556), mRNA	sp|O23969|SF21_HELAN/1.1e-46/Pollen-specific protein SF21 OS=Helianthus annuus GN=SF21 PE=2 SV=1	mcha:111016593/3.3e-63/pollen-specific protein SF21-like isoform X1; K18266 protein NDRG1	At5g56750/9.7e-61/[S] KOG2931 Differentiation-related gene 1 protein (NDR1 protein), related proteins	NA	cellular_component:GO:0016021//integral component of membrane;
Unigene62076_All	237	2282151251	0.19672	-3536175249	0.109748	*	0.0461457	NA	NA	NA	NA	NA	NA	NA
Unigene40689_All	534	137052871	1756365539	0.357861	0.517098	*	0.36284	NA	NA	NA	NA	NA	NA	NA
Unigene49229_All	427	0.82141	2335625828	1507635437	0.47956	*	0.324742	XP_007509992.1/5.9e-24/predicted protein [Bathycoccus prasinos] >CCO19107.1 predicted protein [Bathycoccus prasinos]	NA	sp|Q9M0Y8|NSF_ARATH/2.5e-23/Vesicle-fusing ATPase OS=Arabidopsis thaliana GN=NSF PE=2 SV=2	ota:OT_ostta03g01510/1.3e-23/P-loop containing nucleoside triphosphate hydrolase; K06027 vesicle-fusing ATPase [EC:3.6.4.6]	SPAC1834.11c/2.5e-33/[O] KOG0741 AAA+-type ATPase	PTHR23078:SF3/1.2E-58/--	molecular_function:GO:0005524//ATP binding;
Unigene17587_All	335	2563830189	5124684909	0.999163	0.516521	*	0.362306	XP_021628135.1/3.7e-13/uncharacterized protein DDB_G0284459-like [Manihot esculenta] >OAY37741.1 hypothetical protein MANES_11G125500 [Manihot esculenta]	NA	NA	NA	At1g08760/1.3e-13/[S] LSE0457 A Uncharacterized protein	NA	NA
CL16837.Contig11_All	332	5480570235	1609727213	-1767509781	0.244445	*	0.12742	NA	NA	NA	NA	NA	NA	NA
Unigene63597_All	339	9502528279	0.178749	-5732303392	0.00100625	Down	0.000216823	NA	NA	NA	NA	NA	NA	NA
Unigene65502_All	361	110955143	2643592495	-206940483	0.0489377	Down	0.0174251	XP_005650932.1/4.7e-14/DUF1754-domain-containing protein [Coccomyxa subellipsoidea C-169] >EIE26388.1 DUF1754-domain-containing protein [Coccomyxa subellipsoidea C-169]	NA	NA	csl:COCSUDRAFT_64470/7.0e-15/DUF1754-domain-containing protein; K13120 protein FAM32A	7295709/9.7e-15/[S] KOG3410 Conserved alpha-helical protein	PTHR13282:SF6/3.6E-28/--	NA
CL16568.Contig1_All	2601	3443048972	3331461867	-0.0475313	0.838525	*	0.754355	XP_021294063.1/2.8e-241/polyadenylate-binding protein-interacting protein 4 isoform X2 [Herrania umbratica]	XM_006426553.1/0.0/Citrus clementina hypothetical protein (CICLE_v10025086mg) mRNA, complete cds	sp|Q8L793|CID3_ARATH/1.0e-114/Polyadenylate-binding protein-interacting protein 3 OS=Arabidopsis thaliana GN=CID3 PE=2 SV=1	NA	At3g14010/5.2e-126/[A] KOG2375 Protein interacting with poly(A)-binding protein	PTHR12854/4.1E-187/--	NA
Unigene65676_All	269	7918217214	1867524567	-2084048423	0.135782	*	0.0600322	NA	NA	NA	NA	NA	NA	NA
CL7523.Contig4_All	866	1005756205	3845562767	5256842197	1.73e-05	Up	2.65e-06	XP_018808144.1/7.1e-16/PREDICTED: uncharacterized protein LOC108981433 isoform X1 [Juglans regia]	KP279069.1/0.0/Vaccinium macrocarpon isolate HyRed microsatellite SCF125768 sequence	NA	NA	At1g20220/2.8e-07/[S] KOG2567 Uncharacterized conserved protein	NA	NA
Unigene74628_All	207	1361280243	1476033857	0.116762	0.966913	*	0.945814	NA	NA	NA	NA	NA	NA	NA
Unigene75940_All	246	0.259213	0.905577	1804698933	0.470547	*	0.316705	XP_005836417.1/3.1e-09/hypothetical protein GUITHDRAFT_157428 [Guillardia theta CCMP2712] >EKX49437.1 hypothetical protein GUITHDRAFT_157428 [Guillardia theta CCMP2712]	NA	NA	NA	Hs4504035/1.2e-27/[F] KOG1622 GMP synthase	PF00958/3.1E-5/GMP synthase C terminal domain	biological_process:GO:0006541//glutamine metabolic process;GO:0006177//GMP biosynthetic process;molecular_function:GO:0003922//GMP synthase (glutamine-hydrolyzing) activity;GO:0005524//ATP binding;GO:0016462//pyrophosphatase activity;GO:0016740//transferase activity;
Unigene20498_All	567	115163153	5619859827	-1035073142	0.0157857	Down	0.00468769	NA	NA	NA	NA	NA	NA	NA
Unigene71088_All	887	5872757301	1363332898	1215027959	0.594225	*	0.446433	XP_012487607.1/2.4e-72/PREDICTED: protein Dr1 homolog [Gossypium raimondii] >XP_016718908.1 PREDICTED: protein Dr1 homolog [Gossypium hirsutum] >XP_017608381.1 PREDICTED: protein Dr1 homolog [Gossypium arboreum] >KHG29992.1 Protein Dr1 -like protein [Gossypium arboreum] >KJB38727.1 hypothetical protein B456_006G269400 [Gossypium raimondii]	XM_021431525.1/0.0/PREDICTED: Herrania umbratica protein Dr1 homolog (LOC110418726), transcript variant X1, mRNA	sp|P49592|NC2B_ARATH/1.4e-68/Protein Dr1 homolog OS=Arabidopsis thaliana GN=DR1 PE=2 SV=1	gra:105800810/3.6e-73/protein Dr1 homolog; K21751 down-regulator of transcription 1	At5g23090/3.8e-68/[K] KOG0871 Class 2 transcription repressor NC2, beta subunit (Dr1)	PTHR11064:SF35/8.4E-103/--	cellular_component:GO:0005634//nucleus;molecular_function:GO:0046982//protein heterodimerization activity;
CL5393.Contig2_All	1916	4527984627	5943177056	0.392365	0.395414	*	0.247308	OMO88392.1/1.7e-174/hypothetical protein CCACVL1_08427 [Corchorus capsularis]	NA	sp|Q93ZR6|WSD1_ARATH/2.5e-115/O-acyltransferase WSD1 OS=Arabidopsis thaliana GN=WSD1 PE=2 SV=1	brp:103868062/1.4e-117/O-acyltransferase WSD1; K15406 wax-ester synthase / diacylglycerol O-acyltransferase [EC:2.3.1.75 2.3.1.20]	At3g49210/3.8e-150/[R] LSE0421 A Uncharacterized protein, contains Condensation domain	PTHR31650:SF2/5.4E-233/--	biological_process:GO:0045017//glycerolipid biosynthetic process;cellular_component:GO:0016021//integral component of membrane;molecular_function:GO:0004144//diacylglycerol O-acyltransferase activity;
CL1390.Contig3_All	2757	5549879341	4970122272	-0.159175	0.60119	*	0.453125	CDP05782.1/1.4e-17/unnamed protein product [Coffea canephora]	XM_012980720.1/0.0/PREDICTED: Erythranthe guttatus myosin-binding protein 7-like (LOC105956816), mRNA	sp|Q9FGQ3|FDL37_ARATH/6.2e-14/F-box/FBD/LRR-repeat protein At5g53840 OS=Arabidopsis thaliana GN=At5g53840 PE=2 SV=1	NA	At5g53840/1.7e-13/[R] LSE0003 A F-box and FBD-domains	PF08387/1.9E-5/FBD	NA
CL14071.Contig2_All	4083	1547624857	1546156819	-0.00136915	0.997005	*	0.995401	XP_007025650.2/4.2e-244/PREDICTED: allantoinase [Theobroma cacao]	XM_007025588.2/0.0/PREDICTED: Theobroma cacao allantoinase (LOC18596868), mRNA	sp|P24805|TSJT1_TOBAC/4.8e-47/Stem-specific protein TSJT1 OS=Nicotiana tabacum GN=TSJT1 PE=2 SV=1	tcc:18596868/6.3e-245/allantoinase; K01466 allantoinase [EC:3.5.2.5]	YIR027c/1.2e-79/[F] KOG2584 Dihydroorotase and related enzymes	PTHR11647/4.0E-264/--	biological_process:GO:0000256//allantoin catabolic process;molecular_function:GO:0004038//allantoinase activity;GO:0008270//zinc ion binding;GO:0050897//cobalt ion binding;
Unigene24403_All	1197	1248246905	2137477547	0.776006	0.195989	*	0.0957444	XP_021275049.1/1.9e-99/E3 ubiquitin-protein ligase CHFR [Herrania umbratica]	XR_001926190.1/0.0/PREDICTED: Theobroma cacao E3 ubiquitin-protein ligase CHFR (LOC18612892), transcript variant X2, misc_RNA	NA	nnu:104608324/1.6e-60/E3 ubiquitin-protein ligase CHFR; K10644 E3 ubiquitin-protein ligase CHFR [EC:2.3.2.27]	Hs8922675/1.5e-14/[O] KOG0802 E3 ubiquitin ligase	PS50089/12.179/Zinc finger RING-type profile.	molecular_function:GO:0046872//metal ion binding;
Unigene11042_All	1332	3683383033	3818175697	0.0518521	0.887767	*	0.826317	NA	NA	NA	NA	NA	NA	NA
CL13266.Contig1_All	501	4777551236	8906432231	-2423351812	8.53e-05	Down	1.48e-05	XP_017646306.1/1.6e-07/PREDICTED: transcription repressor KAN1-like isoform X1 [Gossypium arboreum]	NA	NA	NA	NA	NA	biological_process:GO:0006355//regulation of transcription, DNA-templated;GO:0006351//transcription, DNA-templated;cellular_component:GO:0005634//nucleus;molecular_function:GO:0003677//DNA binding;
Unigene56117_All	2427	7971297367	6168056099	-0.369999	0.0859641	*	0.0342075	XP_008242269.1/7.6e-201/PREDICTED: oligouridylate-binding protein 1-like [Prunus mume]	XM_021741882.1/0.0/PREDICTED: Manihot esculenta oligouridylate-binding protein 1-like (LOC110603893), mRNA	sp|Q9M427|UBP1_NICPL/1.1e-184/Oligouridylate-binding protein 1 OS=Nicotiana plumbaginifolia GN=UBP1 PE=2 SV=1	pmum:103340614/1.1e-201/oligouridylate-binding protein 1-like; K13201 nucleolysin TIA-1/TIAR	At3g14100/6.5e-179/[R] KOG0118 FOG: RRM domain	PS50102/17.677/Eukaryotic RNA Recognition Motif (RRM) profile.	molecular_function:GO:0003723//RNA binding;
Unigene3745_All	259	2375019091	401559961	0.757676	0.651982	*	0.512841	NA	NA	NA	NA	NA	NA	NA
Unigene28401_All	338	3071844503	5939711518	0.951288	0.530209	*	0.377917	OMO80767.1/1.2e-30/hypothetical protein CCACVL1_12760 [Corchorus capsularis]	NA	NA	NA	At2g32020/6.5e-21/[O] TWOG0243 Predicted alanine acetyl transferase	PTHR13256/5.0E-32/--	NA
Unigene22410_All	289	212052018	0.173121	-6936490907	7.15e-06	Down	1.03e-06	NA	NA	NA	NA	NA	NA	NA
Unigene82691_All	219	0.317358	0.753155	1246832943	0.611346	*	0.465154	NA	NA	NA	NA	NA	NA	NA
Unigene31997_All	304	3181660019	5319999288	0.741646	0.639089	*	0.498184	NA	NA	NA	NA	NA	NA	NA
CL3301.Contig2_All	201	251456547	0.193135	-3702625399	0.0883294	*	0.0353275	NA	NA	NA	NA	NA	NA	NA
Unigene59839_All	446	6779707748	2476466852	-1452939774	0.293972	*	0.1639	XP_001780981.1/7.5e-62/predicted protein [Physcomitrella patens] >EDQ54241.1 predicted protein [Physcomitrella patens]	KM604224.1/0.0/Elymus sibiricus heat shock protein 90.1 (Hsp90.1) mRNA, complete cds	sp|P51819|HSP83_IPONI/1.3e-62/Heat shock protein 83 OS=Ipomoea nil GN=HSP83A PE=2 SV=1	pxb:103958215/2.5e-62/heat shock protein 83; K04079 molecular chaperone HtpG	YPL240c/1.4e-63/[O] KOG0019 Molecular chaperone (HSP90 family)	PTHR11528/3.8E-109/--	biological_process:GO:0006457//protein folding;GO:0006950//response to stress;molecular_function:GO:0005524//ATP binding;GO:0051082//unfolded protein binding;
CL2273.Contig2_All	878	7660014628	2557650223	1739399926	0.000197956	Up	3.67e-05	GAU12935.1/1.1e-21/hypothetical protein TSUD_97460 [Trifolium subterraneum]	CP023119.1/0.0/Lupinus angustiflorus cultivar Tanjil chromosome LG-07	sp|Q9SE43|REV_ARATH/1.7e-18/Homeobox-leucine zipper protein REVOLUTA OS=Arabidopsis thaliana GN=REV PE=1 SV=2	mtr:MTR_4g058970/1.7e-22/class III homeodomain leucine zipper protein; K09338 homeobox-leucine zipper protein	At5g60690/4.6e-18/[K] LSE0187 A Homeodomain protein, contains START domain	NA	cellular_component:GO:0005634//nucleus;molecular_function:GO:0008289//lipid binding;GO:0003677//DNA binding;
Unigene79443_All	235	1425067511	3241115555	1185460191	0.518267	*	0.364036	OLP89335.1/1.3e-12/putative epoxide hydrolase [Symbiodinium microadriaticum]	NA	NA	NA	NA	PTHR21661:SF31/1.4E-23/--	molecular_function:GO:0033961//cis-stilbene-oxide hydrolase activity;
Unigene58708_All	241	10922983	4252333062	-1361040397	0.221454	*	0.112048	XP_009351326.1/7.9e-18/PREDICTED: protein disulfide-isomerase erp38-like [Pyrus x bretschneideri] >EQK98910.1 protein disulfide-isomerase tigA precursor [Ophiocordyceps sinensis CO18]	XM_010915096.2/0.0/PREDICTED: Elaeis guineensis protein disulfide isomerase-like 2-3 (LOC105039095), mRNA	sp|P38661|PDIA6_MEDSA/2.7e-14/Probable protein disulfide-isomerase A6 OS=Medicago sativa PE=1 SV=1	pxb:103942850/1.2e-18/protein disulfide-isomerase erp38-like; K09584 protein disulfide-isomerase A6 [EC:5.3.4.1]	NA	PTHR18929/8.6E-19/--	biological_process:GO:0045454//cell redox homeostasis;cellular_component:GO:0005783//endoplasmic reticulum;molecular_function:GO:0016853//isomerase activity;
CL2219.Contig2_All	664	224597231	1833975852	-0.292365	0.418942	*	0.267997	XP_017976111.1/5.0e-46/PREDICTED: UPF0664 stress-induced protein C29B12.11c [Theobroma cacao]	XM_018120622.1/0.0/PREDICTED: Theobroma cacao UPF0664 stress-induced protein C29B12.11c (LOC18599728), mRNA	NA	NA	At5g11680/2.0e-42/[T] KOG3294 WW domain binding protein WBP-2, contains GRAM domain	PF10349/3.8E-5/WW-domain ligand protein	NA
CL236.Contig2_All	765	0.408235	1727993349	5403553053	0.00161517	Up	0.000365259	XP_010546023.1/3.6e-11/PREDICTED: E3 ubiquitin-protein ligase SIS3 isoform X1 [Tarenaya hassleriana]	XM_016837936.1/0.0/PREDICTED: Gossypium hirsutum E3 ubiquitin-protein ligase SIS3-like (LOC107910161), transcript variant X3, mRNA	sp|Q8GYT9|SIS3_ARATH/4.0e-11/E3 ubiquitin-protein ligase SIS3 OS=Arabidopsis thaliana GN=SIS3 PE=2 SV=2	thj:104818231/5.3e-12/E3 ubiquitin-protein ligase SIS3 isoform X1; K16284 E3 ubiquitin-protein ligase SIS3 [EC:2.3.2.27]	At3g47990/4.8e-11/[O] KOG0800 FOG: Predicted E3 ubiquitin ligase	NA	NA
CL15789.Contig6_All	881	8864358269	2005406786	1177806813	0.332261	*	0.194247	XP_006488811.1/1.9e-45/PREDICTED: nuclear poly(A) polymerase 3 [Citrus sinensis]	NA	NA	cit:102610335/2.9e-46/nuclear poly(A) polymerase 3; K14376 poly(A) polymerase [EC:2.7.7.19]	At3g06560/2.9e-36/[A] KOG2245 Poly(A) polymerase and related nucleotidyltransferases	PTHR10682/9.3E-47/--	biological_process:GO:0006378//mRNA polyadenylation;cellular_component:GO:0005634//nucleus;GO:0016021//integral component of membrane;GO:0005737//cytoplasm;molecular_function:GO:0003723//RNA binding;GO:0004652//polynucleotide adenylyltransferase activity;
[truncated: 169,855 more rows]
