# Supplementary material for: Harnessing genetic, chemical, and transcriptomic analyses guided the selection of Cistus creticus subsp. creticus genotypes rich in labdane-type diterpenes
Source: Planta. 2026 Jul 15;264(2):53. doi: 10.1007/s00425-026-05072-1 (PMC13372853; doi:10.1007/s00425-026-05072-1)
Supplement: Supplementary file 12 — Supplementary file12 (XLSX 18 KB) [file 425_2026_5072_MOESM12_ESM.xlsx]

## Sheet:  Table
Table S12. Detailed table of SNPs/InDels of genotypes C1 and C18, compared to de-novo transcriptome assembly. The table shows the genes of interest, the location of the change, the type of effect and whether the genotypes are homozygous (0/0, 1/1) orheterozygous (0/1).
CHROM	POS	REF	ALT	C1	C18	TYPE OF VARIANTS	IMPACT
CL282.Contig6_All (CLS)	1838	A	T	0|0	0|1	missense_variant	MODERATE
CL3799.Contig1_All (KS)	213	C	T	0|1	0|0	5_prime_UTR_premature_start_codon_gain_variant	LOW
CL3799.Contig1_All (KS)	244	T	C	0|1	0|0	missense_variant	MODERATE
CL3799.Contig1_All (KS)	262	C	G	0|1	0|0	missense_variant	MODERATE
CL3799.Contig1_All (KS)	331	C	T	0|1	0|0	missense_variant	MODERATE
CL3799.Contig1_All (KS)	392	G	A	0|1	0|0	synonymous_variant	LOW
CL3799.Contig1_All (KS)	522	T	C	0|1	0|0	missense_variant	MODERATE
CL3799.Contig1_All (KS)	634	G	A	0|1	0|0	missense_variant	MODERATE
CL3799.Contig1_All (KS)	647	C	T	0|1	0|0	synonymous_variant	LOW
CL3799.Contig1_All (KS)	1039	G	A	0|1	0|0	missense_variant	MODERATE
CL3799.Contig1_All (KS)	1100	C	T	0|1	0|0	synonymous_variant	LOW
CL3799.Contig1_All (KS)	1201	A	C	0|1	0|0	missense_variant	MODERATE
CL3799.Contig1_All (KS)	1265	G	C	0|1	0|0	missense_variant	MODERATE
CL3799.Contig1_All (KS)	1311	T	G	0|1	0|0	missense_variant	MODERATE
CL3799.Contig1_All (KS)	1349	C	T	0|1	0|0	synonymous_variant	LOW
CL3799.Contig1_All (KS)	1386	A	T	0|1	0|0	missense_variant	MODERATE
CL3799.Contig1_All (KS)	1514	A	T	0|1	0|0	synonymous_variant	LOW
CL3799.Contig1_All (KS)	1582	C	A	0|1	0|0	missense_variant	MODERATE
CL3799.Contig1_All (KS)	1793	T	C	0|0	1|1	synonymous_variant	LOW
CL3799.Contig1_All (KS)	1812	T	C	0|0	0|1	missense_variant	MODERATE
CL3799.Contig1_All (KS)	1976	G	C	0|1	0|0	missense_variant	MODERATE
CL828.Contig1_All (LAT)	48	T	C	0|0	1|1	missense_variant	MODERATE
CL828.Contig1_All (LAT)	187	A	G	0|0	1|1	synonymous_variant	LOW
CL828.Contig1_All (LAT)	196	A	G	0|0	1|1	synonymous_variant	LOW
CL828.Contig1_All (LAT)	1009	G	A	0|0	1|1	synonymous_variant	LOW
CL828.Contig1_All (LAT)	1069	T	C	0|0	1|1	synonymous_variant	LOW
CL828.Contig1_All (LAT)	1070	G	A	0|0	1|1	missense_variant	MODERATE
CL828.Contig1_All (LAT)	1085	T	G	0|0	1|1	missense_variant	MODERATE
CL828.Contig1_All (LAT)	1286	C	G	0|0	1|1	missense_variant	MODERATE
CL828.Contig1_All (LAT)	1325	C	T	0|0	1|1	synonymous_variant	LOW
CL5068.Contig4_All (putative CYP)	318	T	C	0|0	1|1	synonymous_variant	LOW
CL5068.Contig4_All (putative CYP)	627	C	G	0|1	0|0	missense_variant	MODERATE
CL5068.Contig4_All (putative CYP)	734	A	G	0|1	0|0	missense_variant	MODERATE
CL5068.Contig4_All (putative CYP)	789	C	T	0|0	1|1	synonymous_variant	LOW
CL5068.Contig4_All (putative CYP)	810	A	G	0|0	1|1	synonymous_variant	LOW
CL5068.Contig4_All (putative CYP)	890	G	T	0|0	1|1	missense_variant	MODERATE
CL5068.Contig4_All (putative CYP)	895	G	A	0|0	1|1	missense_variant	MODERATE
CL5068.Contig4_All (putative CYP)	896	T	G	0|0	1|1	missense_variant	MODERATE
CL5068.Contig4_All (putative CYP)	1050	G	T	0|0	1|1	synonymous_variant	LOW
CL5068.Contig4_All (putative CYP)	1083	G	A	0|0	1|1	synonymous_variant	LOW
CL5068.Contig4_All (putative CYP)	1143	C	T	0|1	0|0	synonymous_variant	LOW
CL5068.Contig4_All (putative CYP)	1162	T	C	0|1	0|0	synonymous_variant	LOW
CL5068.Contig4_All (putative CYP)	1191	T	C	0|1	1|1	synonymous_variant	LOW
CL5068.Contig4_All (putative CYP)	1224	T	C	0|1	0|0	synonymous_variant	LOW
CL5068.Contig4_All (putative CYP)	1236	A	G	0|1	0|0	synonymous_variant	LOW
CL5068.Contig4_All (putative CYP)	1293	G	A	0|1	1|1	synonymous_variant	LOW
CL5068.Contig4_All (putative CYP)	1296	A	G	0|1	1|1	synonymous_variant	LOW
CL17411.Contig6_All (putative CYP)	2545	C	T	0|0	0|1	synonymous_variant	LOW
CL17411.Contig6_All (putative CYP)	2594	A	G	0|1	1|1	missense_variant	MODERATE
InDels
CHROM	POS	REF	ALT	C1	C18
CL3799.Contig1_All	848	GAGTATCAAC	G	0|1	0|1	disruptive_inframe_deletion	MODERATE

## Sheet: Total_variants Stats
	SNPs
GeneId	variants_impact_HIGH	variants_impact_LOW	variants_impact_MODERATE	variants_impact_MODIFIER	variants_effect_3_prime_UTR_variant	variants_effect_5_prime_UTR_premature_start_codon_gain_variant	variants_effect_5_prime_UTR_variant	variants_effect_initiator_codon_variant	variants_effect_missense_variant	variants_effect_splice_region_variant	variants_effect_start_lost	variants_effect_stop_gained	variants_effect_stop_lost	variants_effect_stop_retained_variant	variants_effect_synonymous_variant
CL282.Contig6_All (CLS)	0	0	1	0	0	0	0	0	1	0	0	0	0	0	0
CL3799.Contig1_All (KS)	0	1	0	0	0	0	0	0	0	0	0	0	0	0	1
CL828.Contig1_All (LAT)	0	5	4	0	0	0	0	0	4	0	0	0	0	0	5
CL5068.Contig4_All (putative CYP)	0	12	5	0	0	0	0	0	5	0	0	0	0	0	12
CL17411.Contig6_All (putative CYP)	0	0	0	2	2	0	0	0	0	0	0	0	0	0	0
	InDels
GeneId	variants_impact_HIGH	variants_impact_MODERATE	variants_impact_MODIFIER	variants_effect_3_prime_UTR_variant	variants_effect_5_prime_UTR_variant	variants_effect_conservative_inframe_deletion	variants_effect_conservative_inframe_insertion	variants_effect_disruptive_inframe_deletion	variants_effect_disruptive_inframe_insertion	variants_effect_frameshift_variant	variants_effect_start_lost	variants_effect_start_retained_variant	variants_effect_stop_gained	variants_effect_stop_lost	variants_effect_stop_retained_variant
CL3799.Contig1_All	0	1	0	0	0	0	0	1	0	0	0	0	0	0	0
# Variantss by type
Type	Count
SNP	347213
DEL	24750
INS	15386
# Effects by impact - SNPs				# Effects by impact - InDels
Type	Count	Percent		Type	Count	Percent
HIGH	1522	0.00336575		HIGH	5263	0.104701
LOW	115716	0.255894		MODERATE	2923	0.0581495
MODERATE	81539	0.180315		MODIFIER	42081	0.83715
MODIFIER	253425	0.560424
# Count by effects - SNPs				# Count by effects - InDels
Type	Count	Percent		Type	Count	Percent
3_prime_UTR_variant	104802	0.231759		3_prime_UTR_variant	16501	0.32592
5_prime_UTR_premature_start_codon_gain_variant	10445	0.023098		5_prime_UTR_variant	11535	0.227834
5_prime_UTR_variant	67424	0.149101		conservative_inframe_deletion	813	0.016058
initiator_codon_variant	22	4.865e-05		conservative_inframe_insertion	376	0.00742657
intergenic_region	81199	0.179563		disruptive_inframe_deletion	1439	0.0284224
missense_variant	81539	0.180315		disruptive_inframe_insertion	376	0.00742657
splice_region_variant	1	2.21e-06		frameshift_variant	5182	0.102352
start_lost	121	0.00026758		intergenic_region	13993	0.276383
stop_gained	1156	0.00255637		start_lost	172	0.00339726
stop_lost	245	0.00054179		start_retained_variant	22	0.00043453
stop_retained_variant	146	0.00032286		stop_gained	82	0.00161963
synonymous_variant	105103	0.232424		stop_lost	108	0.00213316
				stop_retained_variant	30	0.00059255
# Count by genomic region - SNPs
Type	Count	Percent		# Count by genomic region - InDels
EXON	188332	0.416478		Type	Count	Percent
INTERGENIC	81199	0.179564		EXON	8238	0.163885
UTR_3_PRIME	104802	0.231759		INTERGENIC	13993	0.278373
UTR_5_PRIME	77869	0.1722		UTR_3_PRIME	16501	0.328267
				UTR_5_PRIME	11535	0.229475
